# Supplementary material for: Transcriptome Profiling of Oncorhynchus mykiss Infected with Low or Highly Pathogenic Viral Hemorrhagic Septicemia Virus (VHSV)
Source: Microorganisms. 2023 Dec 28;12(1):57. doi: 10.3390/microorganisms12010057 (PMC10821180; doi:10.3390/microorganisms12010057)
Supplement: Supplementary file 1 [file microorganisms-12-00057-s001.zip]

Archive with 7 entries (7 files):
- Supplementary Table_S3.xlsx
- Supplementary Table_S4.xlsx
- Supplementary Table_S5.xlsx
- Supplementary Table_S6.pdf
- Supplementary Table_S7.xlsx
- Supplementary Table_S8.xlsx
- Supplementary_Tables_S1_S2.pdf
