# Supplementary material for: Transcriptome Profiling of Oncorhynchus mykiss Infected with Low or Highly Pathogenic Viral Hemorrhagic Septicemia Virus (VHSV)
Source: Microorganisms. 2023 Dec 28;12(1):57. doi: 10.3390/microorganisms12010057 (PMC10821180; doi:10.3390/microorganisms12010057)
Supplement: Supplementary file 1 [file microorganisms-12-00057-s001.zip › Supplementary Table_S3.xlsx]

## Sheet: qRT-PCR detailed Results
Group of infection	time post-infection	Tested Organ	Replicate	selected replicate for NGS analysis	CN/ng	Mean of replicates	SEM	RPKM from NGS
VHSV-H	12 hours	Spleen	1	No	< 0.5
VHSV-H	12 hours	Spleen	2	No	< 0.5
VHSV-H	12 hours	Spleen	3	No	< 0.5	0	0
VHSV-H	12 hours	Spleen	4	No	< 0.5
VHSV-H	12 hours	Spleen	5	No	< 0.5
VHSV-H	1 day	Spleen	1	No	< 0.5
VHSV-H	1 day	Spleen	2	No	< 0.5
VHSV-H	1 day	Spleen	3	No	< 0.5	110.399	110.4
VHSV-H	1 day	Spleen	4	No	< 0.5
VHSV-H	1 day	Spleen	5	No	551.994
VHSV-H	2 days	Spleen	1	No	87459.6
VHSV-H	2 days	Spleen	2	No	34613.8
VHSV-H	2 days	Spleen	3	No	19070.5	32143.2	14617
VHSV-H	2 days	Spleen	4	No	14060.1
VHSV-H	2 days	Spleen	5	No	5511.91
VHSV-H	3 days	Spleen	1	No	1.6287e+07
VHSV-H	3 days	Spleen	2	No	1.80839e+06
VHSV-H	3 days	Spleen	3	No	1.50934e+06	4.54369e+06	2.97197e+06
VHSV-H	3 days	Spleen	4	No	3.0088e+06
VHSV-H	3 days	Spleen	5	No	104972
VHSV-H	5 days	Spleen	1	No	2.84178e+06
VHSV-H	5 days	Spleen	2	No	1.64719e+06
VHSV-H	5 days	Spleen	3	No	217657	1.7807e+06	466065
VHSV-H	5 days	Spleen	4	No	2.62551e+06
VHSV-H	5 days	Spleen	5	No	1.57137e+06
VHSV-H	12 hours	Head Kidney	1	No	< 0.5
VHSV-H	12 hours	Head Kidney	2	No	< 0.5
VHSV-H	12 hours	Head Kidney	3	No	< 0.5	2.49311	2.4
VHSV-H	12 hours	Head Kidney	4	No	< 0.5
VHSV-H	12 hours	Head Kidney	5	No	12.4656
VHSV-H	1 day	Head Kidney	1	Yes	< 0.5			0
VHSV-H	1 day	Head Kidney	2	No	< 0.5
VHSV-H	1 day	Head Kidney	3	Yes	< 0.5	9021.97	9022	0
VHSV-H	1 day	Head Kidney	4	Yes	< 0.5			0
VHSV-H	1 day	Head Kidney	5	Yes	45109.9			5.595
VHSV-H	2 days	Head Kidney	1	No	86883
VHSV-H	2 days	Head Kidney	2	Yes	82439.3			54.046
VHSV-H	2 days	Head Kidney	3	Yes	37820.8	48759	15240.9	17.623
VHSV-H	2 days	Head Kidney	4	Yes	24882.2			10.203
VHSV-H	2 days	Head Kidney	5	Yes	11769.8			5.005
VHSV-H	3 days	Head Kidney	1	No	4.69756e+06
VHSV-H	3 days	Head Kidney	2	No	1.92828e+06
VHSV-H	3 days	Head Kidney	3	No	3.70106e+06	2.42844e+06	799357
VHSV-H	3 days	Head Kidney	4	No	1.66101e+06
VHSV-H	3 days	Head Kidney	5	No	154271
VHSV-H	5 days	Head Kidney	1	No	2.75142e+06
VHSV-H	5 days	Head Kidney	2	Yes	1.06333e+06			989.672
VHSV-H	5 days	Head Kidney	3	Yes	193703	1.57952e+06	470535	209.973
VHSV-H	5 days	Head Kidney	4	Yes	1.39626e+06			1052.8
VHSV-H	5 days	Head Kidney	5	Yes	2.49287e+06			1928.47
VHSV-L	12 hours	Spleen	1	No	< 0.5
VHSV-L	12 hours	Spleen	2	No	< 0.5
VHSV-L	12 hours	Spleen	3	No	< 0.5	0	0
VHSV-L	12 hours	Spleen	4	No	< 0.5
VHSV-L	12 hours	Spleen	5	No	< 0.5
VHSV-L	1 day	Spleen	1	No	< 0.5
VHSV-L	1 day	Spleen	2	No	< 0.5
VHSV-L	1 day	Spleen	3	No	< 0.5	0	0
VHSV-L	1 day	Spleen	4	No	< 0.5
VHSV-L	1 day	Spleen	5	No	< 0.5
VHSV-L	2 days	Spleen	1	No	73.3416
VHSV-L	2 days	Spleen	2	No	< 0.5
VHSV-L	2 days	Spleen	3	No	< 0.5	832.021	750.971
VHSV-L	2 days	Spleen	4	No	3830.06
VHSV-L	2 days	Spleen	5	No	256.707
VHSV-L	3 days	Spleen	1	No	1428.29
VHSV-L	3 days	Spleen	2	No	85.0798
VHSV-L	3 days	Spleen	3	No	1060.79	1576.42	818.41
VHSV-L	3 days	Spleen	4	No	4722.91
VHSV-L	3 days	Spleen	5	No	585.004
VHSV-L	5 days	Spleen	1	No	< 0.5
VHSV-L	5 days	Spleen	2	No	< 0.5
VHSV-L	5 days	Spleen	3	No	3207.46	2691.7	1380.72
VHSV-L	5 days	Spleen	4	No	2724.82
VHSV-L	5 days	Spleen	5	No	7526.22
VHSV-L	12 hours	Head Kidney	1	No	< 0.5
VHSV-L	12 hours	Head Kidney	2	No	< 0.5
VHSV-L	12 hours	Head Kidney	3	No	< 0.5	0	0
VHSV-L	12 hours	Head Kidney	4	No	< 0.5
VHSV-L	12 hours	Head Kidney	5	No	< 0.5
VHSV-L	1 day	Head Kidney	1	Yes	< 0.5			0.019
VHSV-L	1 day	Head Kidney	2	No	< 0.5
VHSV-L	1 day	Head Kidney	3	Yes	< 0.5	0	0	0
VHSV-L	1 day	Head Kidney	4	Yes	< 0.5			0
VHSV-L	1 day	Head Kidney	5	Yes	< 0.5			0
VHSV-L	2 days	Head Kidney	1	Yes	43.7456			0.16
VHSV-L	2 days	Head Kidney	2	Yes	< 0.5			0
VHSV-L	2 days	Head Kidney	3	No	< 0.5	671.779	431.8
VHSV-L	2 days	Head Kidney	4	Yes	2152.11			4.029
VHSV-L	2 days	Head Kidney	5	Yes	1163.04			2.414
VHSV-L	3 days	Head Kidney	1	No	3727.54
VHSV-L	3 days	Head Kidney	2	No	< 0.5
VHSV-L	3 days	Head Kidney	3	No	2886.23	3545.1	1956.92
VHSV-L	3 days	Head Kidney	4	No	10822.5
VHSV-L	3 days	Head Kidney	5	No	289.265
VHSV-L	5 days	Head Kidney	1	No	< 0.5
VHSV-L	5 days	Head Kidney	2	Yes	12.3829			0.018
VHSV-L	5 days	Head Kidney	3	Yes	4353.57	3565.48	2303.58	17.961
VHSV-L	5 days	Head Kidney	4	Yes	1247.91			3.456
VHSV-L	5 days	Head Kidney	5	Yes	12213.5			44.205
mock	12 hours	Spleen	1	No	< 0.5
mock	12 hours	Spleen	2	No	< 0.5
mock	12 hours	Spleen	3	No	< 0.5	0	0
mock	12 hours	Spleen	4	No	< 0.5
mock	12 hours	Spleen	5	No	< 0.5
mock	1 day	Spleen	1	No	< 0.5
mock	1 day	Spleen	2	No	< 0.5
mock	1 day	Spleen	3	No	< 0.5	0	0
mock	1 day	Spleen	4	No	< 0.5
mock	1 day	Spleen	5	No	< 0.5
mock	2 days	Spleen	1	No	< 0.5
mock	2 days	Spleen	2	No	< 0.5
mock	2 days	Spleen	3	No	< 0.5	0	0
mock	2 days	Spleen	4	No	< 0.5
mock	2 days	Spleen	5	No	< 0.5
mock	3 days	Spleen	1	No	< 0.5
mock	3 days	Spleen	2	No	< 0.5
mock	3 days	Spleen	3	No	< 0.5	0	0
mock	3 days	Spleen	4	No	< 0.5
mock	3 days	Spleen	5	No	< 0.5
mock	5 days	Spleen	1	No	< 0.5
mock	5 days	Spleen	2	No	< 0.5
mock	5 days	Spleen	3	No	< 0.5	0	0
mock	5 days	Spleen	4	No	< 0.5
mock	5 days	Spleen	5	No	< 0.5
mock	12 hours	Head Kidney	1	No	< 0.5
mock	12 hours	Head Kidney	2	No	< 0.5
mock	12 hours	Head Kidney	3	No	< 0.5	0	0
mock	12 hours	Head Kidney	4	No	< 0.5
mock	12 hours	Head Kidney	5	No	< 0.5
mock	1 day	Head Kidney	1	Yes	< 0.5			0
mock	1 day	Head Kidney	2	Yes	< 0.5			0
mock	1 day	Head Kidney	3	Yes	< 0.5	0	0	0
mock	1 day	Head Kidney	4	Yes	< 0.5			0
mock	1 day	Head Kidney	5	No	< 0.5
mock	2 days	Head Kidney	1	No	< 0.5
mock	2 days	Head Kidney	2	Yes	< 0.5			0
mock	2 days	Head Kidney	3	Yes	< 0.5	0	0	0
mock	2 days	Head Kidney	4	Yes	< 0.5			0
mock	2 days	Head Kidney	5	Yes	< 0.5			0
mock	3 days	Head Kidney	1	No	< 0.5
mock	3 days	Head Kidney	2	No	< 0.5
mock	3 days	Head Kidney	3	No	< 0.5	0	0
mock	3 days	Head Kidney	4	No	< 0.5
mock	3 days	Head Kidney	5	No	< 0.5
mock	5 days	Head Kidney	1	No	< 0.5
mock	5 days	Head Kidney	2	Yes	< 0.5			0
mock	5 days	Head Kidney	3	Yes	< 0.5	0	0	0
mock	5 days	Head Kidney	4	Yes	< 0.5			0
mock	5 days	Head Kidney	5	Yes	< 0.5			0
