# Supplementary material for: Transcriptome Profiling of Oncorhynchus mykiss Infected with Low or Highly Pathogenic Viral Hemorrhagic Septicemia Virus (VHSV)
Source: Microorganisms. 2023 Dec 28;12(1):57. doi: 10.3390/microorganisms12010057 (PMC10821180; doi:10.3390/microorganisms12010057)
Supplement: Supplementary file 1 [file microorganisms-12-00057-s001.zip › Supplementary Table_S4.xlsx]

## Sheet: Overall statistics
Sample	After Sequencing		After Quality Filtering		Uniquely Mapped	Multiple Mapped	Unmapped	Assigned to Genes	Unassigned	Ambiguous
	Read Number	Average Length	Read Number	Average Length	Read Number	Read Number	Read Number	Read Number	Read Number	Read Number
mock__head_kidney__1dpi__rep1	40174816	76	36992071	75.2542	29776066	5559062	1656943	19997670	9649404	128992
mock__head_kidney__1dpi__rep2	37265800	76	34697859	75.2651	27767419	5411925	1518515	18406643	9242176	118600
mock__head_kidney__1dpi__rep3	42666285	76	39818124	75.3039	31478378	6700406	1639340	20972587	10385298	120493
mock__head_kidney__1dpi__rep4	43594435	76	40771232	75.322	32298266	6732534	1740432	21675429	10512442	110395
mock__head_kidney__2dpi__rep1	41713661	76	38896198	75.2919	30875032	6458107	1563059	20999376	9746623	129033
mock__head_kidney__2dpi__rep2	42140044	76	39271916	75.2834	31686401	6013949	1571566	21276130	10279519	130752
mock__head_kidney__2dpi__rep3	40431205	76	37672167	75.2813	30043952	5900533	1727682	19563276	10363737	116939
mock__head_kidney__2dpi__rep4	40692512	76	37839401	75.2599	30878665	5381745	1578991	20436933	10324093	117639
mock__head_kidney__5dpi__rep1	51779746	76	46627997	74.9889	37378345	7384011	1865641	25602888	11606101	169356
mock__head_kidney__5dpi__rep2	35983685	76	32793965	75.1124	25923352	5532971	1337642	18529430	7269246	124676
mock__head_kidney__5dpi__rep3	41064304	76	37515348	75.1153	30111388	5723453	1680507	20513847	9473811	123730
mock__head_kidney__5dpi__rep4	49778511	76	45077235	75.0076	35907405	7269685	1900145	22655904	13118540	132961
VHSV-H__head_kidney__1dpi__rep1	46173242	76	42000100	75.0938	33102283	7044760	1853057	22773405	10197850	131028
VHSV-H__head_kidney__1dpi__rep2	47601367	76	43464992	75.1412	34675210	7065731	1724051	24969928	9562293	142989
VHSV-H__head_kidney__1dpi__rep3	47223498	76	43222028	75.124	33843829	7484431	1893768	23459741	10256129	127959
VHSV-H__head_kidney__1dpi__rep4	47656315	76	43391782	75.0942	35127656	6408374	1855752	24505689	10480865	141102
VHSV-H__head_kidney__2dpi__rep1	39691122	76	36343012	75.1544	28041395	6623315	1678302	19070320	8876228	94847
VHSV-H__head_kidney__2dpi__rep2	51871204	76	47376057	75.1067	37408519	7845298	2122240	26261365	10999224	147930
VHSV-H__head_kidney__2dpi__rep3	52914034	76	48384527	75.1109	38225501	7837721	2321305	26163066	11918977	143458
VHSV-H__head_kidney__2dpi__rep4	52007418	76	47433130	75.1116	38124433	7206690	2102007	26054125	11919840	150468
VHSV-H__head_kidney__5dpi__rep1	45523881	76	41935160	75.2099	32634102	7221414	2079644	22978543	9538961	116598
VHSV-H__head_kidney__5dpi__rep2	40468246	76	37104459	75.1711	29283075	6072354	1749030	20344105	8825451	113519
VHSV-H__head_kidney__5dpi__rep3	41107476	76	37686778	75.1658	29238406	6646342	1802030	20910531	8213803	114072
VHSV-H__head_kidney__5dpi__rep4	42347629	76	38866513	75.1639	29820877	6935885	2109751	21279732	8427062	114083
VHSV-L__head_kidney__1dpi__rep1	48753438	76	44447309	75.0731	36074191	6563759	1809359	23573800	12354174	146217
VHSV-L__head_kidney__1dpi__rep2	49796202	76	45512702	75.1158	35933688	7781191	1797823	23155489	12647866	130333
VHSV-L__head_kidney__1dpi__rep3	52570654	76	47805825	75.1035	38477299	7371796	1956730	25525676	12795454	156169
VHSV-L__head_kidney__1dpi__rep4	50363368	76	45836165	75.072	36862239	7022025	1951901	24385033	12338416	138790
VHSV-L__head_kidney__2dpi__rep1	42481213	76	38873512	75.1431	31097565	5918970	1856977	20465512	10520736	111317
VHSV-L__head_kidney__2dpi__rep2	50814475	76	46333962	75.0834	36779510	7612477	1941975	23738856	12900075	140579
VHSV-L__head_kidney__2dpi__rep3	48403743	76	43875765	75.0458	34684986	7249448	1941331	22106525	12444773	133688
VHSV-L__head_kidney__2dpi__rep4	46455631	76	42290027	75.0669	34070164	6297655	1922208	21564202	12382301	123661
VHSV-L__head_kidney__5dpi__rep1	50761127	76	46383035	75.1771	37336006	7092833	1954196	26475505	10712444	148057
VHSV-L__head_kidney__5dpi__rep2	49151917	76	44952356	75.156	35858513	6952336	2141507	24483047	11241350	134116
VHSV-L__head_kidney__5dpi__rep3	45826196	76	42153248	75.1849	33742733	6571775	1838740	23840809	9773296	128628
VHSV-L__head_kidney__5dpi__rep4	44869365	76	41147901	75.1786	32520487	6661661	1965753	22863859	9537297	119331
Total	1642117765		1504793858		1197087336	241556622	66149900	811578976	380835855	4672505
Average per sample	4.56144e+07		4.17998e+07		33252426	6.70991e+06	1.8375e+06	2.25439e+07	1.05788e+07	129792
