# Supplementary material for: Transcriptome Profiling of Oncorhynchus mykiss Infected with Low or Highly Pathogenic Viral Hemorrhagic Septicemia Virus (VHSV)
Source: Microorganisms. 2023 Dec 28;12(1):57. doi: 10.3390/microorganisms12010057 (PMC10821180; doi:10.3390/microorganisms12010057)
Supplement: Supplementary file 1 [file microorganisms-12-00057-s001.zip › Supplementary Table_S5.xlsx]

## Sheet: DESeq2 output for all DEGs
			VHSV-H						VHSV-L
			1dpi		2dpi		5dpi		1dpi		2dpi		5dpi
Gene	Gene name	Gene description	log2FC	FDR	log2FC	FDR	log2FC	FDR	log2FC	FDR	log2FC	FDR	log2FC	FDR
ENSOMYG00000000003			-0.257699	0.814955	0.262103	0.795393	-0.835908	0.0934748	-0.499908	0.82275	0.0724429	0.985331	-1.23971	0.0112151
ENSOMYG00000000007	ND1	NADH dehydrogenase subunit 1 [Source:NCBI gene;Acc:807982]	-0.508293	0.711376	0.264478	0.866368	-2.71254	1.35078e-05	-0.544026	0.888197	-0.204103	0.952271	-1.53835	0.0260626
ENSOMYG00000000008			-1.63408	0.378008	0.160642	0.960498	-4.03641	0.00268351	-0.91343	0.886581	-0.841119	0.834287	-3.49062	0.00520694
ENSOMYG00000000009			-0.365415	NA	-1.79464	NA	-3.46384	0.0373646	0.124558	0.995421	-2.23152	NA	-1.6633	0.335259
ENSOMYG00000000011	ND2	NADH dehydrogenase subunit 2 [Source:NCBI gene;Acc:807979]	-0.456769	0.626703	0.09375	0.943736	-2.06825	6.71098e-06	-0.441914	0.870423	-0.73714	0.465957	-1.27797	0.0112383
ENSOMYG00000000018			-0.895463	0.649061	-0.39469	0.872654	-1.56116	0.0949491	-0.034132	0.995581	-0.432565	0.931068	-3.06655	0.00111738
ENSOMYG00000000019			-1.02186	0.0874177	-1.28693	0.00961137	-1.16607	0.00818188	-0.63223	0.680993	-0.605291	0.536075	-0.871763	0.0663138
ENSOMYG00000000020	COX2	cytochrome c oxidase subunit II [Source:NCBI gene;Acc:807980]	-0.660263	0.273098	-0.334725	0.643347	-1.24083	0.00130976	-0.387444	0.846066	-0.40234	0.714196	-0.916922	0.0276482
ENSOMYG00000000022	ATP8	ATP synthase F0 subunit 8 [Source:NCBI gene;Acc:807971]	-0.433373	0.544038	-0.0981451	0.922666	-1.2494	0.00123636	0.00770425	0.996769	-0.0398462	0.996263	-0.832437	0.0493565
ENSOMYG00000000023	ATP6	ATP synthase F0 subunit 6 [Source:NCBI gene;Acc:807976]	-0.786171	0.148464	-0.236389	0.767805	-1.0807	0.00460355	-0.32177	0.886581	-0.438446	0.654033	-0.711529	0.0890233
ENSOMYG00000000024	COX3	cytochrome c oxidase subunit III [Source:NCBI gene;Acc:807973]	-0.481879	0.491597	-0.0131815	0.993675	-1.36637	0.000460308	-0.121077	0.99129	-0.206698	0.907772	-1.00087	0.0174005
ENSOMYG00000000026	ND3	NADH dehydrogenase subunit 3 [Source:NCBI gene;Acc:807972]	-0.0774692	0.959691	0.00977024	0.994407	-2.69109	1.41941e-08	0.0243921	0.995421	0.0430716	0.996263	-1.50013	0.00415491
ENSOMYG00000000028	ND4L	NADH dehydrogenase subunit 4L [Source:NCBI gene;Acc:807974]	-0.167189	0.919136	0.428554	0.692665	-2.87012	5.85125e-08	-0.241908	0.973506	-0.247051	0.927614	-1.60911	0.00586459
ENSOMYG00000000029	ND4	NADH dehydrogenase subunit 4 [Source:NCBI gene;Acc:807978]	-0.383404	0.75796	0.300295	0.806218	-2.71921	2.30101e-07	-0.35027	0.942988	-0.318225	0.889077	-1.64346	0.00441895
ENSOMYG00000000033	ND5	NADH dehydrogenase subunit 5 [Source:NCBI gene;Acc:807977]	-0.231499	0.866867	0.705342	0.408097	-2.37489	4.94796e-06	0.171	0.990075	-0.0477602	0.996263	-1.3947	0.0151607
ENSOMYG00000000034	ND6	NADH dehydrogenase subunit 6 [Source:NCBI gene;Acc:807970]	-1.2233	0.0736771	-0.425262	0.64527	-1.32402	0.00892551	-0.429852	0.8816	-0.448595	0.77292	-0.75489	0.180862
ENSOMYG00000000036	CYTB	cytochrome b [Source:NCBI gene;Acc:807981]	-0.0146162	0.990086	0.159634	0.883935	-1.24707	0.00566718	-0.0977753	0.995421	-0.188998	0.932607	-0.968975	0.0450882
ENSOMYG00000000037			-0.883886	0.597653	-1.31184	0.362387	-1.70203	0.0739214	-1.08861	0.77493	-1.15571	0.614974	-2.38404	0.0158976
ENSOMYG00000000043	RHOB	rho-related GTP-binding protein RhoB [Source:NCBI gene;Acc:110522013]	0.249581	0.719198	-0.851845	0.0320857	-1.59232	1.4808e-06	-0.0620503	0.995421	0.160771	0.914899	-1.12137	0.00118718
ENSOMYG00000000044	pde9a	phosphodiesterase 9A [Source:ZFIN;Acc:ZDB-GENE-130920-1]	-3.5309	0.0310309	-0.768481	0.793381	1.12179	0.478299	-1.32082	0.809629	-0.599301	0.926283	2.9908	0.0270035
ENSOMYG00000000046	cited4b	cbp/p300-interacting transactivator 3-like [Source:NCBI gene;Acc:110519493]	-0.0376113	0.966557	-0.731696	0.0645537	-1.32078	2.18949e-05	0.100529	0.989069	-0.0154213	0.996263	-0.593082	0.0914012
ENSOMYG00000000058			-4.80381	0.0148674	0.714802	0.864848	4.13564	0.0102096	-2.42817	0.633036	1.94419	0.65776	5.167	0.0014586
ENSOMYG00000000064	plcxd1	phosphatidylinositol-specific phospholipase C, X domain containing 1 [Source:ZFIN;Acc:ZDB-GENE-131127-240]	-0.505939	0.457529	-0.0393779	0.981124	-1.38435	0.00037422	0.0306931	0.995421	0.206806	0.907002	-0.510001	0.270054
ENSOMYG00000000066			-3.11014	0.198435	0.0763367	0.993675	2.98082	0.102248	-1.31754	0.885668	-1.1968	0.863029	4.12667	0.0207939
ENSOMYG00000000078	mrap2a	melanocortin-2 receptor accessory protein 2A-like [Source:NCBI gene;Acc:110539045]	-0.0896691	0.935921	0.796482	0.0766651	-0.0736829	0.892256	-0.379585	0.832008	0.0415087	0.99501	-1.05934	0.00690064
ENSOMYG00000000087	pstpip1a	proline-serine-threonine phosphatase-interacting protein 1-like [Source:NCBI gene;Acc:110521117]	0.0554057	0.956053	-0.648309	0.115662	-1.4129	3.24365e-06	-0.276409	0.881416	0.248192	0.821003	-1.00145	0.00218035
ENSOMYG00000000103	cpa4	carboxypeptidase A4 [Source:ZFIN;Acc:ZDB-GENE-040704-61]	-0.835856	0.902643	6.42892	0.0437524	0.201935	0.968488	3.65041	0.67267	-1.67015	0.885919	0.941982	0.792905
ENSOMYG00000000113	rab3il1	RAB3A interacting protein (rabin3)-like 1 [Source:ZFIN;Acc:ZDB-GENE-110921-5]	0.0456736	0.964443	-0.461544	0.404836	-1.59482	6.91528e-06	-0.259915	0.914156	0.163852	0.919857	-0.65466	0.0875481
ENSOMYG00000000118	0	transcription intermediary factor 1-alpha-like [Source:NCBI gene;Acc:110486279]	-0.162873	0.738372	-0.506389	0.0710166	-0.957279	9.50623e-06	-0.0335648	0.995421	-0.280601	0.607918	-1.16968	8.04473e-08
ENSOMYG00000000119	pak7	p21 protein (Cdc42/Rac)-activated kinase 7 [Source:ZFIN;Acc:ZDB-GENE-040426-2085]	-4.40004	0.0987641	-2.30708	0.538749	5.45148	0.0108333	-1.44743	0.891578	-2.34077	0.697517	7.42733	0.000449074
ENSOMYG00000000121	mcl1b	MCL1 apoptosis regulator, BCL2 family member b [Source:ZFIN;Acc:ZDB-GENE-030825-1]	0.123658	0.767723	1.31238	6.32855e-14	2.18164	3.27928e-39	0.050337	0.994974	0.560613	0.0262702	1.17242	1.86602e-11
ENSOMYG00000000132	si:ch1073-396h14.1	si:ch1073-396h14.1 [Source:ZFIN;Acc:ZDB-GENE-070705-6]	-1.13476	0.65358	-1.11669	0.623517	3.14644	0.0415177	-0.25858	0.995421	0.198872	0.978154	3.05341	0.0561215
ENSOMYG00000000133	tpi1b	triosephosphate isomerase B-like [Source:NCBI gene;Acc:110517847]	0.494275	0.73867	0.675025	0.570104	2.6209	6.40533e-05	0.683961	0.841079	0.243822	0.943804	0.522332	0.545117
ENSOMYG00000000137	plpp2b	phospholipid phosphatase 2-like [Source:NCBI gene;Acc:110521462]	-0.134569	0.853038	-0.606797	0.130165	-1.89122	1.04881e-08	-0.367676	0.768113	0.0054464	0.997331	-0.482769	0.166029
ENSOMYG00000000138	ga45b	Oncorhynchus mykiss Growth arrest and DNA-damage-inducible protein GADD45 beta (ga45b), mRNA. [Source:RefSeq mRNA;Acc:NM_001160537]	0.890861	0.234793	2.80083	5.74089e-09	3.43859	5.44772e-14	0.806844	0.617695	1.47094	0.030679	2.75797	6.45536e-09
ENSOMYG00000000140	fam102ab	protein FAM102A-like [Source:NCBI gene;Acc:110523270]	-0.0241639	0.985559	-0.917738	0.189481	0.730617	0.193696	-0.0911378	0.995421	0.405085	0.814095	-1.24653	0.0231344
ENSOMYG00000000142	0	galectin-3-like [Source:NCBI gene;Acc:110522451]	-2.85246	0.277512	0.4771	0.913443	-0.656203	0.787343	0.949684	0.954892	0.910002	0.90514	4.18321	0.0193117
ENSOMYG00000000143	RTP3	Oncorhynchus mykiss VHSV-induced protein-5 (LOC100135997), mRNA. [Source:RefSeq mRNA;Acc:NM_001124334]	-0.624032	0.374534	5.45684	6.6666e-45	5.41584	3.0132e-45	-0.745882	0.581859	1.38507	0.0136214	4.5991	2.05326e-32
ENSOMYG00000000152			-0.0096821	0.988799	0.606741	0.0661813	0.554626	0.0467199	-0.612852	0.406781	-1.01455	0.00238598	0.681544	0.0149215
ENSOMYG00000000166			-0.294396	0.800079	-0.15132	0.903895	-1.14623	0.0274638	0.0415352	0.995421	-0.662907	0.574438	-0.857464	0.125629
ENSOMYG00000000167	0	receptor-transporting protein 2-like [Source:NCBI gene;Acc:110529481]	0.235366	0.858956	4.44617	1.37928e-19	5.51051	7.32477e-31	-0.725938	0.715446	0.740992	0.53451	4.67575	3.85124e-22
ENSOMYG00000000173	hormad1	HORMA domain containing 1 [Source:NCBI gene;Acc:436630]	-1.20314	0.24783	0.63527	0.59547	4.25792	5.94861e-10	-0.933403	0.713881	-0.716953	0.721064	2.07042	0.00898913
ENSOMYG00000000174	0	lipoprotein lipase-like [Source:NCBI gene;Acc:110501773]	-3.44489	0.155142	0.459846	0.922382	4.38057	0.0195809	-2.11448	0.738839	-0.82988	0.933132	3.92956	0.0469878
ENSOMYG00000000176	WDR7	WD repeat domain 7 [Source:HGNC Symbol;Acc:HGNC:13490]	0.846535	0.0345705	0.852632	0.0194951	1.33319	4.73127e-06	0.65574	0.440635	0.756453	0.111761	0.777809	0.0164921
ENSOMYG00000000178	0	CD276 antigen-like [Source:NCBI gene;Acc:110520633]	-0.589574	0.606856	2.30459	0.000157201	3.42357	1.55559e-09	-0.433188	0.92134	0.49541	0.802738	3.60927	3.18806e-10
ENSOMYG00000000185			-5.63105	0.0391968	3.41663	0.251127	6.25752	0.0068738	-1.80461	0.873589	1.07604	0.911859	7.46224	0.0014877
ENSOMYG00000000188	0	tetratricopeptide repeat domain 24 [Source:NCBI gene;Acc:110513388]	-1.9462	0.214338	-0.636815	0.783254	1.78121	0.122673	-2.27987	0.436377	-0.814738	0.834137	2.78099	0.0124667
ENSOMYG00000000189	foxd1	forkhead box protein D1-like [Source:NCBI gene;Acc:110523361]	0.159328	0.894013	-1.31482	0.0250508	-2.76117	0.000133802	-0.163099	0.984623	-0.865863	0.309243	-1.20857	0.0311889
ENSOMYG00000000195	cry1b	cryptochrome-1-like [Source:NCBI gene;Acc:110522881]	0.186124	0.786789	1.40628	2.1729e-06	2.61332	1.85467e-22	0.201911	0.933816	0.186569	0.874435	2.09146	2.57797e-14
ENSOMYG00000000197	nit2	nitrilase family member 2 [Source:NCBI gene;Acc:110523680]	-0.455462	0.262359	-0.145904	0.80209	-1.51348	1.83975e-09	-0.23457	0.878844	0.391245	0.497212	-1.17088	9.59561e-06
ENSOMYG00000000200			-1.67605	0.0573896	5.55344	1.09107e-19	4.48458	7.74414e-14	-2.99342	0.000125999	1.82595	0.0544297	4.93332	2.63857e-16
ENSOMYG00000000208	tspan3a	tetraspanin 3 [Source:NCBI gene;Acc:110521128]	-0.342306	0.544146	-0.740272	0.0535243	-1.25487	3.30511e-05	-0.103388	0.988142	0.084169	0.96009	-0.712638	0.0320853
ENSOMYG00000000210			-0.307382	NA	-0.0626337	NA	2.59358	0.161785	-0.21914	0.995421	-0.817664	NA	3.74592	0.0236813
ENSOMYG00000000214	nppc	C-type natriuretic peptide 4-like [Source:NCBI gene;Acc:110522869]	-2.56933	NA	-0.0473399	NA	4.28644	0.131605	0.156751	0.995421	1.50219	NA	5.87451	0.0342406
ENSOMYG00000000215	cicb	protein capicua homolog [Source:NCBI gene;Acc:110509768]	0.185136	0.550392	0.186989	0.508895	1.36083	7.21036e-19	-0.0130481	0.995421	0.0451968	0.961344	0.792398	1.58812e-06
ENSOMYG00000000216	0	protein S100-A16-like [Source:NCBI gene;Acc:110536103]	-0.554455	0.549379	-0.410694	0.66819	-1.4381	0.0049132	-0.403007	0.901928	0.139686	0.959493	-0.170692	0.814141
ENSOMYG00000000218	si:dkey-222b8.1	si:dkey-222b8.1 [Source:ZFIN;Acc:ZDB-GENE-060503-248]	0.297017	0.817437	0.088183	0.966986	-1.59919	0.0350833	-0.71214	0.76529	0.929519	0.484235	-0.346951	0.674874
ENSOMYG00000000224	CTSS	cathepsin S-like [Source:NCBI gene;Acc:110487241]	0.210482	0.814441	-0.883047	0.059663	-3.29254	1.48063e-21	-0.170351	0.971367	0.0737669	0.976443	-0.661662	0.116996
ENSOMYG00000000230	si:dkey-34d22.5	ras-related protein Rab-39B-like [Source:NCBI gene;Acc:110519523]	-0.415913	0.671788	-0.804599	0.245372	1.02272	0.039974	0.137075	0.992953	-0.101804	0.972577	-0.609094	0.284037
ENSOMYG00000000246	s100a11	protein S100-A11-like [Source:NCBI gene;Acc:110508472]	-0.190209	0.96786	2.94867	0.323443	-4.97549	0.0149647	-2.23322	0.776313	2.59708	0.591081	-1.93248	0.352288
ENSOMYG00000000250			1.23536	0.789267	-0.648547	0.890295	19.4296	5.21287e-21	-2.85173	0.7674	-5.03813	0.152027	18.85	3.60093e-19
ENSOMYG00000000252	evlb	ena/VASP-like protein [Source:NCBI gene;Acc:110522454]	-0.703497	0.628446	-0.35272	0.839511	-2.97528	0.00279613	-0.631524	0.885361	0.260845	0.945281	-0.504868	0.617996
ENSOMYG00000000260	polr3glb	DNA-directed RNA polymerase III subunit RPC7-like [Source:NCBI gene;Acc:110486341]	-0.0801131	0.877114	-0.674739	0.00301272	-1.38851	1.84975e-12	-0.102453	0.96764	0.211642	0.706589	-1.06534	1.26285e-07
ENSOMYG00000000261	ctsk	cathepsin K [Source:ZFIN;Acc:ZDB-GENE-001205-4]	0.331596	0.613537	-0.882356	0.0290349	-3.34432	3.4015e-27	-0.0706219	0.995421	0.176064	0.907772	-1.2148	0.000414463
ENSOMYG00000000268	enc1	ectodermal-neural cortex 1 [Source:ZFIN;Acc:ZDB-GENE-060531-140]	-0.35401	0.851956	-0.121372	0.958549	1.25804	0.112419	-0.718043	0.873428	0.28043	0.942917	1.58907	0.0417997
ENSOMYG00000000270	ahr2	aryl hydrocarbon receptor 2 [Source:ZFIN;Acc:ZDB-GENE-990714-16]	0.126976	0.889299	-0.00294095	0.997615	-1.2654	0.000201211	0.265698	0.9108	0.223106	0.86944	-0.960275	0.00831805
ENSOMYG00000000277	lingo4b	leucine-rich repeat and immunoglobulin-like domain-containing nogo receptor-interacting protein 1 [Source:NCBI gene;Acc:110487272]	-0.403527	0.81889	-1.35397	0.211171	-1.88324	0.0206001	-0.855662	0.800459	0.0206442	0.996643	-0.669716	0.4744
ENSOMYG00000000278	0	transducin-like enhancer protein 4 [Source:NCBI gene;Acc:110521464]	-0.138867	0.840247	-0.650475	0.0649163	-1.19254	1.28546e-05	-0.482883	0.594976	0.28756	0.719825	-0.719023	0.0164872
ENSOMYG00000000279			-2.1822	0.112173	5.59896	3.30868e-07	3.77427	4.17749e-06	-1.97085	0.472684	1.69343	0.522316	4.81026	3.60902e-09
ENSOMYG00000000293	si:dkey-34d22.1	discoidin, CUB and LCCL domain-containing protein 1-like [Source:NCBI gene;Acc:110519536]	-0.532662	0.646514	-0.585492	0.608851	0.18521	0.824699	-0.821062	0.710054	-0.01668	0.996643	1.55764	0.009669
ENSOMYG00000000300	stx17	syntaxin-17-like [Source:NCBI gene;Acc:110535741]	-0.350286	0.769531	-0.0425104	0.987886	-1.17879	0.0339116	-0.619593	0.789007	0.310958	0.884097	-0.888102	0.136285
ENSOMYG00000000305			0.361919	0.833004	-1.87271	0.0266603	-3.23737	1.87658e-06	-0.226226	0.989078	-0.539904	0.830705	-1.1795	0.139267
ENSOMYG00000000315	malt3	mucosa-associated lymphoid tissue lymphoma translocation protein 1-like [Source:NCBI gene;Acc:110521202]	-0.136987	0.872347	-1.09528	0.00341221	-1.83079	9.37983e-09	0.0159736	0.995421	0.348053	0.709806	-1.17355	0.000599094
ENSOMYG00000000321	fabp7	fatty acid binding protein 7 [Source:NCBI gene;Acc:101268926]	0.186598	0.92334	-0.808574	0.438924	-6.50912	4.47875e-20	-0.0409841	0.995421	0.931642	0.519662	-1.78799	0.0091838
ENSOMYG00000000334			0.805227	0.758438	-2.22097	NA	-3.26082	0.0338162	0.895562	0.911507	-0.0825183	0.996263	-1.41983	0.299211
ENSOMYG00000000343	PDE4B	phosphodiesterase 4B, cAMP-specific a [Source:ZFIN;Acc:ZDB-GENE-030131-9570]	0.582761	0.279862	0.0212479	0.992784	1.68681	2.7601e-07	-0.0992639	0.992953	0.559259	0.430917	0.634929	0.0992492
ENSOMYG00000000353	0	barrier-to-autointegration factor-like [Source:NCBI gene;Acc:110527584]	-4.4431	0.00222391	0.738112	0.78032	3.67953	0.0025499	-2.10125	0.564821	0.328797	0.961804	4.61638	0.000172284
ENSOMYG00000000355	mtb	Metallothionein B [Source:UniProtKB/Swiss-Prot;Acc:P68501]	-0.744939	0.11003	-0.0542161	0.957061	-0.828568	0.0149567	-0.335938	0.841273	0.156442	0.921254	-1.01396	0.00323105
ENSOMYG00000000361	s100a1	protein S100-A1 [Source:NCBI gene;Acc:110487342]	-22.0615	4.05864e-16	15.9163	1.55672e-07	18.8033	1.85987e-12	-3.549	0.729986	-0.239317	0.996263	20.3865	1.69688e-14
ENSOMYG00000000366	bbs2	Bardet-Biedl syndrome 2 [Source:NCBI gene;Acc:259187]	-0.592864	0.874202	-5.55103	0.00184787	0.566943	0.819857	-0.776212	0.96318	0.207311	0.988634	3.42473	0.0567506
ENSOMYG00000000367	nmt2	N-myristoyltransferase 2 [Source:NCBI gene;Acc:556483]	-3.46447	0.0102741	0.447542	0.858995	0.821468	0.51014	-2.0354	0.486995	-1.05959	0.75022	1.74837	0.119005
ENSOMYG00000000372	rpp38	ribonuclease P/MRP 38 subunit [Source:ZFIN;Acc:ZDB-GENE-040718-258]	-1.11967	0.0437101	0.119042	0.909904	1.08186	0.011021	-0.893607	0.438426	-0.99507	0.135188	1.40714	0.000948051
ENSOMYG00000000376	PALM	paralemmin [Source:HGNC Symbol;Acc:HGNC:8594]	-2.13632	0.24146	0.964851	0.673456	1.07647	0.485504	-1.88429	0.635208	0.965859	0.813503	2.9341	0.0219874
ENSOMYG00000000380			0.424372	0.770458	-0.363819	0.843931	-1.81524	0.0421927	0.09909	0.995421	0.910047	0.587552	-1.17804	0.162359
ENSOMYG00000000385			-0.110857	0.84715	2.02566	5.67783e-21	3.12544	3.60768e-51	0.182573	0.908787	0.440462	0.298446	2.37735	1.88148e-29
ENSOMYG00000000387	asrgl1	asparaginase and isoaspartyl peptidase 1 [Source:NCBI gene;Acc:110528662]	-0.594066	0.236887	-0.705627	0.0979543	-1.1954	0.000269976	-0.320162	0.857554	-0.200341	0.879557	-0.931548	0.00758285
ENSOMYG00000000389	wdr26a	WD repeat domain 26a [Source:ZFIN;Acc:ZDB-GENE-111027-4]	0.34058	0.624426	-0.111351	0.901081	-0.23838	0.598213	0.322796	0.873811	0.0192784	0.996263	-1.10214	0.0032078
ENSOMYG00000000398	0	interferon lambda receptor 1-like [Source:NCBI gene;Acc:110520638]	0.144016	0.86412	1.63274	7.56281e-07	1.70113	5.06699e-08	-0.196273	0.95123	0.623066	0.304081	1.36123	3.87432e-05
ENSOMYG00000000403	cnga3a	cyclic nucleotide gated channel subunit alpha 3a [Source:ZFIN;Acc:ZDB-GENE-090611-2]	0.233536	0.869052	0.641795	0.480481	-4.6354	6.22741e-08	-0.826769	0.697702	0.672024	0.626827	-1.75187	0.00369037
ENSOMYG00000000404	myo6a	myosin VIa [Source:ZFIN;Acc:ZDB-GENE-040819-2]	-0.973245	0.343057	-0.100688	0.95874	0.618526	0.416795	-0.823982	0.749229	0.262836	0.935745	1.54282	0.0233368
ENSOMYG00000000414	0	interferon lambda receptor 1-like [Source:NCBI gene;Acc:110520637]	0.202017	0.79431	1.28667	0.000255166	2.39475	4.43934e-15	-0.0296947	0.995421	0.796365	0.123464	1.04584	0.00235984
ENSOMYG00000000428	itgb5	integrin, beta 5 [Source:ZFIN;Acc:ZDB-GENE-030131-6022]	-0.201248	0.878188	-0.603361	0.475151	-0.249856	0.721422	-0.340303	0.934736	0.33298	0.868313	1.39497	0.00983727
ENSOMYG00000000429	bcan	brevican [Source:ZFIN;Acc:ZDB-GENE-030131-6045]	-2.11993	0.28823	2.58807	0.25057	2.54183	0.0835977	-2.26412	0.578951	2.43785	0.468131	2.95493	0.0458516
ENSOMYG00000000432	dhcr24	24-dehydrocholesterol reductase [Source:ZFIN;Acc:ZDB-GENE-041212-73]	-0.323888	0.744639	-0.686612	0.294617	-1.37811	0.00231704	-0.146034	0.988716	-1.37049	0.024726	-0.549534	0.300453
ENSOMYG00000000442	rnf213a	Danio rerio ring finger protein 213a (rnf213a), mRNA. [Source:RefSeq mRNA;Acc:NM_001353835]	0.920068	0.370942	1.57163	0.0387433	2.78482	3.33894e-06	-0.584437	0.869265	1.37308	0.180153	3.48745	6.37696e-09
ENSOMYG00000000450	hapln2	hyaluronan and proteoglycan link protein 2-like [Source:NCBI gene;Acc:110487305]	-1.24983	0.710543	0.696008	0.873153	1.83637	0.402448	-0.0885294	0.995421	0.337954	0.978357	3.83046	0.0443467
ENSOMYG00000000451			0.327757	0.821868	1.96132	0.00346798	4.08807	1.70398e-13	-0.363923	0.95191	1.04148	0.382571	2.91951	7.04584e-07
ENSOMYG00000000453	dennd4b	DENN domain-containing protein 4B-like [Source:NCBI gene;Acc:110513430]	0.435789	0.231611	1.37733	3.72219e-09	0.72001	0.00277603	0.182744	0.913374	0.276363	0.659444	1.15515	8.9676e-07
ENSOMYG00000000457	C2CD4C	C2 calcium-dependent domain-containing protein 4C-like [Source:NCBI gene;Acc:110521468]	-1.10286	0.152862	-0.485653	0.60192	-1.40706	0.0220815	-0.232263	0.970854	-0.972461	0.343621	-0.64441	0.299093
ENSOMYG00000000461			0.604983	0.84394	2.19422	0.15395	3.24262	0.0023477	0.517386	0.976839	1.49868	0.598527	1.35935	0.294459
ENSOMYG00000000473			-8.86728	0.0119327	0.423101	0.963772	7.20198	0.00967762	-1.71216	0.938669	3.51127	0.616072	8.91004	0.00154925
ENSOMYG00000000476			0.121584	0.954439	1.29777	0.119628	3.75876	6.72321e-10	-0.761669	0.813745	0.97562	0.478841	4.17046	9.15064e-12
ENSOMYG00000000478	cdk14	cyclin-dependent kinase 14 [Source:NCBI gene;Acc:110539126]	-0.55027	0.527732	0.392423	0.666393	-3.08831	2.42035e-09	-0.00997384	0.996564	-0.202298	0.934207	-1.28929	0.0128533
ENSOMYG00000000485	crot	peroxisomal carnitine O-octanoyltransferase-like [Source:NCBI gene;Acc:110534183]	-0.257668	0.671844	-0.692803	0.0689009	-1.15732	9.1088e-05	-0.0505898	0.995421	0.279144	0.764548	-1.11238	0.000291015
ENSOMYG00000000491	efna1b	ephrin-A1-like [Source:NCBI gene;Acc:110520862]	-0.0129458	0.991374	-2.31683	3.67666e-06	-2.21147	3.92935e-06	-0.176864	0.98191	-0.612474	0.605511	-0.472757	0.4285
ENSOMYG00000000506	gmpr	guanosine monophosphate reductase [Source:NCBI gene;Acc:110506423]	-0.328732	0.952199	0.3162	0.941634	-2.67672	0.140204	1.253	0.9108	0.141458	0.996263	-6.17325	0.00200599
ENSOMYG00000000510	tp53bp2a	apoptosis-stimulating of p53 protein 2-like [Source:NCBI gene;Acc:110528719]	0.0045996	0.996548	0.130293	0.921302	0.697117	0.224014	-0.277631	0.961713	0.17111	0.948712	1.45679	0.00586391
ENSOMYG00000000515	sphk2	sphingosine kinase 2 [Source:ZFIN;Acc:ZDB-GENE-100922-225]	-0.0357369	0.962716	-0.117317	0.847708	-0.888747	0.000605709	-0.165891	0.938086	0.0652539	0.964131	-1.02404	0.000101858
ENSOMYG00000000518	lyplal1	lysophospholipase like 1 [Source:ZFIN;Acc:ZDB-GENE-050306-32]	0.187684	0.82394	-0.812389	0.0769556	-1.33717	0.000428726	-0.0812716	0.995421	-0.182686	0.909879	-0.975432	0.0134491
ENSOMYG00000000520	0	uncharacterized protein C14orf37 homolog [Source:NCBI gene;Acc:110522463]	0.0981765	0.967252	-1.49746	0.2081	-2.40834	0.00795046	0.315176	0.980935	0.314754	0.942569	-2.24414	0.0161363
ENSOMYG00000000523			0.111284	0.917452	-0.189607	0.81695	1.20018	0.00262308	-0.303366	0.905461	-0.427566	0.659655	1.44902	0.000227917
ENSOMYG00000000525	tnfaip6	tumor necrosis factor-inducible gene 6 protein-like [Source:NCBI gene;Acc:110520259]	0.42074	0.823729	-1.5118	0.183763	1.14781	0.183846	-0.290809	0.983394	-0.412262	0.908608	2.20067	0.00614696
ENSOMYG00000000529	btbd11b	BTB (POZ) domain containing 11b [Source:NCBI gene;Acc:100034519]	0.0267231	0.984767	0.398609	0.697698	-1.02825	0.0667193	0.531369	0.840817	0.739938	0.532071	-1.4705	0.00812112
ENSOMYG00000000530			0.178276	0.884304	-0.195107	0.87063	-2.29064	1.04133e-05	0.0361273	0.995421	0.720841	0.485083	-1.23675	0.018943
ENSOMYG00000000533	FGFR1	fibroblast growth factor receptor 1 [Source:HGNC Symbol;Acc:HGNC:3688]	-1.62868	0.0772495	-0.0266247	0.993675	1.37095	0.0537556	-1.28325	0.526816	-0.77855	0.66364	2.28079	0.000897596
ENSOMYG00000000538			-0.0282751	0.979142	0.00448391	0.996713	-2.51843	2.39989e-08	0.383684	0.868261	0.981735	0.135301	-1.20526	0.00837926
ENSOMYG00000000550	ogfrl1	opioid growth factor receptor-like protein 1 [Source:NCBI gene;Acc:110528682]	0.195545	0.803803	0.941802	0.0162285	0.600223	0.0957993	-0.142577	0.974911	1.02155	0.0252591	0.786692	0.0282717
ENSOMYG00000000555	0	E3 ubiquitin-protein ligase pellino homolog 2-like [Source:NCBI gene;Acc:110522468]	-0.461836	0.0833107	-0.510966	0.0265903	-1.03801	2.20063e-08	-0.181045	0.866128	-0.16913	0.783569	-0.961996	4.84811e-07
ENSOMYG00000000559	rhbg2a	Oncorhynchus mykiss ammonium transporter Rh type B (rhbg2a), mRNA. [Source:RefSeq mRNA;Acc:NM_001136097]	-14.7821	9.76122e-07	-2.23683	0.597966	-17.0605	5.04365e-12	-1.04866	0.981669	0.347769	0.986744	-0.58301	0.87414
ENSOMYG00000000560	bnip3	BCL2 interacting protein 3 [Source:ZFIN;Acc:ZDB-GENE-030131-8060]	0.0901773	0.951087	-0.212752	0.844258	-2.38966	3.35319e-07	-0.0581388	0.995421	0.701476	0.465153	-1.45081	0.00277407
ENSOMYG00000000563	CREB3L4	cyclic AMP-responsive element-binding protein 3-like protein 4 [Source:NCBI gene;Acc:110513472]	-0.123422	0.842368	-0.799777	0.00671312	-1.52803	4.2395e-09	-0.0412422	0.995421	-0.0175401	0.996263	-1.05199	8.26587e-05
ENSOMYG00000000564	angptl2a	angiopoietin-like 2a [Source:NCBI gene;Acc:569092]	0.472997	0.855129	-0.849847	0.653045	2.14241	0.0454708	-0.292152	0.994709	-0.314081	0.95222	0.536982	0.706525
ENSOMYG00000000566	SNX27	sorting nexin 27 [Source:HGNC Symbol;Acc:HGNC:20073]	0.0607752	0.967	1.01036	0.0922811	3.52893	9.24115e-15	-0.155231	0.992873	-0.746564	0.539049	2.93797	5.21845e-10
ENSOMYG00000000567	tph1a	tryptophan hydroxylase 1 [Source:HGNC Symbol;Acc:HGNC:12008]	-3.80074	0.00869053	1.09148	0.623435	4.24212	0.000200255	-2.81296	0.316789	0.260991	0.97276	5.03824	1.35654e-05
ENSOMYG00000000569			3.22349	0.111945	4.04433	0.00279572	7.13591	8.05756e-10	2.14487	0.680993	1.67555	0.558343	6.65672	2.66861e-08
ENSOMYG00000000574	bves	blood vessel epicardial substance [Source:NCBI gene;Acc:415107]	0.224724	0.965777	0.319404	0.942189	18.592	1.30804e-24	-1.4931	0.922491	-2.77721	0.484235	18.2581	2.54606e-23
ENSOMYG00000000576	adar	adenosine deaminase RNA specific [Source:ZFIN;Acc:ZDB-GENE-000616-5]	0.356758	0.138929	1.09941	4.66202e-12	1.69659	1.18271e-29	0.0738334	0.973399	0.0120789	0.996263	1.63301	3.27988e-27
ENSOMYG00000000587	zbtb43	zinc finger and BTB domain-containing protein 43-like [Source:NCBI gene;Acc:110523134]	0.146215	0.828417	-1.12364	0.000982104	-0.321901	0.373368	0.199524	0.92677	0.0284469	0.996263	-0.166272	0.680621
ENSOMYG00000000590	she	Src homology 2 domain containing E [Source:ZFIN;Acc:ZDB-GENE-090915-6]	0.238699	0.794949	-0.0812628	0.940003	-2.7494	1.66731e-12	-0.114853	0.992873	-0.0054003	0.99777	-0.706595	0.113574
ENSOMYG00000000592	cx43	Oncorhynchus mykiss connexin 43 (cx43), mRNA. [Source:RefSeq mRNA;Acc:NM_001124563]	0.381	0.783089	-1.18925	0.134944	-1.90044	0.00157869	-0.329676	0.961673	-0.12271	0.974088	0.12596	0.889276
ENSOMYG00000000596	nt5e	5'-nucleotidase-like [Source:NCBI gene;Acc:110522099]	-3.65611	0.00200892	-0.278046	0.915424	1.67849	0.114779	-1.85119	0.518565	0.415736	0.935086	2.46143	0.0176275
ENSOMYG00000000597			0.836087	0.493716	1.62941	0.0228203	2.89838	1.31989e-09	0.251363	0.987166	0.00371188	0.998613	1.94961	0.000226614
ENSOMYG00000000598			2.22835	0.434365	1.22504	0.720925	2.84025	0.0203572	2.4542	0.674032	-0.808103	0.934207	2.45657	0.0585527
ENSOMYG00000000610	stx12l	syntaxin-12-like [Source:NCBI gene;Acc:110512078]	-0.866701	0.29656	-1.09366	0.123475	-2.07255	0.000210145	-1.3049	0.351393	-0.357889	0.861188	-1.72704	0.00258826
ENSOMYG00000000629	slc1a4	solute carrier family 1 member 4 [Source:ZFIN;Acc:ZDB-GENE-030616-566]	1.55674	0.189453	1.02798	0.398597	4.11049	6.41807e-08	1.47307	0.550449	-0.51639	0.870375	1.86332	0.0339654
ENSOMYG00000000632			-0.403597	0.792684	2.31903	0.000560464	-0.747767	0.31759	-1.02479	0.691829	1.317	0.234935	0.293177	0.718572
ENSOMYG00000000634	APP	amyloid beta A4 protein-like [Source:NCBI gene;Acc:110520491]	0.394797	0.431789	-0.023919	0.987626	-1.95962	1.99035e-12	0.0472314	0.995421	0.584412	0.257754	-0.397989	0.246339
ENSOMYG00000000635			1.61848	0.308144	4.08016	5.60883e-05	7.93066	8.831e-12	-0.0984045	0.995421	1.82811	0.314562	7.97168	1.39925e-11
ENSOMYG00000000642	mvb12ba	multivesicular body subunit 12B [Source:NCBI gene;Acc:110523136]	0.35199	0.511736	0.212529	0.730104	1.28539	8.92865e-06	0.339076	0.805902	0.807007	0.0658409	1.23021	4.35593e-05
ENSOMYG00000000644			-0.227752	0.896907	-1.00447	0.296093	0.687936	0.371236	0.265964	0.976839	-1.38554	0.207991	1.7759	0.00948475
ENSOMYG00000000646	0	interferon-induced GTP-binding protein Mx-like [Source:NCBI gene;Acc:110520644]	2.50152	0.250643	5.96969	3.36736e-05	6.64558	1.22521e-11	-1.66861	0.868473	3.53244	0.111436	5.63588	3.28018e-08
ENSOMYG00000000650	wdr18	WD repeat domain 18 [Source:NCBI gene;Acc:445819]	0.453761	0.455523	0.110212	0.895215	0.696632	0.0464354	0.227539	0.941327	-0.379877	0.681697	1.71808	4.30217e-08
ENSOMYG00000000651	hsf4	heat shock transcription factor 4 [Source:ZFIN;Acc:ZDB-GENE-050306-18]	-0.0238309	0.991582	2.15002	0.0832267	6.24083	7.34387e-11	-0.284506	0.99129	1.53239	0.466584	5.32977	9.39067e-08
ENSOMYG00000000652	PANX	pannexin-2-like [Source:NCBI gene;Acc:110522912]	0.213595	0.878043	-0.690046	0.437644	-1.66593	0.0122915	-0.36872	0.934186	-0.821168	0.50148	-1.46811	0.0276637
ENSOMYG00000000653	lmo2	LIM domain only 2 [Source:NCBI gene;Acc:100301679]	-0.283605	0.612655	1.00907	0.0013052	2.36261	3.07153e-19	0.100929	0.984842	0.03627	0.992727	1.05946	0.000285574
ENSOMYG00000000659			-0.92824	NA	-1.50622	NA	5.21076	0.00249763	-2.29306	0.788566	0.902832	NA	3.19452	0.104792
ENSOMYG00000000661	CD81	CD81 molecule [Source:HGNC Symbol;Acc:HGNC:1701]	2.65052	0.220089	0.973943	0.743743	-3.77634	0.0258965	3.55182	0.309994	1.09467	0.828639	0.496348	0.771742
ENSOMYG00000000662	si:ch211-1a19.3	uncharacterized LOC110491485 [Source:NCBI gene;Acc:110491485]	0.821571	0.245568	1.24882	0.0221441	2.89249	1.55366e-11	0.722166	0.647643	0.144488	0.953114	2.95008	1.19691e-11
ENSOMYG00000000665	si:ch73-113g13.2	si:ch73-113g13.2 [Source:ZFIN;Acc:ZDB-GENE-091204-438]	0.816617	0.785126	0.340603	0.919438	6.71754	5.66816e-09	0.634365	0.970648	2.32715	0.297142	4.74213	0.000131825
ENSOMYG00000000666			-0.0682179	0.964546	0.51267	0.574741	1.39185	0.00692331	-0.631173	0.776313	0.541656	0.709565	0.773958	0.184164
ENSOMYG00000000669			-0.243757	0.923856	0.993789	0.471766	1.00455	0.309396	0.0435444	0.995421	0.205714	0.966327	2.5012	0.00467287
ENSOMYG00000000672	0	butyrophilin subfamily 1 member A1-like [Source:NCBI gene;Acc:110531647]	0.577401	0.63943	0.618713	0.564029	2.31218	0.000101405	0.425346	0.933816	0.410975	0.862878	0.310666	0.717888
ENSOMYG00000000673			-0.404285	0.810679	-0.284377	0.870634	-2.8407	6.62778e-05	-0.877321	0.774453	-0.219737	0.953852	-0.810765	0.343679
ENSOMYG00000000678	p3h3	prolyl 3-hydroxylase 3-like [Source:NCBI gene;Acc:110518017]	0.0682991	0.964546	-0.644276	0.443824	-3.05707	5.87874e-09	-0.136309	0.995421	0.234826	0.925241	-0.804344	0.176561
ENSOMYG00000000683	si:ch211-197g15.10	interferon induced protein 44 like [Source:NCBI gene;Acc:110491555]	-0.403144	0.612252	1.94669	2.19405e-06	1.743	9.31563e-06	-0.428301	0.831541	0.621906	0.477358	2.16287	4.52616e-08
ENSOMYG00000000684	fzd6	frizzled-6-like [Source:NCBI gene;Acc:110512168]	-0.435157	0.580294	-0.0680195	0.957418	-1.06073	0.0157276	-0.040266	0.995421	0.565295	0.560429	0.068171	0.917573
ENSOMYG00000000686	s100a10b	protein S100-A1-like [Source:NCBI gene;Acc:110520887]	-0.0753363	0.965777	-0.619534	0.570143	-1.35097	0.0371265	0.225988	0.981258	-0.127649	0.972968	-0.120484	0.893676
ENSOMYG00000000689	0	interferon-induced protein 44-like [Source:NCBI gene;Acc:110491927]	-0.484373	0.760234	2.55809	0.000807616	3.11319	4.2947e-06	-1.17073	0.610544	0.932793	0.579102	3.43557	6.75731e-07
ENSOMYG00000000693			-0.14878	0.946065	0.945059	0.366857	1.9199	0.00356219	-0.482982	0.931092	0.283662	0.936696	0.179246	0.856963
ENSOMYG00000000694			-0.187505	0.842073	0.455958	0.46312	2.43698	3.50328e-12	0.0283355	0.995421	0.631838	0.406321	0.433122	0.349272
ENSOMYG00000000696	s100w	protein S100-A5-like [Source:NCBI gene;Acc:110520885]	0.0830242	0.957544	-0.740813	0.317932	-2.56517	1.16584e-07	-0.446659	0.877372	0.0582151	0.994636	-1.81383	0.000403587
ENSOMYG00000000710	grik5	glutamate ionotropic receptor kainate type subunit 5 [Source:HGNC Symbol;Acc:HGNC:4583]	0.437287	0.821726	-0.0623005	0.990609	-2.79914	0.0273415	-0.217503	0.995421	0.202024	0.968119	-1.12602	0.292432
ENSOMYG00000000716	0	ictacalcin-like [Source:NCBI gene;Acc:110520890]	-0.674004	0.236768	0.0539982	0.963772	-2.3901	7.39569e-12	-0.233111	0.945324	-0.0577504	0.985819	-0.858846	0.0332515
ENSOMYG00000000718			-0.0750908	0.962627	-0.552269	0.547097	-1.39005	0.0109979	0.0343855	0.995421	0.247537	0.921922	-0.281549	0.696905
ENSOMYG00000000721	lpl	lipoprotein lipase-like [Source:NCBI gene;Acc:110501969]	0.143578	0.957978	-0.100868	0.975371	-3.69866	9.23983e-05	-1.11754	0.763463	-0.961952	0.689772	-1.56293	0.118658
ENSOMYG00000000733	0	myosin heavy chain, fast skeletal muscle [Source:NCBI gene;Acc:110531721]	2.0992	0.556588	1.10607	0.790456	1.13695	0.657799	0.771105	0.978099	-3.09471	0.43385	5.28706	0.0103562
ENSOMYG00000000736	scamp4	secretory carrier-associated membrane protein 4-like [Source:NCBI gene;Acc:110521476]	-0.0409867	0.970775	-0.50661	0.436411	-1.57946	0.000374437	-0.471722	0.794707	-1.17876	0.0488577	-0.662957	0.16244
ENSOMYG00000000755	npr1b	natriuretic peptide receptor 1b [Source:ZFIN;Acc:ZDB-GENE-100805-4]	-0.338179	0.663182	-1.0157	0.0317035	-0.693562	0.102581	-0.681285	0.579604	-0.158393	0.934858	-0.30473	0.534786
ENSOMYG00000000767	0	mucin-5AC-like [Source:NCBI gene;Acc:110500822]	0.505144	0.64475	-0.140451	0.917654	1.99083	2.68515e-05	0.810816	0.66892	-0.316409	0.884202	1.1235	0.0401014
ENSOMYG00000000779	0	uncharacterized LOC110505096 [Source:NCBI gene;Acc:110505096]	-0.0676893	0.978066	-1.09398	0.473262	-2.66801	0.00532602	1.58178	0.602198	-1.34619	0.515464	-0.334137	0.802336
ENSOMYG00000000784			-0.582164	0.206045	-0.794761	0.0416639	-2.32208	7.57608e-13	-0.0573663	0.995421	0.391801	0.590469	-1.57842	3.98967e-07
ENSOMYG00000000785	mapk12a	mitogen-activated protein kinase 12-like [Source:NCBI gene;Acc:110522951]	-0.101815	0.906146	0.99665	0.00390087	2.4968	6.05969e-19	0.0685248	0.995421	0.263686	0.795803	1.95541	1.50144e-11
ENSOMYG00000000788			-0.12989	0.938636	-0.780662	0.325208	1.71252	0.00329797	-0.0915373	0.995421	-0.276971	0.902576	1.71164	0.00433051
ENSOMYG00000000791	0	CD226 antigen [Source:NCBI gene;Acc:100653484]	-0.464207	0.782353	0.68586	0.590892	0.240738	0.813213	0.63065	0.881416	1.14115	0.434487	1.8367	0.0146622
ENSOMYG00000000792	0	Oncorhynchus mykiss CD4-related protein (LOC100136286), mRNA. [Source:RefSeq mRNA;Acc:NM_001124540]	0.18079	0.882774	-0.498863	0.537463	-1.87089	5.19242e-05	-0.550343	0.79198	-0.0354296	0.996263	-1.0126	0.0486921
ENSOMYG00000000793	QRFPR	pyroglutamylated RFamide peptide receptor [Source:HGNC Symbol;Acc:HGNC:15565]	-21.0634	4.09593e-20	14.904	1.42712e-08	19.1221	2.01776e-17	-1.55499	0.923471	-0.17378	0.996263	21.0263	4.1318e-21
ENSOMYG00000000794	LIMD1	LIM domains containing 1 [Source:HGNC Symbol;Acc:HGNC:6612]	0.255882	0.787269	-1.92124	4.07865e-05	-3.34453	8.92477e-12	-0.578705	0.715017	0.109888	0.961767	-1.02829	0.0217168
ENSOMYG00000000811			-1.35553	0.827923	1.6649	0.7659	19.055	1.87498e-16	-17.8406	6.00472e-12	-0.0788644	0.996403	18.1958	1.72854e-14
ENSOMYG00000000815	MAP11	uncharacterized protein C7orf43 homolog [Source:NCBI gene;Acc:110494959]	-6.93726	0.00694795	0.218931	0.974439	3.82654	0.0814067	-1.83531	0.82478	-1.375	0.859563	5.66829	0.00788985
ENSOMYG00000000818	lmna	lamin-A-like [Source:NCBI gene;Acc:110487461]	-0.568993	0.509316	-0.290026	0.778961	1.6215	0.000594127	-0.394176	0.894298	-0.400332	0.805305	0.786414	0.146345
ENSOMYG00000000824	cd4-1	CD4 [Source:NCBI gene;Acc:100136285]	0.176079	0.878763	0.538186	0.456912	-1.71076	8.78638e-05	-0.17086	0.980227	0.532022	0.640576	0.444114	0.417322
ENSOMYG00000000828	cd209	Oncorhynchus mykiss CD209 molecule (cd209), mRNA. [Source:RefSeq mRNA;Acc:NM_001124633]	0.162693	0.940285	2.43607	0.00121114	1.46846	0.0430576	0.254431	0.981677	2.22244	0.0150865	2.58888	0.00021646
ENSOMYG00000000830			-0.19967	0.89617	0.60265	0.526948	5.74265	2.9471e-30	-0.0340905	0.995421	0.0606092	0.995623	2.26211	5.16369e-05
ENSOMYG00000000835	map1b	microtubule-associated protein 1B-like [Source:NCBI gene;Acc:110523380]	0.831988	0.682752	3.44481	0.00153229	1.78731	0.0824252	1.06281	0.82329	2.94754	0.0325924	2.76239	0.00587442
ENSOMYG00000000840	cntnap5a	contactin-associated protein-like 5 [Source:NCBI gene;Acc:110520175]	0.534664	0.620766	-0.184659	0.894914	-2.24008	0.000339002	0.139547	0.995421	0.294624	0.905782	-0.916079	0.155989
ENSOMYG00000000847			1.24906	0.513023	2.54489	0.0517117	2.85693	0.00818772	0.957345	0.876535	-0.49769	0.921921	0.754294	0.583323
ENSOMYG00000000848	GTPBP2	GTP binding protein 2 [Source:NCBI gene;Acc:110528856]	0.0496765	0.958272	-0.0449578	0.962854	1.29547	1.07837e-05	0.266409	0.8816	0.0938583	0.953995	0.0703516	0.877844
ENSOMYG00000000849			0.169365	0.933461	-0.364053	0.799893	-1.51379	0.0296376	-0.808313	0.776313	0.00103254	0.999712	0.0937327	0.928584
ENSOMYG00000000856			-0.0967899	0.954389	-0.618133	0.454462	-1.29292	0.0134811	-0.111894	0.995421	-0.323263	0.873195	-0.476204	0.451711
ENSOMYG00000000857			0.102679	0.925587	1.02264	0.0153008	0.381231	0.370217	-0.809728	0.423167	0.513856	0.527857	1.22885	0.000851515
ENSOMYG00000000869	zgc:152891	zgc:152891 [Source:ZFIN;Acc:ZDB-GENE-061013-229]	0.045186	0.962627	0.365759	0.48947	1.85981	4.42198e-10	-0.224932	0.928384	0.245125	0.828551	1.46263	3.28531e-06
ENSOMYG00000000874	ZNF703	zinc finger protein 703 [Source:HGNC Symbol;Acc:HGNC:25883]	-0.517986	0.435211	0.0144491	0.993675	0.31418	0.518685	-0.0741386	0.995421	-0.309112	0.822649	1.42843	0.000212591
ENSOMYG00000000876			0.376957	0.733369	1.04977	0.110247	0.873939	0.111011	-0.230632	0.970854	0.363159	0.846367	1.68207	0.00122606
ENSOMYG00000000883	NDUFV1	NADH dehydrogenase [ubiquinone] flavoprotein 1, mitochondrial-like [Source:NCBI gene;Acc:110508594]	-3.78482	0.021699	1.72673	0.428817	3.21801	0.0151842	-1.82462	0.659877	-0.0702112	0.996263	3.92493	0.00326956
ENSOMYG00000000886	JUND	JunD proto-oncogene, AP-1 transcription factor subunit [Source:HGNC Symbol;Acc:HGNC:6206]	-0.157467	0.89798	0.185758	0.869203	1.79241	4.63437e-05	-0.500313	0.819185	0.501946	0.686423	0.0624902	0.934833
ENSOMYG00000000893	0	otoraplin-like [Source:NCBI gene;Acc:110528865]	-2.55525	0.0151567	0.633918	0.692551	0.448049	0.686348	-1.71555	0.443459	0.493891	0.881125	1.04584	0.287454
ENSOMYG00000000896			1.14879	0.0308791	0.866293	0.0769047	1.72278	3.73198e-07	0.813574	0.508785	0.721621	0.315733	0.802058	0.0441
ENSOMYG00000000900	tmem222a	transmembrane protein 222-like [Source:NCBI gene;Acc:110518231]	-2.42062	0.00356122	-0.150928	0.934586	0.250261	0.790556	-1.56979	0.364335	-0.0461569	0.996263	0.655282	0.422713
ENSOMYG00000000901	0	tripartite motif-containing protein 47-like [Source:NCBI gene;Acc:110531772]	-0.473534	0.282355	1.93752	9.81198e-14	1.56735	1.32089e-09	-0.378302	0.729838	0.578877	0.221831	2.02914	1.73174e-15
ENSOMYG00000000905			-0.4185	0.56234	-0.214336	0.801566	-1.22393	0.00221364	0.223346	0.952354	0.388076	0.722079	-0.572948	0.196337
ENSOMYG00000000909	abcb4	ATP-binding cassette, sub-family B (MDR/TAP), member 4 [Source:ZFIN;Acc:ZDB-GENE-080204-52]	0.231629	0.927366	-0.102418	0.97338	1.93593	0.0358879	-0.101085	0.995421	0.342245	0.93626	1.44212	0.151502
ENSOMYG00000000913			0.22368	0.842368	-0.940983	0.124292	-2.38443	5.07595e-07	-0.567832	0.775256	-0.148432	0.951547	-0.643829	0.234425
ENSOMYG00000000914	rorca	nuclear receptor ROR-beta-like [Source:NCBI gene;Acc:110521482]	0.0881175	0.954841	-1.4324	0.0103406	-3.20297	4.91648e-11	0.204713	0.973793	-0.0148503	0.996282	-1.59973	0.00121826
ENSOMYG00000000916	rab25b	ras-related protein Rab-25-like [Source:NCBI gene;Acc:110487486]	-0.494641	0.46647	-0.365718	0.60147	-1.83185	3.13557e-06	0.217661	0.958061	-0.109668	0.958501	-1.20551	0.00370345
ENSOMYG00000000924	kdf1a	keratinocyte differentiation factor 1-like [Source:NCBI gene;Acc:110518244]	-3.27535	0.0843441	-0.782745	0.818325	3.69509	0.0115876	-1.79771	0.729986	1.05833	0.838954	4.93861	0.000712977
ENSOMYG00000000929	prdm5	PR domain zinc finger protein 5-like [Source:NCBI gene;Acc:110521644]	-0.0143642	0.991358	-0.250137	0.835755	-4.15365	8.41241e-06	-0.193061	0.981669	-0.175705	0.948132	-0.876091	0.164274
ENSOMYG00000000934	psmd1	proteasome 26S subunit, non-ATPase 1 [Source:ZFIN;Acc:ZDB-GENE-040426-810]	0.142974	0.762266	0.28512	0.379372	1.66188	6.00332e-18	0.114832	0.961713	-0.567125	0.0637998	1.15797	9.55419e-09
ENSOMYG00000000940	pigv	phosphatidylinositol glycan anchor biosynthesis, class V [Source:ZFIN;Acc:ZDB-GENE-121116-1]	-0.917285	0.437481	-0.432013	0.756268	-1.61658	0.0398587	0.18163	0.994709	-0.911744	0.565611	0.0494051	0.969099
ENSOMYG00000000946	0	40S ribosomal protein S27-like [Source:NCBI gene;Acc:110502382]	-0.307993	0.58835	-0.240936	0.673363	-0.530071	0.10235	0.132921	0.972442	0.323958	0.69262	-1.37179	4.27866e-06
ENSOMYG00000000957			-0.73847	0.585474	-2.35891	0.00494985	-6.10012	4.36844e-08	-0.663478	0.869677	-0.731743	0.717854	-4.03331	4.7359e-07
ENSOMYG00000000958	ubqln4	ubiquilin 4 [Source:ZFIN;Acc:ZDB-GENE-030131-6269]	0.175375	0.610611	0.532796	0.00827917	1.44127	5.85669e-19	0.0202017	0.995421	-0.300285	0.391478	1.18328	1.12515e-12
ENSOMYG00000000960	htr2b	5-hydroxytryptamine receptor 2B-like [Source:NCBI gene;Acc:110531039]	0.970825	0.454862	0.663488	0.631723	-1.1908	0.175708	0.0878647	0.995421	0.309489	0.935775	2.0364	0.0103459
ENSOMYG00000000964			-0.908142	0.150617	1.22304	0.0177357	1.9102	6.84617e-06	-0.86035	0.508785	0.0660286	0.986744	1.58424	0.000432987
ENSOMYG00000000971	tax1bp3	tax1-binding protein 3 [Source:NCBI gene;Acc:110502506]	-0.564584	0.287359	0.502607	0.322814	0.771111	0.0332108	-0.038915	0.995421	0.103378	0.955066	1.04465	0.00351384
ENSOMYG00000000975			-3.20457	0.125476	2.39029	0.26222	2.76172	0.0827567	-1.9582	0.729986	0.647957	0.930642	4.34453	0.00504167
ENSOMYG00000000976	rph3aa	rabphilin 3A homolog (mouse), a [Source:ZFIN;Acc:ZDB-GENE-090706-2]	0.423591	0.868116	-2.81364	0.0641179	-4.39207	0.0017255	1.23576	0.751413	0.259463	0.952381	-1.8956	0.117086
ENSOMYG00000000977	ZNF516	zinc finger protein 516-like [Source:NCBI gene;Acc:110518297]	0.543112	0.212035	-1.20359	8.23298e-05	-1.52981	3.65961e-08	0.373565	0.753599	0.254321	0.78541	-1.29596	8.15464e-06
ENSOMYG00000000981	si:dkey-152b24.6	1-phosphatidylinositol phosphodiesterase-like [Source:NCBI gene;Acc:110487536]	-2.97251	0.000278233	0.138643	0.946432	1.96081	0.0058596	-2.28761	0.0448372	0.335229	0.923204	2.49013	0.000480748
ENSOMYG00000000985	mtss1la	MTSS1-like protein [Source:NCBI gene;Acc:110522960]	0.470156	0.64475	-0.0572953	0.977198	-2.61548	8.73154e-06	-0.0722837	0.995421	0.215139	0.934828	-0.539625	0.396642
ENSOMYG00000000986	tcea3	transcription elongation factor A3 [Source:NCBI gene;Acc:110490231]	-0.0929376	0.903527	-0.30704	0.516657	-1.79682	8.43455e-12	-0.0616007	0.995421	0.193396	0.855887	-1.4751	5.98244e-08
ENSOMYG00000000991	tlr21	toll-like receptor 21 [Source:ZFIN;Acc:ZDB-GENE-040220-4]	-0.0373016	0.97326	-0.0315043	0.989231	-2.32216	5.71715e-09	0.0180245	0.995421	0.369821	0.779595	-0.240343	0.667717
ENSOMYG00000001002	sema6bb	sema domain, transmembrane domain (TM), and cytoplasmic domain, (semaphorin) 6Bb [Source:ZFIN;Acc:ZDB-GENE-081105-129]	0.788532	0.124107	-1.30211	0.00703457	-2.70152	3.52701e-06	-0.246089	0.941327	0.559359	0.464372	0.0029334	0.995464
ENSOMYG00000001003	HOMER1	homer scaffold protein 1 [Source:HGNC Symbol;Acc:HGNC:17512]	-3.61962	0.0981972	0.664339	0.888207	2.30394	0.200204	-2.26329	0.581669	-0.0963174	0.996263	3.54247	0.0332892
ENSOMYG00000001005	0	zinc-binding protein A33-like [Source:NCBI gene;Acc:110531835]	-1.53669	0.318192	-1.32536	0.377267	-2.17504	0.0448095	0.638207	0.934015	-0.813788	0.799128	-1.99301	0.0734246
ENSOMYG00000001006	CREB3L4	cyclic AMP-responsive element-binding protein 3-like protein 4 [Source:NCBI gene;Acc:110486448]	-0.236473	0.495709	-0.614868	0.00701112	-1.44447	4.50638e-14	-0.140638	0.924128	0.0651715	0.950038	-1.13981	4.06121e-09
ENSOMYG00000001007	hrasb	HRas proto-oncogene, GTPase b [Source:ZFIN;Acc:ZDB-GENE-050522-466]	-0.399276	0.2359	1.21169	2.2355e-08	1.78993	7.38952e-19	-0.380612	0.59307	0.458884	0.225954	1.65243	7.02569e-16
ENSOMYG00000001008	comp	thrombospondin-4-like [Source:NCBI gene;Acc:110524151]	0.792736	0.310499	-0.112841	0.933803	-1.03107	0.0658527	-0.00877164	0.997307	-0.223112	0.927922	-1.18244	0.0368892
ENSOMYG00000001009	pcsk2	proprotein convertase subtilisin/kexin type 2 [Source:ZFIN;Acc:ZDB-GENE-090608-1]	-0.114736	0.972446	2.19478	0.18896	1.8984	0.181582	0.190387	0.995421	1.03867	0.805305	3.59155	0.00575989
ENSOMYG00000001013	cxcr3a	Oncorhynchus mykiss c-x-c chemokine receptor type 3A (cxcr3a), transcript variant 1, mRNA. [Source:RefSeq mRNA;Acc:NM_001124625]	-0.112687	0.938098	-0.780615	0.229114	-2.82128	7.39426e-11	0.392253	0.886581	0.189578	0.93561	-0.154938	0.815869
ENSOMYG00000001020	rassf7a	Ras association domain family member 7a [Source:ZFIN;Acc:ZDB-GENE-091013-3]	-1.41342	0.213467	0.138274	0.953084	1.97143	0.0184426	-1.33207	0.579238	-0.193448	0.966751	3.12177	9.88736e-05
ENSOMYG00000001022			0.434131	0.543735	0.163682	0.866022	-0.735141	0.0965263	0.176923	0.972442	0.467291	0.639775	-1.09127	0.0133306
ENSOMYG00000001023	0	C-X-C chemokine receptor type 3-like [Source:NCBI gene;Acc:110509966]	0.13714	0.943821	1.91491	0.00468384	1.16466	0.0685452	0.372628	0.947802	0.955655	0.449873	0.839424	0.228023
ENSOMYG00000001026	sphk2	sphingosine kinase 2 [Source:ZFIN;Acc:ZDB-GENE-100922-225]	0.272199	0.726939	0.281094	0.701244	-0.773775	0.048119	-0.222434	0.948465	0.41356	0.675685	-1.28026	0.00103994
ENSOMYG00000001030			-0.212954	0.861361	0.376944	0.710388	-1.71904	0.00132025	-0.301032	0.946983	0.332187	0.870232	-1.66625	0.00194102
ENSOMYG00000001032	cxcr3b	Oncorhynchus mykiss c-x-c chemokine receptor type 3B, variant 1 (cxcr3b), mRNA. [Source:RefSeq mRNA;Acc:NM_001124423]	0.148022	0.920898	-1.06539	0.102716	-4.39026	1.41563e-17	-0.094583	0.995421	0.199297	0.938326	-1.0442	0.0579242
ENSOMYG00000001033	bhmt	betaine--homocysteine S-methyltransferase 1-like [Source:NCBI gene;Acc:110523446]	-1.87897	0.172081	-1.10412	0.476582	-2.13621	0.0316219	-2.03775	0.435609	-0.731787	0.824848	1.36025	0.2095
ENSOMYG00000001046	irf7	interferon regulatory factor 7 [Source:ZFIN;Acc:ZDB-GENE-040426-1518]	0.677042	0.328423	4.04562	7.75893e-25	2.85957	3.58308e-13	-0.286055	0.937889	1.41301	0.0113217	3.8214	8.5357e-23
ENSOMYG00000001058	ascl1b	achaete-scute family bHLH transcription factor 1b [Source:NCBI gene;Acc:30478]	-0.307382	0.955874	0.416392	0.866788	2.71103	0.0143345	1.49406	0.840672	-2.13664	0.487129	2.14898	0.0756395
ENSOMYG00000001067	ahr1a	aryl hydrocarbon receptor 1a [Source:ZFIN;Acc:ZDB-GENE-020531-2]	0.45636	0.597391	-0.787547	0.240786	-1.57641	0.000700015	0.130244	0.992873	0.208337	0.924668	-1.91778	5.56414e-05
ENSOMYG00000001072	ILF2	interleukin enhancer binding factor 2 [Source:HGNC Symbol;Acc:HGNC:6037]	-0.378623	0.85448	-0.61864	0.71287	-1.10708	0.243479	0.118927	0.995421	0.324765	0.940034	-2.70425	0.00298858
ENSOMYG00000001075	rpz6	SE-cephalotoxin-like [Source:NCBI gene;Acc:110487585]	-0.100482	0.975757	4.27686	0.0042513	0.824745	0.592864	0.889241	0.924128	3.9279	0.034531	1.5466	0.278927
ENSOMYG00000001079	rpz	rapunzel [Source:NCBI gene;Acc:100002737]	0.0709123	0.965777	-1.01485	0.204505	-1.25783	0.0446256	0.1527	0.995421	0.120244	0.972418	-0.0223492	0.982656
ENSOMYG00000001081	phactr4b	phosphatase and actin regulator 4b [Source:NCBI gene;Acc:393643]	-0.090332	0.947968	-0.369741	0.652753	-1.07405	0.0160445	-0.16142	0.981196	-0.104228	0.966674	-1.04944	0.0226515
ENSOMYG00000001083			-0.566811	0.370619	-0.621818	0.278726	-1.23073	0.00242147	-0.6806	0.578951	0.0821347	0.97276	-1.27031	0.0023006
ENSOMYG00000001085	cbsb	cystathionine beta-synthase-like [Source:NCBI gene;Acc:110520495]	-1.17428	0.195803	0.384006	0.76914	2.75431	2.8671e-06	-1.15284	0.537644	-0.252028	0.936548	2.11416	0.000786035
ENSOMYG00000001088	tshz3a	teashirt homolog 3-like [Source:NCBI gene;Acc:110523000]	0.0421179	0.979404	0.924359	0.320318	0.862585	0.229325	-0.846899	0.734235	0.179686	0.957954	1.77943	0.00683757
ENSOMYG00000001092			0.852091	0.636676	0.557021	0.782458	1.84088	0.0309532	0.486875	0.965063	0.0179959	0.997331	0.266676	0.832738
ENSOMYG00000001099			-0.199537	0.864969	-0.257001	0.804868	-2.44412	2.16471e-06	0.128447	0.993208	0.333882	0.844857	-1.41139	0.00556914
ENSOMYG00000001101	uri1	unconventional prefoldin RPB5 interactor 1-like [Source:NCBI gene;Acc:110523010]	0.0605065	0.927563	0.0660714	0.904066	1.76763	5.30069e-19	-0.0108546	0.995421	-0.302992	0.543527	1.04828	8.30165e-07
ENSOMYG00000001104	fjx1	four-jointed box kinase 1 [Source:NCBI gene;Acc:110497116]	0.0463437	0.976925	-0.748177	0.469939	-1.41686	0.0387861	-0.430048	0.929856	0.636748	0.706138	-0.445945	0.573413
ENSOMYG00000001110	slc35e1	solute carrier family 35 member E1 [Source:ZFIN;Acc:ZDB-GENE-040426-2033]	0.127138	0.825331	1.03101	3.2207e-05	0.512738	0.0449662	0.0325769	0.995421	0.578751	0.123264	0.559425	0.0317901
ENSOMYG00000001112			-0.166768	0.826097	-0.904039	0.0591232	-0.973219	0.0128228	-0.4046	0.766046	0.4315	0.605888	-1.83813	1.10563e-05
ENSOMYG00000001114	C19orf12	protein C19orf12 homolog [Source:NCBI gene;Acc:110523021]	-0.114358	0.938453	-0.0592862	0.970552	1.40487	0.00261329	0.510843	0.819957	-0.482224	0.717297	0.547333	0.325858
ENSOMYG00000001122	mrpl47	mitochondrial ribosomal protein L47 [Source:ZFIN;Acc:ZDB-GENE-030219-177]	-0.39432	0.736984	-0.479734	0.657173	-2.39147	0.000814437	-1.05112	0.528134	0.464037	0.800327	-2.00754	0.00364727
ENSOMYG00000001131	nr2f5	nuclear receptor subfamily 2 group F member 5-like [Source:NCBI gene;Acc:110487618]	0.490659	0.672296	-1.53795	0.0231816	-6.44966	9.83573e-31	-0.25452	0.972423	0.245796	0.930951	-1.39143	0.0223886
ENSOMYG00000001137	twist1b	twist-related protein 2-like [Source:NCBI gene;Acc:110506589]	2.58046	0.29107	2.21333	0.117225	2.33485	0.117674	2.6724	0.594976	0.395325	0.947565	4.17875	0.00214069
ENSOMYG00000001139	pamr1	inactive serine protease PAMR1-like [Source:NCBI gene;Acc:110497132]	0.60275	0.542003	0.112453	0.940887	-5.90751	7.45594e-16	-0.619992	0.801756	1.4992	0.0595735	-2.44464	1.18367e-05
ENSOMYG00000001142	dtl	denticleless protein homolog [Source:NCBI gene;Acc:110522026]	0.0572645	0.962069	-0.412133	0.549212	0.77064	0.0673631	0.0789386	0.995421	-0.691215	0.370434	1.11578	0.00710601
ENSOMYG00000001144	twist1b	twist family bHLH transcription factor 1b [Source:ZFIN;Acc:ZDB-GENE-050417-357]	-0.302601	0.946339	2.80169	0.053264	0.125739	0.970015	-0.60676	0.976643	-0.0986489	0.996263	3.65308	0.0225136
ENSOMYG00000001145	zgc:77486	perilipin-3-like [Source:NCBI gene;Acc:110524347]	-0.704693	0.114435	0.4691	0.320023	1.11694	0.000317991	-0.384644	0.776313	-0.166588	0.907264	1.74758	8.33417e-09
ENSOMYG00000001155	adgrb3	adhesion G protein-coupled receptor B3 [Source:ZFIN;Acc:ZDB-GENE-070424-99]	0.22725	0.84782	-0.456404	0.621764	-2.7972	7.65841e-06	-0.104834	0.995421	0.0772946	0.984606	-2.64951	1.23593e-05
ENSOMYG00000001157	BFSP1	beaded filament structural protein 1 [Source:HGNC Symbol;Acc:HGNC:1040]	-2.3603	0.2605	-0.201325	0.963772	2.48741	0.106194	-1.22221	0.874604	-1.39085	0.746777	4.49266	0.00208289
ENSOMYG00000001162	fbn2a	fibrillin 2a [Source:ZFIN;Acc:ZDB-GENE-090112-4]	1.51714	0.0704351	0.297441	0.833007	1.88046	0.00144573	0.91798	0.674938	0.0232928	0.996263	0.389374	0.624814
ENSOMYG00000001163	boka	BCL2 family apoptosis regulator BOK a [Source:NCBI gene;Acc:445218]	0.481031	0.513314	0.120291	0.908035	1.78986	2.17351e-06	0.53989	0.738839	0.3567	0.784836	-0.281388	0.603872
ENSOMYG00000001168	macc1	MET transcriptional regulator MACC1 [Source:NCBI gene;Acc:110506602]	-2.14115	0.168465	1.18823	0.542889	3.64379	0.00244224	-1.18073	0.800486	0.471151	0.936728	4.43057	0.000247549
ENSOMYG00000001176	prdm8b	PR/SET domain 8 [Source:NCBI gene;Acc:110525179]	0.125133	0.970838	-0.130116	0.983782	5.32736	0.000704743	-1.44868	0.827912	-1.71045	0.72799	4.15285	0.014924
ENSOMYG00000001178	fbxl5	F-box/LRR-repeat protein 5-like [Source:NCBI gene;Acc:110521648]	-0.178733	0.812193	1.16718	0.00059914	1.45434	1.62792e-06	-0.411816	0.748524	-0.0666779	0.972917	1.02022	0.00187029
ENSOMYG00000001181	tmed2	transmembrane emp24 domain-containing protein 2 [Source:NCBI gene;Acc:110523837]	0.0742473	0.905917	0.73296	0.00342541	0.746241	0.000809125	-0.0109617	0.995421	-0.0294179	0.991544	1.0954	6.45166e-07
ENSOMYG00000001182	mtmr11	myotubularin related protein 11 [Source:ZFIN;Acc:ZDB-GENE-130530-726]	0.0100811	0.991269	-1.51203	2.29263e-05	-1.12843	0.00109186	-0.399955	0.790605	-0.0512661	0.986724	-0.59372	0.124153
ENSOMYG00000001188	rundc3b	RUN domain-containing protein 3B-like [Source:NCBI gene;Acc:110535849]	-6.14778	0.000224433	1.53963	0.542862	6.26873	1.29461e-05	-2.48224	0.568582	-0.12619	0.996263	7.22918	7.38247e-07
ENSOMYG00000001197	bcl7a	BAF chromatin remodeling complex subunit BCL7A [Source:NCBI gene;Acc:57952]	-0.474378	0.344753	-0.810561	0.0307579	-1.36023	8.0834e-06	-0.396708	0.757629	0.102023	0.950416	-0.0921001	0.838558
ENSOMYG00000001202			-0.350392	0.730947	-0.630656	0.438062	-1.45848	0.00905363	-0.247253	0.964035	0.484775	0.715831	-0.125772	0.856312
ENSOMYG00000001204	zgc:153993	apoptosis regulator BAX-like [Source:NCBI gene;Acc:110526223]	-0.513815	0.144631	-0.236963	0.591506	-1.29691	6.21971e-08	-0.0903342	0.981669	0.271786	0.680162	-0.872245	0.000633092
ENSOMYG00000001210	0	E3 ubiquitin/ISG15 ligase TRIM25-like [Source:NCBI gene;Acc:110521649]	-0.644236	0.185611	0.022387	0.991748	-1.11674	0.00065109	-0.42208	0.756072	0.089775	0.960336	-0.815613	0.020661
ENSOMYG00000001213	si:dkey-174n20.1	retinol dehydrogenase 14-like [Source:NCBI gene;Acc:110526034]	-0.450026	0.36931	1.26682	5.475e-05	1.60861	1.47541e-08	-0.122642	0.977284	0.107089	0.946278	1.56139	8.93902e-08
ENSOMYG00000001227	traf1	TNF receptor-associated factor 1 [Source:ZFIN;Acc:ZDB-GENE-071120-4]	-0.187485	0.910844	3.71349	5.74024e-11	2.43472	1.93817e-05	-0.105432	0.995421	2.31825	0.00109174	2.14119	0.000359042
ENSOMYG00000001228			0.328785	0.852304	0.658798	0.61565	2.13335	0.00419187	-0.568911	0.912565	0.509108	0.852833	0.669109	0.488699
ENSOMYG00000001246			-2.61822	0.0393033	0.0745546	0.988255	0.790274	0.494698	-1.55975	0.601066	-1.1202	0.676106	1.81156	0.0761113
ENSOMYG00000001252			-0.382588	0.804177	-1.95269	0.0423911	-2.0183	0.0361227	-0.105243	0.995421	-0.172111	0.961815	-2.45753	0.0163302
ENSOMYG00000001253	0	serine/threonine-protein kinase NIM1-like [Source:NCBI gene;Acc:110502681]	-0.495013	0.724874	-1.16954	0.251082	-1.99516	0.0110332	-0.251775	0.979076	-1.44037	0.263283	-0.567508	0.497122
ENSOMYG00000001256	grk5	G protein-coupled receptor kinase 5 [Source:ZFIN;Acc:ZDB-GENE-091204-274]	-0.00911314	0.996585	0.194781	0.944539	1.03144	0.325755	-0.00296256	0.999856	0.209694	0.972917	1.96117	0.0405033
ENSOMYG00000001258			-0.111873	0.956402	-0.348225	0.800502	-2.12072	0.00310976	0.390602	0.947802	-0.138556	0.971101	-1.55791	0.0300544
ENSOMYG00000001263	gpr25	G protein-coupled receptor 25 [Source:ZFIN;Acc:ZDB-GENE-141216-12]	1.07983	0.34287	-2.37708	0.0914078	-1.1509	0.108317	0.463357	0.946983	-0.420807	0.888169	-2.14359	0.00858388
ENSOMYG00000001280	sema4c	sema domain, immunoglobulin domain (Ig), transmembrane domain (TM) and short cytoplasmic domain, (semaphorin) 4C [Source:ZFIN;Acc:ZDB-GENE-080303-16]	0.266737	0.554448	-0.498104	0.13608	-1.30696	1.60722e-07	-0.0561511	0.995421	0.0645538	0.962723	-1.03663	5.23606e-05
ENSOMYG00000001288	ccl25b	C-C motif chemokine 25-like [Source:NCBI gene;Acc:110502937]	0.0970113	0.931364	-0.908407	0.0412476	-4.01675	1.74957e-33	-0.0221534	0.995421	0.361679	0.733666	-1.38952	0.000170845
ENSOMYG00000001296	rgl1	ral guanine nucleotide dissociation stimulator-like 1 [Source:NCBI gene;Acc:110521487]	-0.0890743	0.96132	-1.20926	0.152159	-1.46639	0.0257686	-0.523753	0.8816	0.694528	0.663435	-0.0977344	0.919168
ENSOMYG00000001299	si:dkey-283b15.2	neuronal pentraxin-2-like [Source:NCBI gene;Acc:110536706]	0.881668	0.742236	0.0307031	NA	-3.8782	0.0227717	0.117112	0.995421	0.269549	0.972221	-2.64232	0.149675
ENSOMYG00000001302			-4.96711	0.0459362	1.69511	0.65622	4.14917	0.0367275	-2.43999	0.705187	-0.0902273	0.996263	5.50052	0.00540671
ENSOMYG00000001313	akap12b	A-kinase anchor protein 12-like [Source:NCBI gene;Acc:110529893]	1.39315	0.0844083	-0.286322	0.833498	-2.15636	0.000235719	-0.578028	0.856689	0.225847	0.941328	-1.81964	0.00304381
ENSOMYG00000001320	tcf21	transcription factor 21-like [Source:NCBI gene;Acc:110529251]	-0.0188762	0.989298	-0.696884	0.420267	-3.11419	6.30789e-09	-0.19672	0.982832	0.188473	0.946278	-0.581471	0.377363
ENSOMYG00000001322	nipa1	NIPA magnesium transporter 1 [Source:NCBI gene;Acc:110526799]	-0.466441	0.131389	-0.547381	0.0408025	-0.866464	8.05149e-05	-0.120716	0.95845	-0.126252	0.886383	-1.06162	1.75385e-06
ENSOMYG00000001330			-0.181541	0.916813	-0.0282133	0.993675	-1.83956	0.00310121	-0.549112	0.871873	0.452202	0.83515	-0.632204	0.388805
ENSOMYG00000001332	syt6b	synaptotagmin VIb [Source:ZFIN;Acc:ZDB-GENE-090601-3]	-0.0323912	0.983909	-0.162596	0.915208	-1.47749	0.0237017	0.029245	0.995421	0.165207	0.958501	-1.44015	0.0296328
ENSOMYG00000001340	dusp7	dual specificity protein phosphatase 7-like [Source:NCBI gene;Acc:110528661]	0.618639	0.201679	1.13545	0.00125289	1.30743	3.0589e-05	0.0218626	0.995421	0.18899	0.889882	1.30227	5.8283e-05
ENSOMYG00000001352			-0.0449179	0.964997	0.0303601	0.985042	-0.977333	0.00897873	0.0799988	0.995421	0.0526761	0.986335	-1.08784	0.00421837
ENSOMYG00000001358	adam22	ADAM metallopeptidase domain 22 [Source:ZFIN;Acc:ZDB-GENE-070810-1]	-0.168245	0.923856	1.1972	0.146659	5.64095	6.25531e-25	-0.497022	0.892502	0.133726	0.974056	5.45971	4.05506e-23
ENSOMYG00000001364			0.433986	0.79311	1.50905	0.154914	2.14968	0.00378374	0.229331	0.990075	0.527002	0.874497	0.0539043	0.97367
ENSOMYG00000001374	0	nuclear factor 7, brain-like [Source:NCBI gene;Acc:110518684]	-0.999889	0.0932034	0.991577	0.062329	1.36568	0.00126796	-0.535104	0.766196	-0.149647	0.94617	1.62066	0.000169494
ENSOMYG00000001396	aifm2	Oncorhynchus mykiss apoptosis inducing factor mitochondria associated 2 (aifm2), mRNA. [Source:RefSeq mRNA;Acc:NM_001165245]	-0.302029	0.592854	0.838925	0.014809	1.3065	3.9552e-06	-0.148476	0.968398	-0.120547	0.936565	0.0640672	0.885247
ENSOMYG00000001398	0	cadherin-4-like [Source:NCBI gene;Acc:110530424]	0.0392181	0.98574	-0.502853	0.780607	-2.44106	0.00627245	-0.256438	0.99129	0.305282	0.943343	-0.881051	0.385954
ENSOMYG00000001414	vgll2a	transcription cofactor vestigial-like protein 2 [Source:NCBI gene;Acc:110522215]	-8.23703	0.0257728	-0.0591074	0.994112	20.4196	6.29944e-15	-2.57273	0.846671	-1.63865	0.899503	21.2976	6.1265e-16
ENSOMYG00000001416	lrp1ba	low density lipoprotein receptor-related protein 1Ba [Source:ZFIN;Acc:ZDB-GENE-050208-608]	-0.477849	0.663472	-0.486943	0.638612	0.544649	0.414302	-0.688263	0.76529	-0.289628	0.907772	1.58222	0.00558891
ENSOMYG00000001418	0	neurturin-like [Source:NCBI gene;Acc:110503352]	-0.225234	0.973142	-0.225748	0.984175	0.423126	0.915854	-15.5357	8.42795e-10	-0.319367	0.9922	-0.278273	0.94763
ENSOMYG00000001432	alas1	aminolevulinate, delta-, synthase 1 [Source:ZFIN;Acc:ZDB-GENE-001229-2]	0.151183	0.931412	1.1664	0.117077	2.07386	0.000202752	0.00769345	0.997828	0.226327	0.938417	0.737704	0.270465
ENSOMYG00000001436	tubb2	tubulin beta chain-like [Source:NCBI gene;Acc:110530425]	0.363471	0.907492	2.72559	0.044645	0.429093	0.776472	0.559496	0.968245	1.86913	0.39977	1.31091	0.307879
ENSOMYG00000001451	ppm1f	protein phosphatase, Mg2+/Mn2+ dependent, 1F [Source:ZFIN;Acc:ZDB-GENE-051128-2]	0.280965	0.433617	-0.371926	0.208702	-1.37135	5.48011e-11	-0.0302833	0.995421	0.237374	0.664962	-0.856031	7.6497e-05
ENSOMYG00000001458	cln6a	ceroid-lipofuscinosis neuronal protein 6 homolog [Source:NCBI gene;Acc:110526754]	-0.225328	0.716535	0.15292	0.830437	-1.05707	0.000949346	-0.0115323	0.995421	0.777877	0.0831566	-0.942846	0.0038542
ENSOMYG00000001466	gc2	guanylyl cyclase 2 [Source:ZFIN;Acc:ZDB-GENE-011128-8]	-0.951742	NA	2.94207	NA	1.98205	0.39093	0.415435	0.995421	-0.0963174	NA	4.13214	0.0408913
ENSOMYG00000001472	0	triadin-like [Source:NCBI gene;Acc:110530208]	-0.110257	0.956402	-0.608921	0.59575	-2.80069	1.0353e-05	0.0523398	0.995421	-0.219349	0.94709	-0.897473	0.227133
ENSOMYG00000001484	sox7	SRY-box transcription factor 7 [Source:ZFIN;Acc:ZDB-GENE-040109-4]	0.235251	0.859205	-0.485004	0.623113	-2.67555	2.0362e-05	-0.552072	0.83759	-0.149666	0.958888	-0.678566	0.296737
ENSOMYG00000001485	kcnmb2	calcium-activated potassium channel subunit beta-2-like [Source:NCBI gene;Acc:110530053]	-0.483603	0.66394	-0.924079	0.284284	-2.0769	0.000589364	-0.51517	0.868468	0.274116	0.916041	-1.53085	0.0116442
ENSOMYG00000001491			-1.11757	0.222425	-0.634724	0.543921	-1.30189	0.0426041	0.995374	0.608964	0.243594	0.936936	-2.10784	0.000906417
ENSOMYG00000001495	kynu	kynureninase [Source:ZFIN;Acc:ZDB-GENE-120215-204]	0.636381	0.597975	-0.016388	0.993675	-1.52717	0.0244204	0.235485	0.981258	0.702436	0.678982	-1.059	0.143942
ENSOMYG00000001498	klhl41a	kelch-like protein 41a [Source:NCBI gene;Acc:110520088]	7.44979	0.0452073	1.99616	0.685003	3.10782	0.301387	-0.0508344	0.997307	-19.8891	2.9583e-13	-17.8122	4.28135e-11
ENSOMYG00000001500	ID1	DNA-binding protein inhibitor ID-1-like [Source:NCBI gene;Acc:110532286]	0.316828	0.753345	-2.07657	7.32313e-06	-3.78935	3.40497e-18	-0.0323662	0.995421	-0.0186926	0.996263	-1.09416	0.0239824
ENSOMYG00000001506			-0.808408	0.622662	-0.547435	0.763163	-2.42063	0.0196404	0.317735	0.976839	0.777688	0.730703	-2.34927	0.0210887
ENSOMYG00000001507	dnase1l1l	deoxyribonuclease I-like 1-like [Source:ZFIN;Acc:ZDB-GENE-040718-100]	-0.778235	0.12959	-0.376963	0.55434	-1.07674	0.00748369	-0.345515	0.859828	-0.319313	0.785688	-0.727403	0.0867573
ENSOMYG00000001514	tpcn2	two pore calcium channel protein 2-like [Source:NCBI gene;Acc:110526229]	-0.381512	0.601677	-0.313614	0.663575	-0.62975	0.131903	-0.0331885	0.995421	-0.150111	0.93896	-1.12386	0.00506652
ENSOMYG00000001517	znf710a	zinc finger protein 710a [Source:ZFIN;Acc:ZDB-GENE-030131-5559]	-0.0473576	0.970823	0.398118	0.644968	1.7223	9.02744e-05	-0.51133	0.820962	0.0871032	0.978251	2.12386	1.51593e-06
ENSOMYG00000001523			-0.0746372	0.946945	-0.476137	0.378533	-1.79465	6.38883e-08	0.0226703	0.995421	0.16036	0.924255	-1.39474	7.51578e-05
ENSOMYG00000001524	tgm1l1	transglutaminase 1 like 1 [Source:ZFIN;Acc:ZDB-GENE-060503-139]	-0.280924	0.845663	2.11993	0.000800328	1.90319	0.00100403	-0.610094	0.834005	0.92049	0.45247	2.35417	5.82193e-05
ENSOMYG00000001525	tdh	L-threonine dehydrogenase [Source:ZFIN;Acc:ZDB-GENE-040426-2379]	1.39276	0.0722475	2.92802	1.34155e-07	2.44056	7.49588e-06	-0.266736	0.970854	-0.434367	0.828693	2.10451	0.000249915
ENSOMYG00000001539	ifi30	IFI30 lysosomal thiol reductase [Source:NCBI gene;Acc:336503]	0.130192	0.861603	-0.357554	0.466006	-1.19263	0.000150881	0.264481	0.876535	0.48177	0.405529	-0.263233	0.47923
ENSOMYG00000001542	btg1	Oncorhynchus mykiss B-cell translocation gene 1 (btg1), mRNA. [Source:RefSeq mRNA;Acc:NM_001160529]	-0.129163	0.873096	-0.651506	0.11892	-1.47794	2.59056e-06	0.246712	0.906133	-0.0120984	0.996263	-1.37841	1.96921e-05
ENSOMYG00000001544	stmn1b	stathmin 1b [Source:ZFIN;Acc:ZDB-GENE-050417-397]	-0.822777	0.485585	1.61688	0.0484381	0.0677234	0.957158	-0.18733	0.992999	1.22703	0.322221	0.762996	0.337665
ENSOMYG00000001554			-0.951166	0.315904	0.27247	0.854938	1.50016	0.0131409	0.185694	0.989069	-0.617725	0.752411	0.601964	0.412878
ENSOMYG00000001559	timm13	mitochondrial import inner membrane translocase subunit Tim13 [Source:NCBI gene;Acc:110524226]	-0.359783	0.647449	0.0682648	0.952672	1.21952	0.00186682	-0.278677	0.927689	-1.12823	0.0427978	1.07275	0.00946285
ENSOMYG00000001562	rgl1	ral guanine nucleotide dissociation stimulator-like 1 [Source:NCBI gene;Acc:402933]	0.688887	0.371883	0.247242	0.8148	-0.375586	0.51965	-0.256337	0.961713	0.710862	0.483468	1.31148	0.00782397
ENSOMYG00000001565			0.135324	0.849906	-1.18918	0.000118818	-1.41854	6.06043e-07	0.0886816	0.99129	0.132034	0.924255	-0.821762	0.00749191
ENSOMYG00000001574	uck1	DNL-type zinc finger [Source:NCBI gene;Acc:110523294]	0.18097	0.914426	1.06117	0.182419	0.875627	0.177262	0.171342	0.992873	0.0318104	0.996263	1.35186	0.0313082
ENSOMYG00000001579	mpv17l2	mpv17-like protein 2 [Source:NCBI gene;Acc:110530131]	-0.570311	0.447407	0.853142	0.125362	1.31655	0.00166551	0.0376648	0.995421	0.178643	0.934771	0.608842	0.21218
ENSOMYG00000001582	tbx16l	T-box transcription factor TBX6L-like [Source:NCBI gene;Acc:110533620]	0.0866218	0.96383	0.405295	0.762714	0.118734	0.905009	0.473723	0.917001	-0.187855	0.956064	-1.51126	0.0283659
ENSOMYG00000001590	nitr3	Oncorhynchus mykiss novel immune-type receptor 3 (nitr3), mRNA. [Source:RefSeq mRNA;Acc:NM_001124300]	0.0345387	0.98405	-1.51744	0.0667508	0.474917	0.558473	0.309048	0.970854	-0.226435	0.946278	-1.59352	0.0245823
ENSOMYG00000001592	0	microRNA 144 [Source:HGNC Symbol;Acc:HGNC:31531]	-0.250037	0.894779	-0.448079	0.758583	-0.332293	0.728706	-0.0172978	0.996564	-0.945091	0.561214	-1.74908	0.0263254
ENSOMYG00000001601			-3.28556	0.145007	0.247766	0.963894	3.50494	0.0627587	-0.831135	0.9493	1.09011	0.864632	5.02853	0.00597795
ENSOMYG00000001608			0.101456	0.925064	0.0107417	0.993675	-1.04276	0.00903124	-0.0474269	0.995421	0.584016	0.431608	-0.552422	0.201199
ENSOMYG00000001619	ccdc173	coiled-coil domain-containing protein 173-like [Source:NCBI gene;Acc:110520092]	-0.0851324	0.957978	-0.768295	0.308302	-1.48884	0.0301278	-0.0778417	0.995421	-1.13154	0.189036	-0.220077	0.780208
ENSOMYG00000001621			-5.25471	0.097816	-1.53545	0.769023	5.26752	0.0265341	-1.23189	0.945148	-0.100804	0.996263	6.229	0.00928722
ENSOMYG00000001628	cenpp	centromere protein P [Source:NCBI gene;Acc:110528667]	-0.341874	0.410353	-0.430267	0.209057	-0.632896	0.0120944	0.135601	0.961443	-0.126611	0.909624	-1.15857	1.87917e-06
ENSOMYG00000001631			-0.274875	0.704941	0.558544	0.2647	1.14206	0.000858924	-0.416794	0.780265	0.711076	0.230272	0.853113	0.0209967
ENSOMYG00000001632			-2.19774	0.471636	-1.73698	0.653809	2.08598	0.407981	-3.80673	0.505314	-1.03569	0.912251	5.47579	0.00587442
ENSOMYG00000001636	b3gnt7	UDP-GlcNAc:betaGal beta-1,3-N-acetylglucosaminyltransferase 7 [Source:NCBI gene;Acc:110527831]	0.0518183	0.974945	-0.757494	0.452004	-2.63414	1.70074e-05	0.0681737	0.995421	-0.487363	0.822136	-0.0806832	0.937572
ENSOMYG00000001639	si:ch73-206d17.1	tyrosine-protein kinase STYK1-like [Source:NCBI gene;Acc:110532578]	-5.05037	0.162308	0.929348	0.882103	6.25674	0.020818	-2.61392	0.814725	0.493848	0.977258	3.25738	0.300376
ENSOMYG00000001640	CXCR4	chemokine (C-X-C motif) receptor 4a [Source:ZFIN;Acc:ZDB-GENE-020102-1]	-0.123961	0.927907	-0.487132	0.519054	-0.130615	0.836448	-0.189328	0.975671	0.189327	0.930639	-2.01036	4.12881e-05
ENSOMYG00000001642			-0.0763914	0.938141	-1.02542	0.00323128	-0.428502	0.223406	-0.12558	0.977452	-0.0360498	0.99501	-0.829123	0.012044
ENSOMYG00000001643	spsb1	splA/ryanodine receptor domain and SOCS box containing 1 [Source:ZFIN;Acc:ZDB-GENE-030131-6122]	0.238763	0.834948	0.288784	0.776894	1.16815	0.0135814	0.117542	0.995421	0.765639	0.414609	0.519378	0.357616
ENSOMYG00000001646			-0.253085	0.766707	-1.79447	8.25427e-06	-2.56378	3.13663e-11	0.00662014	0.997307	0.020212	0.996263	-1.53729	8.71322e-05
ENSOMYG00000001647	nadsyn1	NAD synthetase 1 [Source:ZFIN;Acc:ZDB-GENE-070615-22]	-0.184639	0.87769	-0.836204	0.187508	-0.0437872	0.960634	0.205745	0.972402	-0.522062	0.664234	-1.17625	0.0200806
ENSOMYG00000001648	atp6ap1a	ATPase H+ transporting accessory protein 1a [Source:ZFIN;Acc:ZDB-GENE-090312-136]	0.180127	0.89617	0.286029	0.799946	1.28116	0.0140037	-0.102592	0.995421	-0.0704654	0.990554	1.11795	0.0422706
ENSOMYG00000001664	sytl3	synaptotagmin-like 3 [Source:ZFIN;Acc:ZDB-GENE-040724-150]	0.982978	0.477563	2.11577	0.0235859	2.53623	0.00120036	0.101714	0.995421	-0.400474	0.911815	1.3008	0.14419
ENSOMYG00000001667	vtg3	vitellogenin-like [Source:NCBI gene;Acc:110521946]	-23.8945	0.0124594	-24.7601	0.00279255	23.1422	0.00208513	-23.7557	0.0731655	-2.85327	0.941359	21.7352	0.00579414
ENSOMYG00000001672	amotl2a	angiomotin like 2a [Source:NCBI gene;Acc:558920]	0.310493	0.869796	-0.196811	0.925777	1.6276	0.0447235	-0.204582	0.99501	0.780085	0.72777	1.02586	0.259722
ENSOMYG00000001679	0	carbohydrate sulfotransferase 11-like [Source:NCBI gene;Acc:110532746]	0.372874	0.44914	0.745369	0.0280448	1.15504	3.06214e-05	0.483237	0.602613	0.227837	0.817066	0.849914	0.00443328
ENSOMYG00000001695	hivep3b	HIVEP zinc finger 3b [Source:ZFIN;Acc:ZDB-GENE-100922-42]	0.178811	0.728451	-0.120482	0.823522	-2.62397	3.2732e-30	-0.594809	0.316002	0.273889	0.657039	-1.72207	3.1142e-14
ENSOMYG00000001703	zgc:162160	G protein-activated inward rectifier potassium channel 4-like [Source:NCBI gene;Acc:110512246]	-0.410084	0.664234	-0.825247	0.201918	-1.04665	0.0319635	-0.26326	0.957797	-0.506892	0.691917	-0.93158	0.0695519
ENSOMYG00000001712			0.491486	0.633652	0.788262	0.291962	1.20392	0.0255048	-0.219602	0.976316	-0.273732	0.907264	0.176441	0.817552
ENSOMYG00000001719			-0.176722	0.955874	-0.396175	0.860309	-2.45082	0.0329412	0.587239	0.9432	0.712294	0.804084	-1.32091	0.195475
ENSOMYG00000001721			0.656784	0.238726	-0.415164	0.609931	-1.28375	0.00843252	-0.239636	0.949604	0.407337	0.729709	-0.383762	0.440427
ENSOMYG00000001722	enpp1	ectonucleotide pyrophosphatase/phosphodiesterase family member 1-like [Source:NCBI gene;Acc:110522031]	-0.236604	0.780924	0.377351	0.560311	-1.6039	7.41761e-06	0.0530281	0.995421	0.440927	0.641429	-0.692742	0.0921107
ENSOMYG00000001724	efhd2	EF-hand domain family member D2 [Source:NCBI gene;Acc:110532203]	0.449677	0.454663	0.233372	0.746354	1.27113	0.000184236	0.627158	0.557866	0.367543	0.704426	0.904775	0.0138822
ENSOMYG00000001733	dhcr7	7-dehydrocholesterol reductase-like [Source:NCBI gene;Acc:110526232]	-0.0455033	0.967297	-0.339253	0.637848	-0.905479	0.0261125	0.220857	0.957041	-0.215344	0.897443	-1.1517	0.00489841
ENSOMYG00000001737	aspn	asporin (LRR class 1) [Source:ZFIN;Acc:ZDB-GENE-041105-7]	-0.177265	0.978118	-2.50488	0.498529	15.6683	5.41913e-12	-14.6703	5.15034e-09	-2.45239	0.678383	17.086	3.85605e-16
ENSOMYG00000001748			-1.15243	0.227256	-1.36179	0.111697	-2.01649	0.00487187	-1.28487	0.492732	0.206209	0.947565	-1.14709	0.109612
ENSOMYG00000001752	sdf2l1	stromal cell derived factor 2 like 1 [Source:NCBI gene;Acc:110525191]	0.324615	0.531845	0.974517	0.00177803	0.321915	0.334093	0.151878	0.963248	-0.117871	0.935468	1.09758	0.000132849
ENSOMYG00000001764	insra	insulin receptor a [Source:ZFIN;Acc:ZDB-GENE-020503-3]	0.481792	0.248158	-0.0634359	0.932899	-1.27523	5.9206e-06	0.137768	0.968398	0.399118	0.515208	-0.840043	0.0044598
ENSOMYG00000001773	pdhx	pyruvate dehydrogenase complex, component X [Source:ZFIN;Acc:ZDB-GENE-040426-1539]	0.484262	NA	-1.34738	NA	-4.34447	0.00223274	0.676137	0.933816	-0.590653	NA	-3.83203	0.0105098
ENSOMYG00000001776			-0.166924	0.713189	-0.00616009	0.993675	1.09877	2.37291e-08	0.417573	0.505314	-0.217366	0.715831	0.963994	2.75463e-06
ENSOMYG00000001780	slc35f6	solute carrier family 35 member F6-like [Source:NCBI gene;Acc:110522034]	0.0150234	0.991269	0.442431	0.71309	-1.21092	0.0536033	-0.108638	0.995421	1.8756	0.0130863	-1.05428	0.100095
ENSOMYG00000001781	ogna	osteoglycin, paralog a [Source:ZFIN;Acc:ZDB-GENE-050208-650]	0.359324	0.882723	-0.678055	0.706083	-2.52599	0.0306751	-0.978474	0.850959	0.0366873	0.996263	-1.73413	0.125823
ENSOMYG00000001782	phgdh	D-3-phosphoglycerate dehydrogenase-like [Source:NCBI gene;Acc:110520091]	0.0461802	0.97536	-0.199581	0.886226	3.23887	1.03347e-09	-0.109932	0.995421	-0.651254	0.659444	1.71354	0.00360545
ENSOMYG00000001790	zgc:162879	ras and EF-hand domain-containing protein-like [Source:NCBI gene;Acc:110521315]	-3.33664	0.00825173	0.859883	0.642599	1.04705	0.383912	-1.89619	0.505314	0.811551	0.811765	3.17115	0.00195639
ENSOMYG00000001794			-0.0793742	0.959535	-0.841778	0.264029	-2.45992	2.67853e-05	-0.384986	0.918867	0.229397	0.924255	-2.27363	9.28957e-05
ENSOMYG00000001798	ecm1b	extracellular matrix protein 1b [Source:ZFIN;Acc:ZDB-GENE-121204-2]	0.00426613	0.995101	-0.518125	0.264162	-1.4805	1.74633e-06	-0.294515	0.872886	0.0335086	0.996263	-0.231721	0.578138
ENSOMYG00000001799	lhfpl2a	lipoma HMGIC fusion partner-like 2 protein [Source:NCBI gene;Acc:110523449]	0.267617	0.75071	-0.812069	0.114468	-2.11675	1.63786e-07	-0.134036	0.984789	0.269277	0.850033	-0.734266	0.08489
ENSOMYG00000001800	0	cilia and flagella associated protein 100 [Source:HGNC Symbol;Acc:HGNC:26842]	-3.22807	0.0869632	1.62809	0.48947	2.71583	0.0822126	-1.73324	0.732956	0.577506	0.938511	3.93334	0.0095694
ENSOMYG00000001803			-0.764193	0.736526	-1.49277	0.379753	-4.81785	0.000997431	-0.117886	0.995421	-1.55894	0.53098	-1.98086	0.113458
ENSOMYG00000001808			-0.587106	0.700845	-1.71217	0.0736118	-2.39397	0.00477102	-0.0953776	0.995421	0.833067	0.621064	-1.61144	0.0503232
ENSOMYG00000001809	im:7142702	im:7142702 [Source:ZFIN;Acc:ZDB-GENE-050411-48]	0.180297	0.892507	-1.12675	0.0753198	-2.14343	1.33565e-05	-0.139235	0.993492	-0.137969	0.959615	-1.43855	0.00626787
ENSOMYG00000001814	hlx1	H2.0-like homeobox protein [Source:NCBI gene;Acc:110522035]	-0.418241	0.440351	1.02907	0.00346009	1.52997	3.38391e-07	-0.210469	0.935269	0.310742	0.737559	1.29136	4.46768e-05
ENSOMYG00000001821			-0.090844	0.9767	3.5164	0.00297546	7.06535	5.0062e-11	0.309567	0.995327	1.87609	0.386133	6.659	1.53416e-09
ENSOMYG00000001824			-0.591353	0.66526	-0.421261	0.769652	-3.15335	5.0468e-06	-0.118802	0.995421	-0.159635	0.967856	-2.27392	0.00145563
ENSOMYG00000001834			-0.10152	0.964546	-0.484936	0.766898	0.965489	0.27243	0.490108	0.941146	1.03265	0.564825	-2.30993	0.00606382
ENSOMYG00000001835			1.40636	0.0513512	0.475371	0.595794	1.39277	0.00528549	0.176053	0.992421	0.31067	0.877688	0.89844	0.108806
ENSOMYG00000001836			0.0679422	0.973063	-0.988103	0.437855	-1.62889	0.072405	-0.385227	0.968245	0.402959	0.900868	-1.81817	0.0488874
ENSOMYG00000001837	cd79a	B-cell antigen receptor complex-associated protein alpha chain-like [Source:NCBI gene;Acc:110510079]	0.122475	0.921558	-0.192363	0.84513	-1.15524	0.00676706	-0.807854	0.52483	0.196073	0.921922	-1.17143	0.00796803
ENSOMYG00000001840			0.423618	0.608821	1.0503	0.0333198	2.40352	1.55434e-10	0.257834	0.949604	-0.0272559	0.996263	2.36798	6.0078e-10
ENSOMYG00000001841			-0.661856	0.506519	-1.05813	0.199314	-1.90306	0.00333866	-0.289488	0.964837	-0.751019	0.597417	-1.93176	0.00334225
ENSOMYG00000001846	0	bone morphogenetic protein 2-B-like [Source:NCBI gene;Acc:110531766]	-0.607262	0.513195	-0.631644	0.610104	-3.48833	0.00865032	-0.580103	0.81264	1.44418	0.0874401	-2.41191	0.0474927
ENSOMYG00000001847			1.01913	0.303207	3.55435	5.92551e-09	5.29814	2.11137e-20	0.593025	0.864618	1.64855	0.073496	6.19107	2.94785e-27
ENSOMYG00000001855	jund	transcription factor jun-D-like [Source:NCBI gene;Acc:110530134]	-0.262997	0.78956	0.870524	0.116949	1.86576	4.97505e-06	-0.333662	0.90933	0.524338	0.6217	0.900317	0.05314
ENSOMYG00000001860	mtm1	myotubularin 1 [Source:ZFIN;Acc:ZDB-GENE-051113-128]	0.51002	0.0557244	0.503366	0.0354468	1.45036	6.95803e-16	0.13748	0.932325	0.337268	0.390318	1.04974	2.84742e-08
ENSOMYG00000001862			-0.557325	0.742827	-1.58151	0.11762	0.578944	0.546837	0.34628	0.971908	0.454253	0.883483	-2.54101	0.00184466
ENSOMYG00000001867			0.520298	0.292321	-0.870805	0.0207	-1.18577	0.000248157	-0.33949	0.831434	0.205939	0.864601	-1.2751	0.000116247
ENSOMYG00000001870			0.018697	0.991269	0.129414	0.94581	-4.03377	1.61341e-05	-0.523125	0.909238	0.512882	0.82607	-2.4931	0.000953193
ENSOMYG00000001878			1.3304	0.666751	0.463399	0.899844	4.62117	0.0107952	0.163268	0.995421	-3.6972	0.123464	5.6066	0.0021637
ENSOMYG00000001880	rag2	recombination activating 2 [Source:NCBI gene;Acc:110497172]	-0.0162123	0.991269	-1.23185	0.0920328	-2.78429	4.67545e-07	-0.632546	0.814546	-0.745785	0.584919	-1.91038	0.00124002
ENSOMYG00000001883			-0.472758	0.49303	-0.011509	0.993675	-1.13371	0.00507779	0.555134	0.692093	1.03003	0.0672578	-1.27749	0.00198033
ENSOMYG00000001889	pgpep1	pyroglutamyl-peptidase 1-like [Source:NCBI gene;Acc:110530136]	-0.123096	0.884702	-1.06934	0.00431347	0.191636	0.655286	-0.104862	0.988716	-0.375117	0.658646	-0.354727	0.381782
ENSOMYG00000001891	prkcdb	protein kinase C, delta b [Source:ZFIN;Acc:ZDB-GENE-111129-1]	-0.183137	0.852549	1.68641	4.56852e-05	1.5443	5.89324e-05	-0.323906	0.897097	1.37349	0.00736851	1.63176	3.62841e-05
ENSOMYG00000001893			0.564634	0.137417	0.73617	0.0178524	1.0298	6.32667e-05	0.27631	0.834005	0.367817	0.54551	1.12082	2.11019e-05
ENSOMYG00000001895	si:ch211-87j1.4	transmembrane protein 178B-like [Source:NCBI gene;Acc:110521191]	-0.623572	0.575087	0.448134	0.734328	0.714115	0.353863	0.197063	0.98735	1.97301	0.0159946	0.488087	0.564279
ENSOMYG00000001897			-0.089094	0.935237	1.06033	0.00820965	0.518276	0.185146	-0.0435199	0.995421	0.206111	0.884768	0.195552	0.679715
ENSOMYG00000001899	rag1	Oncorhynchus mykiss recombination activating 1 (rag1), mRNA. [Source:RefSeq mRNA;Acc:NM_001124737]	0.174535	0.957657	-1.39377	0.398334	-5.2984	3.11406e-07	-0.425587	0.977237	-0.344875	0.950416	-2.21679	0.0541906
ENSOMYG00000001901			-0.06856	0.962151	0.639976	0.380703	0.689928	0.219533	0.278076	0.951261	0.160025	0.949095	1.18707	0.0222852
ENSOMYG00000001905			0.356425	0.884443	2.15415	0.0235616	4.47197	1.80686e-07	0.375842	0.97794	2.99943	0.00204699	2.23706	0.0246514
ENSOMYG00000001907	adgrg3	adhesion G protein-coupled receptor G3-like [Source:NCBI gene;Acc:110526235]	0.253515	0.868372	-1.02168	0.231973	4.89468	3.49532e-19	0.537537	0.877228	0.388684	0.86944	1.59003	0.0118159
ENSOMYG00000001919			1.17989	0.0520932	0.532045	0.47684	1.53052	0.000589468	0.125588	0.995421	0.446724	0.738632	0.324174	0.592692
ENSOMYG00000001937	B3GNT5	lactosylceramide 1,3-N-acetyl-beta-D-glucosaminyltransferase A-like [Source:NCBI gene;Acc:110530057]	0.0594225	0.965567	2.21157	2.72523e-06	1.58252	0.000638187	0.517331	0.816217	0.924245	0.263135	1.02242	0.0448812
ENSOMYG00000001939			-21.9727	NA	-0.162998	NA	19.4433	0.00126319	-0.498282	0.995421	-0.225292	NA	17.2369	0.0071985
ENSOMYG00000001941			0.0225454	0.983979	-0.611732	0.350085	-2.31895	3.58431e-05	0.511619	0.773383	0.457872	0.667854	-0.425574	0.433699
ENSOMYG00000001951	nmrk2	nicotinamide riboside kinase 2-like [Source:NCBI gene;Acc:110530790]	0.587783	0.906968	0.911417	0.797453	4.2411	0.0457157	-1.3049	0.935349	-6.44128	0.0145455	5.22427	0.0135759
ENSOMYG00000001952	fgd5a	FYVE, RhoGEF and PH domain-containing protein 5-like [Source:NCBI gene;Acc:110527956]	0.556533	0.420914	-0.18469	0.848035	-2.60556	4.61671e-11	-0.00257499	0.99891	0.300885	0.839067	-0.116821	0.84413
ENSOMYG00000001956	0	amine sulfotransferase-like [Source:NCBI gene;Acc:110485095]	-6.46583	0.00331681	1.95785	0.539998	4.34291	0.0138929	-1.87133	0.774653	1.37663	0.842157	5.8809	0.000809071
ENSOMYG00000001962	zufsp	zinc finger containing ubiquitin peptidase 1 [Source:ZFIN;Acc:ZDB-GENE-070209-211]	-0.48603	0.310994	2.11555	1.28469e-13	2.34488	3.45361e-18	-0.471046	0.647643	0.526177	0.382637	2.32731	1.13476e-17
ENSOMYG00000001963			-1.55989	0.426412	-0.351989	0.908041	2.09196	0.102665	-1.1725	0.839898	0.761577	0.870375	3.23701	0.00914641
ENSOMYG00000001972			-0.593463	0.595815	2.01386	0.0011979	2.92738	5.72172e-08	-0.13579	0.995421	0.473698	0.812805	3.46175	1.45685e-10
ENSOMYG00000001982	DNAJC5	dnaJ homolog subfamily C member 5-like [Source:NCBI gene;Acc:110532829]	0.335036	0.490016	0.0193249	0.990375	1.12021	1.03628e-05	0.441941	0.629145	-0.241793	0.776252	0.451432	0.131647
ENSOMYG00000001990	zgc:92140	uncharacterized protein C1orf21 homolog [Source:NCBI gene;Acc:110524354]	0.0866988	0.855643	-0.713623	0.0012217	-1.29748	3.90976e-11	-0.0343784	0.995421	0.156592	0.814068	-0.572272	0.00577667
ENSOMYG00000001997	jagn1a	jagunal homolog 1a [Source:NCBI gene;Acc:449830]	-0.739985	0.184989	-0.0155985	0.993675	1.40409	0.000122262	-0.288308	0.909929	-0.59348	0.424597	1.36611	0.000309749
ENSOMYG00000002000	susd1	sushi domain-containing protein 1-like [Source:NCBI gene;Acc:110525422]	-0.273107	0.813857	0.401959	0.663486	0.0437483	0.963333	0.368091	0.913918	-0.531471	0.688707	-1.0453	0.0490813
ENSOMYG00000002002	0	PTK6 protein tyrosine kinase 6a [Source:ZFIN;Acc:ZDB-GENE-081105-117]	0.0840989	0.954389	-0.216058	0.838878	-1.33199	0.00457617	0.0532038	0.995421	0.590267	0.579102	0.0459268	0.952158
ENSOMYG00000002010	NR4A1	nuclear receptor subfamily 4 group A member 1 [Source:HGNC Symbol;Acc:HGNC:7980]	0.523415	0.681248	1.21329	0.134532	1.94148	0.00143411	0.325251	0.964837	1.32227	0.191898	0.669213	0.367409
ENSOMYG00000002013			-0.546042	0.89582	0.64189	NA	-5.13324	0.00808021	-0.626573	0.97732	2.82421	0.500784	-4.62079	0.0232113
ENSOMYG00000002019	0	trypsin-2-like [Source:NCBI gene;Acc:110510120]	1.46946	0.681572	5.63	0.00208668	-0.258844	0.921841	6.62122	0.00356206	0.088816	0.996263	-1.75426	0.386565
ENSOMYG00000002022			0.537498	0.688249	-0.520012	0.669059	1.32358	0.0487477	0.0303736	0.995421	-0.584155	0.770387	0.622135	0.433426
ENSOMYG00000002032	hspg2	heparan sulfate proteoglycan 2 [Source:ZFIN;Acc:ZDB-GENE-080807-4]	0.420394	0.607278	-0.15852	0.877836	-2.79549	2.0423e-12	0.376398	0.878958	0.038775	0.996263	-0.388941	0.459275
ENSOMYG00000002033	shpk	sedoheptulokinase [Source:ZFIN;Acc:ZDB-GENE-060526-357]	0.113878	0.928415	-0.589673	0.382036	-0.33564	0.521571	-0.324305	0.909929	1.06432	0.0923046	-1.78015	6.24279e-05
ENSOMYG00000002038	0	1-aminocyclopropane-1-carboxylate synthase homolog (inactive) [Source:NCBI gene;Acc:110497202]	0.18911	0.636238	-0.0288662	0.964413	1.32503	9.93496e-13	-0.0804484	0.978674	0.0448669	0.971101	0.806323	6.37282e-05
ENSOMYG00000002047			-0.102103	0.983718	6.33313	0.00159141	-1.69483	0.443944	6.46436	0.0166241	-1.28771	0.867748	-0.288692	0.919168
ENSOMYG00000002049	ntng2a	netrin-G2-like [Source:NCBI gene;Acc:110525332]	0.64646	0.550099	-0.309336	0.809515	-3.6885	3.67898e-09	0.753548	0.754171	-0.6585	0.664966	-0.348506	0.653719
ENSOMYG00000002053			0.119286	0.927214	0.506772	0.468332	2.23425	3.15271e-08	-0.257655	0.949201	-0.50379	0.647879	1.7117	6.81266e-05
ENSOMYG00000002065	dspa	desmoplakin-like [Source:NCBI gene;Acc:110530427]	0.143258	0.866867	-0.0141485	0.993675	-1.32653	5.24128e-05	0.0263805	0.995421	0.194357	0.88763	-0.114787	0.812612
ENSOMYG00000002071			1.23966	0.408836	2.3524	0.0266196	1.83363	0.0507688	1.52111	0.596611	1.71451	0.28326	1.71873	0.0799596
ENSOMYG00000002080	slc7a14a	solute carrier family 7 member 14a [Source:NCBI gene;Acc:566270]	2.00644	0.327253	1.80758	0.345516	3.40798	0.00159334	0.202858	0.995421	0.849658	0.872084	1.29792	0.33937
ENSOMYG00000002082	slc1a1	excitatory amino acid transporter 3-like [Source:NCBI gene;Acc:110531767]	1.18585	0.377301	-2.19571	0.0455717	-2.63646	0.00838805	0.40221	0.97053	-0.192102	0.967192	-0.983929	0.327961
ENSOMYG00000002083	GULP1	GULP PTB domain containing engulfment adaptor 1 [Source:HGNC Symbol;Acc:HGNC:18649]	-0.813294	0.575256	-1.83339	0.107548	-5.77699	1.39688e-05	-0.0337527	0.995421	-0.532202	0.862041	-1.92803	0.0393454
ENSOMYG00000002086	nfkbie	NF-kappa-B inhibitor epsilon-like [Source:NCBI gene;Acc:110522047]	-0.153582	0.880185	1.69357	2.80446e-05	1.37676	0.000365233	-0.0286548	0.995421	1.17787	0.0293765	1.51604	0.000131351
ENSOMYG00000002090	nab2	NGFI-A-binding protein 2-like [Source:NCBI gene;Acc:110528260]	-0.506332	0.418406	0.850904	0.0475533	1.94883	6.01817e-08	-0.285977	0.90933	0.319387	0.776252	1.14462	0.00463044
ENSOMYG00000002103	slc35b2	adenosine 3'-phospho 5'-phosphosulfate transporter 1-like [Source:NCBI gene;Acc:110522048]	0.0975955	0.894685	0.00160508	0.998382	0.622773	0.0400409	-0.0462986	0.995421	0.40458	0.511084	1.22227	1.27585e-05
ENSOMYG00000002104	ela2	elastase 2 [Source:ZFIN;Acc:ZDB-GENE-041117-1]	0.178679	0.97391	5.76685	0.0113632	-2.26464	0.329317	6.66771	0.0357005	-1.30787	0.876338	-1.42861	0.571691
ENSOMYG00000002109	0	trypsin-like [Source:NCBI gene;Acc:110510128]	-0.26524	0.976545	6.63837	0.107868	1.15949	0.809374	6.38806	0.495339	-33.9721	8.24176e-27	0.143248	0.982055
ENSOMYG00000002110	adgrg1	adhesion G protein-coupled receptor G1 [Source:ZFIN;Acc:ZDB-GENE-030131-3671]	-1.06298	0.229628	2.9751	2.79372e-07	2.04117	0.000371757	-0.921159	0.641692	1.60411	0.0564918	1.3598	0.0300984
ENSOMYG00000002118	pigv	phosphatidylinositol glycan anchor biosynthesis, class V [Source:ZFIN;Acc:ZDB-GENE-121116-1]	-1.31944	0.0462618	-0.451739	0.622462	0.63279	0.2685	-1.05357	0.442834	-0.963554	0.294579	1.16917	0.0282717
ENSOMYG00000002119	0	cholesterol 24-hydroxylase-like [Source:NCBI gene;Acc:110529323]	-0.670481	0.632107	-1.01412	0.35866	-2.04828	0.00793955	-0.811227	0.802329	0.299364	0.933554	-1.5159	0.0602209
ENSOMYG00000002123	ednrba	endothelin B receptor-like [Source:NCBI gene;Acc:110530639]	-0.717218	0.38667	1.37971	0.0183087	1.31331	0.0100176	-0.635015	0.760231	0.339777	0.859285	0.267125	0.695201
ENSOMYG00000002130	adgrg1	adhesion G-protein coupled receptor G5-like [Source:NCBI gene;Acc:110526240]	0.176828	0.945362	3.90887	1.17941e-06	6.5644	2.41295e-19	0.152481	0.995421	2.40726	0.0299282	5.16838	6.30258e-12
ENSOMYG00000002152	MCOLN3	mucolipin-3-like [Source:NCBI gene;Acc:110524709]	-3.68584	0.0257812	0.376737	0.911747	3.54815	0.00736778	-2.27951	0.552131	0.934929	0.850845	4.53197	0.000653855
ENSOMYG00000002154	dcbld2	discoidin, CUB and LCCL domain containing 2 [Source:ZFIN;Acc:ZDB-GENE-070112-1822]	-1.22446	0.25958	-0.349192	0.831863	0.545682	0.536049	-1.05257	0.671644	-0.0130063	0.997331	1.6564	0.0285875
ENSOMYG00000002156	0	B-cell lymphoma 3 protein homolog [Source:NCBI gene;Acc:110510160]	0.14445	0.925587	4.67391	7.40145e-23	5.27863	9.17727e-30	-0.0599418	0.995421	2.04951	0.000818217	4.51424	1.20494e-21
ENSOMYG00000002166	dock3	dedicator of cytokinesis 3 [Source:ZFIN;Acc:ZDB-GENE-100624-1]	0.696736	0.538079	0.0543572	0.984925	-1.94041	0.00320493	0.303038	0.969816	0.299948	0.918527	-0.317749	0.707705
ENSOMYG00000002172	ablim1a	actin binding LIM protein 1a [Source:ZFIN;Acc:ZDB-GENE-080219-41]	0.0044123	0.998441	3.77148	0.0337306	0.379676	0.805939	0.10417	0.995421	2.88527	0.284254	1.60999	0.170136
ENSOMYG00000002175	arhgap45a	Rho GTPase activating protein 45a [Source:ZFIN;Acc:ZDB-GENE-140106-47]	-0.292716	0.721594	-0.516265	0.382371	-0.970829	0.0131009	-0.0421532	0.995421	0.33494	0.783973	-1.11643	0.00513068
ENSOMYG00000002177			0.237447	0.906147	1.19364	0.212824	1.59487	0.0276572	0.740134	0.834005	0.262944	0.942569	2.04108	0.00470249
ENSOMYG00000002188	nfkb2	nuclear factor NF-kappa-B p100 subunit-like [Source:NCBI gene;Acc:110527634]	-0.0376636	0.971292	2.76018	6.02115e-15	0.855271	0.0282513	-0.276871	0.919469	1.57993	0.000282609	0.894003	0.0256548
ENSOMYG00000002190	cd99l2	CD99 molecule-like 2 [Source:NCBI gene;Acc:323266]	0.18103	0.880005	-0.0329689	0.990095	0.649637	0.202805	-0.522921	0.821226	0.0957144	0.972242	1.56591	0.000523932
ENSOMYG00000002191			-1.01117	0.794387	-0.0637486	0.993675	2.1471	0.219601	1.11264	0.905592	-0.0891322	0.996263	3.93618	0.00405873
ENSOMYG00000002198			-0.402597	0.753922	-1.30841	0.0909885	-1.59459	0.03645	-0.153652	0.995392	0.0322908	0.996263	-0.333475	0.686499
ENSOMYG00000002199	calr3b	calreticulin 3b [Source:ZFIN;Acc:ZDB-GENE-030131-9907]	0.615211	0.41772	0.701815	0.281744	0.7787	0.108461	0.695382	0.64782	-0.684441	0.473672	1.44054	0.00185275
ENSOMYG00000002202	0	ras-related protein Rab-27B-like [Source:NCBI gene;Acc:110525428]	0.296195	0.646053	0.370343	0.542794	-1.10468	0.00642735	-0.232549	0.930336	0.429114	0.625418	-0.899229	0.0270601
ENSOMYG00000002203			-0.0703344	0.968901	-0.896511	0.368674	2.21137	0.000298013	-0.0290083	0.995421	0.174702	0.959822	1.49363	0.0252023
ENSOMYG00000002207	fosab	v-fos FBJ murine osteosarcoma viral oncogene homolog Ab [Source:ZFIN;Acc:ZDB-GENE-031222-4]	0.537842	0.666258	1.21684	0.136753	1.60573	0.011207	0.398642	0.938979	2.24353	0.00367149	1.35317	0.0441
ENSOMYG00000002209	hmgb3a	high mobility group protein B3-like [Source:NCBI gene;Acc:110531445]	0.147581	0.919706	-0.323439	0.760357	-2.30125	2.76626e-06	-0.291121	0.952333	-4.37973e-05	0.999969	-1.83111	0.000356371
ENSOMYG00000002213	POLR2E	DNA-directed RNA polymerases I, II, and III subunit RPABC1 [Source:NCBI gene;Acc:110530641]	0.0265754	0.956828	0.549961	0.00103648	1.23215	2.94706e-18	0.0895825	0.955469	-0.0395758	0.964142	1.17182	2.40459e-16
ENSOMYG00000002221	0	P2Y purinoceptor 8-like [Source:NCBI gene;Acc:110527309]	-0.000204713	0.999886	-0.109616	0.947015	1.82092	0.00137536	-1.11911	0.522158	0.595801	0.716413	1.35985	0.0265238
ENSOMYG00000002225			-0.870823	0.534889	-0.680136	0.682088	0.549776	0.544585	-0.726023	0.863969	1.24359	0.407006	-2.39458	0.0251663
ENSOMYG00000002230	dok4	docking protein 4 [Source:ZFIN;Acc:ZDB-GENE-041008-91]	-0.17711	0.953198	-1.87965	0.233639	-2.61062	0.050763	-0.949783	0.855222	-0.659275	0.858722	-3.41872	0.0233669
ENSOMYG00000002240			-0.19272	0.928655	-1.63776	0.11406	-1.69934	0.0573714	-0.618124	0.886581	-0.196081	0.958888	-1.80924	0.0454478
ENSOMYG00000002241			0.558402	0.612755	1.3169	0.0820335	2.31058	1.47494e-05	0.449848	0.907006	1.41688	0.125381	0.531419	0.456168
ENSOMYG00000002254	si:dkey-92i15.4	si:dkey-92i15.4 [Source:ZFIN;Acc:ZDB-GENE-030131-8422]	0.128645	0.950441	0.0275488	0.993675	-1.38457	0.0385601	0.0830196	0.995421	-0.897322	0.541279	-0.886702	0.223944
ENSOMYG00000002255	cdc42ep5	uncharacterized LOC110536887 [Source:NCBI gene;Acc:110536887]	-0.807981	0.371742	-0.289132	0.820726	1.06751	0.072928	-0.645272	0.789792	0.205721	0.943243	1.69597	0.00307465
ENSOMYG00000002256	ela2l	chymotrypsin-like elastase family member 2A [Source:NCBI gene;Acc:110532206]	2.1591	0.651993	7.49576	0.00445442	-1.82507	0.487407	8.37639	0.0147024	-1.07341	0.93626	-1.50135	0.586095
ENSOMYG00000002257			-0.677215	0.61588	-1.50563	0.105504	-2.78331	0.0035598	0.104234	0.995421	0.178667	0.958501	-0.960583	0.23761
ENSOMYG00000002264			0.532245	0.808614	5.1133	5.83691e-08	5.47952	7.19523e-09	-0.370234	0.981789	2.25155	0.159549	3.65678	0.000431391
ENSOMYG00000002265	KPNA7	importin subunit alpha-5-like [Source:NCBI gene;Acc:110533234]	-8.27212	0.0016392	0.687264	0.901081	7.9837	0.000187068	-1.78216	0.890048	1.47185	0.862753	8.7293	7.05142e-05
ENSOMYG00000002267	eif2b1	eukaryotic translation initiation factor 2B, subunit 1 alpha [Source:ZFIN;Acc:ZDB-GENE-040625-25]	-0.284952	0.777919	-0.536535	0.466597	-1.25116	0.0165928	-0.310081	0.930873	-0.742115	0.433516	-0.499024	0.349938
ENSOMYG00000002268	smpd5	sphingomyelin phosphodiesterase 5 [Source:NCBI gene;Acc:567592]	-2.39769	0.00994052	-0.172851	0.929822	0.681087	0.434015	-1.52202	0.443459	-1.33854	0.358892	1.06074	0.201174
ENSOMYG00000002276			-0.853406	0.00729842	-0.290495	0.484148	-1.00035	5.26195e-05	0.0511	0.995421	-0.0949534	0.942089	-0.895388	0.000534162
ENSOMYG00000002282	slc27a6	long-chain fatty acid transport protein 6-like [Source:NCBI gene;Acc:110523143]	-0.48014	0.645957	0.0613314	0.975726	1.28369	0.0182273	-0.529578	0.843215	0.127321	0.967472	0.948115	0.107197
ENSOMYG00000002287			-0.252945	0.718532	-0.0890594	0.911556	1.08039	0.00146095	0.324562	0.833573	-0.235361	0.839156	0.926472	0.00958521
ENSOMYG00000002298			0.0951142	0.971136	-1.2434	0.420682	-1.84878	0.0922465	-0.34429	0.984202	-0.297226	0.950681	-2.50413	0.0311889
ENSOMYG00000002302	rgl2	ral guanine nucleotide dissociation stimulator-like 2 [Source:NCBI gene;Acc:110487797]	0.140395	0.836712	-0.228184	0.668809	-0.381495	0.227344	-0.368197	0.741097	0.157786	0.893331	-1.57187	6.901e-09
ENSOMYG00000002312	manf	mesencephalic astrocyte-derived neurotrophic factor-like [Source:NCBI gene;Acc:110525202]	0.853103	0.311254	1.21696	0.0668365	1.40404	0.00959052	0.110689	0.995421	-0.449252	0.799068	2.07659	0.000105943
ENSOMYG00000002319	CCNG2	cyclin G2 [Source:HGNC Symbol;Acc:HGNC:1593]	-1.02467	0.259867	-0.500583	0.612751	-1.4117	0.0342773	0.299506	0.961673	-0.520509	0.750573	-0.989954	0.140338
ENSOMYG00000002325	aebp1	AE binding protein 1 [Source:ZFIN;Acc:ZDB-GENE-030131-2390]	0.0147971	0.990273	-0.42972	0.614047	-2.94796	7.79203e-09	-0.433835	0.866256	0.368452	0.816071	-0.60583	0.268257
ENSOMYG00000002328	stk31	serine/threonine kinase 31 [Source:ZFIN;Acc:ZDB-GENE-140106-59]	-4.26132	0.0248285	-0.0737065	0.993675	4.6833	0.00213097	-2.38704	0.603807	-2.53229	0.566746	5.32869	0.000617272
ENSOMYG00000002333	rbm15b	RNA binding motif protein 15B [Source:ZFIN;Acc:ZDB-GENE-080204-91]	0.449219	0.34287	0.767138	0.0265399	0.74797	0.0133039	0.0229109	0.995421	-0.0311874	0.995623	1.15559	8.93393e-05
ENSOMYG00000002341	kpna5	karyopherin alpha 5 (importin alpha 6) [Source:NCBI gene;Acc:553205]	-0.283749	0.479746	0.542234	0.0556838	1.33904	3.95821e-10	-0.286451	0.766046	-0.025831	0.995136	0.972015	2.07734e-05
ENSOMYG00000002342	kazna	kazrin, periplakin interacting protein a [Source:NCBI gene;Acc:100003663]	0.182312	0.884443	-0.312135	0.763507	-4.93965	4.90749e-14	-0.167705	0.985771	0.483623	0.730274	-2.1313	2.64969e-05
ENSOMYG00000002345			0.257639	0.874057	-0.699395	0.490645	-2.27158	0.00151987	0.704097	0.808732	-0.118494	0.976071	-1.15452	0.104584
ENSOMYG00000002346	NR0B1	nuclear receptor subfamily 0 group B member 1-like [Source:NCBI gene;Acc:110520517]	-0.383083	0.869324	3.44378	0.000176797	2.36181	0.0170999	-0.399535	0.973399	2.03056	0.149708	5.89596	2.36407e-11
ENSOMYG00000002347	klf2b	Krueppel-like factor 2 [Source:NCBI gene;Acc:110530797]	-0.274964	0.653458	-0.298161	0.583534	-1.72653	2.13085e-09	0.0343692	0.995421	0.109688	0.94442	-0.656454	0.0483096
ENSOMYG00000002350			0.505208	0.855129	-0.836666	0.71309	-1.21562	0.308814	0.738305	0.934513	-0.00898872	0.998347	-3.2255	0.0213851
ENSOMYG00000002355	0	apolipoprotein A-I-like [Source:NCBI gene;Acc:110510190]	3.21365	0.235974	2.7042	0.265276	4.39738	0.0058596	2.90228	0.626558	0.670531	0.942917	2.30028	0.214361
ENSOMYG00000002356	parp12a	poly [ADP-ribose] polymerase 12-like [Source:NCBI gene;Acc:110523059]	-0.105446	0.807007	1.15612	4.96278e-11	1.47801	1.1459e-18	-0.211595	0.797864	0.202143	0.682502	1.42429	4.34242e-17
ENSOMYG00000002375			-0.725244	0.557658	0.872531	0.405631	-3.69619	2.38129e-07	-0.606505	0.874125	-0.256294	0.941359	-1.26396	0.0940317
ENSOMYG00000002383	kank3	KN motif and ankyrin repeat domains 3 [Source:ZFIN;Acc:ZDB-GENE-081105-185]	0.325297	0.736816	-0.81508	0.176274	-2.43732	1.34005e-08	-0.104536	0.995421	0.0162474	0.996263	-0.817651	0.0965427
ENSOMYG00000002384			0.689094	0.694926	-1.66861	0.164538	-2.01699	0.0465817	-0.414934	0.970854	-0.351405	0.933752	-1.27665	0.214006
ENSOMYG00000002394	ADGRG3	adhesion G protein-coupled receptor G3-like [Source:NCBI gene;Acc:110526244]	-5.78965	0.0172085	0.499918	0.908446	3.25562	0.0745027	-2.23196	0.684683	1.13074	0.862139	5.08856	0.00389391
ENSOMYG00000002399	hk2	hexokinase-2-like [Source:NCBI gene;Acc:110525863]	0.431535	0.210675	0.618316	0.0233516	1.82675	4.82345e-18	0.409704	0.571058	0.0370032	0.98384	1.41775	8.04804e-11
ENSOMYG00000002401	0	uncharacterized LOC110508798 [Source:NCBI gene;Acc:110508798]	0.266477	0.728497	1.40461	0.000125198	1.69955	3.1933e-07	0.0138923	0.995432	0.660975	0.303709	1.20044	0.000835193
ENSOMYG00000002408	0	WD repeat domain 47 [Source:HGNC Symbol;Acc:HGNC:29141]	-3.34407	0.0768031	1.33835	0.627278	2.91214	0.0516477	-1.41541	0.814546	0.141037	0.996263	3.9612	0.00716503
ENSOMYG00000002410	CRABP2	cellular retinoic acid binding protein 2 [Source:HGNC Symbol;Acc:HGNC:2339]	1.39858	0.247105	0.0999328	0.968333	3.04595	3.37406e-05	0.56523	0.928798	-0.293851	0.941113	2.12129	0.00794825
ENSOMYG00000002413	APOC-Ia	apolipoprotein C-I-like [Source:NCBI gene;Acc:110510206]	-1.4701	0.490048	-0.425088	0.886236	-2.72706	0.0312184	-0.853897	0.92677	-1.31247	0.689864	-0.386266	0.824846
ENSOMYG00000002419	zmynd12	zinc finger MYND-type containing 12 [Source:NCBI gene;Acc:110532212]	-3.76529	0.0243158	-0.324135	0.928603	3.09581	0.032863	-1.94248	0.635024	0.897583	0.857632	4.44142	0.00174974
ENSOMYG00000002420	card9	caspase recruitment domain-containing protein 9-like [Source:NCBI gene;Acc:110525340]	0.0448349	0.967443	-0.877257	0.0764024	-1.00458	0.0126567	0.325939	0.88982	-0.0744748	0.977505	0.225473	0.666927
ENSOMYG00000002430	CRABP2	cellular retinoic acid-binding protein 2-like [Source:NCBI gene;Acc:110520875]	-0.086197	0.965625	-0.335642	0.839151	1.59852	0.0287912	-1.29216	0.578951	-0.642972	0.777898	1.09631	0.173718
ENSOMYG00000002434	tradv31.0	T-cell receptor alpha/delta variable 31.0 [Source:ZFIN;Acc:ZDB-GENE-141212-56]	-0.353514	0.821868	-0.0242524	0.993675	-2.68065	0.00268413	-1.35895	0.511407	0.803413	0.653122	-1.81145	0.0269397
ENSOMYG00000002437	agmat	agmatinase [Source:NCBI gene;Acc:110532583]	0.117502	0.942789	0.2772	0.809188	-2.68422	6.1204e-07	0.163058	0.990075	0.329267	0.8722	-0.569138	0.367172
ENSOMYG00000002441	zgc:158260	protein FAM47A-like [Source:NCBI gene;Acc:110525432]	-1.85541	0.478194	2.02223	NA	3.91778	0.0260123	-1.12896	0.904954	1.33363	0.813815	3.84629	0.0349424
ENSOMYG00000002445	snapc4	small nuclear RNA activating complex, polypeptide 4 [Source:ZFIN;Acc:ZDB-GENE-030131-5794]	-2.41454	0.132194	-0.179851	0.958527	1.47269	0.257946	-1.29706	0.792799	-0.444229	0.940034	2.56966	0.0359395
ENSOMYG00000002447	si:ch211-1e14.1	si:ch211-1e14.1 [Source:ZFIN;Acc:ZDB-GENE-050420-149]	1.43933	0.0183063	0.424741	0.617917	1.31989	0.00599972	0.607725	0.763027	-0.363006	0.830818	0.568535	0.320346
ENSOMYG00000002448	0	kinesin family member 23 [Source:ZFIN;Acc:ZDB-GENE-991019-4]	0.131663	0.881103	-0.276204	0.669638	-1.0769	0.00160347	0.134758	0.978534	-0.511142	0.487819	-0.216318	0.627783
ENSOMYG00000002453	adcy5	adenylate cyclase type 5-like [Source:NCBI gene;Acc:110520268]	0.619748	0.506519	-0.115643	0.933209	-2.90583	9.37796e-06	0.37793	0.924105	-0.46319	0.776355	-1.51053	0.011843
ENSOMYG00000002455	0	zinc finger protein 239-like [Source:NCBI gene;Acc:110527316]	0.225234	0.764291	0.901429	0.0212636	1.00519	0.00513247	0.299187	0.876895	0.564168	0.395052	0.740795	0.0570764
ENSOMYG00000002460			-4.38194	0.0237442	-0.0216744	0.995866	3.00641	0.0557291	-2.35406	0.615202	-0.430356	0.959493	4.19735	0.00683757
ENSOMYG00000002463	ttyh1	protein tweety homolog 1-like [Source:NCBI gene;Acc:110536937]	0.237715	0.85448	0.922629	0.313785	-1.29611	0.0307166	-0.565516	0.84597	0.935017	0.477445	-2.37281	0.00057512
ENSOMYG00000002469			-2.8029	0.0494503	0.239128	0.934806	1.98686	0.0844564	-2.16343	0.474405	0.105673	0.996263	3.29496	0.00300789
ENSOMYG00000002471	elmod1	ELMO domain containing 1 [Source:NCBI gene;Acc:110533470]	1.3093	0.105528	0.365938	0.753923	-0.381328	0.69656	1.23571	0.442834	0.329378	0.883843	1.36071	0.0384658
ENSOMYG00000002481			-0.071938	0.957918	-0.70239	0.265473	-1.66436	0.000101203	-0.1583	0.983237	-0.152913	0.946225	-0.989129	0.0365991
ENSOMYG00000002482	kctd12.2	potassium channel tetramerisation domain containing 12.2 [Source:ZFIN;Acc:ZDB-GENE-060117-4]	-0.0569092	0.963922	-0.0557507	0.968333	-1.46999	0.00049048	-0.033194	0.995421	0.651504	0.462603	-0.510639	0.307565
ENSOMYG00000002492	si:dkey-92i15.4	si:dkey-92i15.4 [Source:ZFIN;Acc:ZDB-GENE-030131-8422]	0.262354	0.776035	-0.251308	0.772225	-1.13396	0.00671496	-0.0792558	0.995421	-0.255062	0.874612	-0.66157	0.141875
ENSOMYG00000002497	TAP1	antigen peptide transporter 1-like [Source:NCBI gene;Acc:110487866]	-0.178385	0.773356	1.64914	2.88741e-10	2.59741	5.31234e-26	-0.0899358	0.988612	0.649891	0.122304	2.20841	1.02285e-18
ENSOMYG00000002499			-0.301887	0.579263	0.899573	0.00533773	0.980257	0.000490612	0.155445	0.961994	0.38607	0.567776	1.03958	0.000331054
ENSOMYG00000002500	jos2	Oncorhynchus mykiss Josephin-2 (jos2), mRNA. [Source:RefSeq mRNA;Acc:NM_001160513]	-0.495986	0.144031	-1.06276	1.65193e-05	-1.17744	5.65183e-07	0.305217	0.745283	-0.0401937	0.981218	-0.707367	0.00501555
ENSOMYG00000002501	DNAI3	WD repeat domain 63 [Source:NCBI gene;Acc:110524707]	-1.30397	0.265931	1.44773	0.196533	1.44487	0.0945402	-1.22124	0.629244	0.590398	0.849849	1.98223	0.0189891
ENSOMYG00000002503	mtss1lb	MTSS I-BAR domain containing 2b [Source:ZFIN;Acc:ZDB-GENE-140718-4]	0.705641	0.132951	-0.320212	0.62081	-1.2228	0.000736001	0.0462847	0.995421	0.822716	0.113998	-0.70408	0.0657605
ENSOMYG00000002504			0.256881	0.888534	-1.89122	0.0355786	-2.1257	0.00764412	-0.495532	0.927718	0.0886188	0.992501	0.309818	0.754095
ENSOMYG00000002507			0.0915782	0.953726	-0.780881	0.250088	-1.54888	0.00123103	0.433404	0.873811	-0.253033	0.905374	-0.721219	0.187837
ENSOMYG00000002510	chsy3	chondroitin sulfate synthase 3 [Source:ZFIN;Acc:ZDB-GENE-030616-4]	-0.143693	0.871041	0.28209	0.670646	-1.3704	0.000100499	0.162588	0.970854	0.40712	0.649685	-1.15652	0.00168901
ENSOMYG00000002513			0.276316	0.868923	-1.58426	0.0833332	-3.75833	3.10557e-06	0.19651	0.992421	0.0483538	0.996263	-5.40656	1.40351e-06
ENSOMYG00000002515	mllt3	MLLT3 super elongation complex subunit [Source:ZFIN;Acc:ZDB-GENE-050417-356]	-0.956098	0.160898	-1.15559	0.0492607	0.757673	0.141944	-0.317706	0.933626	-0.726071	0.470393	0.965726	0.0594541
ENSOMYG00000002518	josd2	josephin-2-like [Source:NCBI gene;Acc:110508823]	-0.60905	0.169923	-0.801025	0.0334242	-1.28785	3.88754e-05	0.0771087	0.995421	0.0181719	0.996263	-0.543601	0.116319
ENSOMYG00000002525	0	Oncorhynchus mykiss lectin (LOC100136250), mRNA. [Source:RefSeq mRNA;Acc:NM_001124514]	-1.87807	0.322353	-0.336566	0.911091	-2.8775	0.0330648	1.39132	0.786239	1.08684	0.766831	-0.665982	0.681311
ENSOMYG00000002526	fam214b	family with sequence similarity 214 member B [Source:ZFIN;Acc:ZDB-GENE-060526-330]	0.463089	0.552546	0.0128532	0.993675	0.150314	0.800768	0.553487	0.743535	0.346147	0.809521	-1.01151	0.0263737
ENSOMYG00000002527	zgc:92140	uncharacterized protein C1orf21 homolog [Source:NCBI gene;Acc:110521490]	0.0286396	0.957544	-0.198168	0.502398	-1.10602	1.12843e-10	-0.0788465	0.970854	0.191482	0.682122	-0.471087	0.0108064
ENSOMYG00000002531	DDIT4L	DNA damage inducible transcript 4 like [Source:NCBI gene;Acc:110531776]	-2.52015	0.198739	-4.09307	0.013803	1.54943	0.31239	-1.79681	0.719644	0.331123	0.964209	2.69775	0.0627369
ENSOMYG00000002532	rapgef1b	Rap guanine nucleotide exchange factor (GEF) 1b [Source:ZFIN;Acc:ZDB-GENE-040426-1001]	-0.12012	0.921113	0.00455814	0.996627	1.15153	0.00571727	-0.305747	0.917722	0.51353	0.616412	1.5532	0.000182536
ENSOMYG00000002534			0.578009	0.467165	-0.233599	0.82063	-2.83434	3.63236e-10	-0.330845	0.923314	-0.0977571	0.972221	-0.421168	0.45625
ENSOMYG00000002540	scarb2a	lysosome membrane protein 2-like [Source:NCBI gene;Acc:110525434]	-0.232479	0.866943	-0.832545	0.308267	0.939208	0.116708	-1.04012	0.533226	-0.0825257	0.986667	1.21839	0.0406025
ENSOMYG00000002544	TNS3	tensin 3 [Source:HGNC Symbol;Acc:HGNC:21616]	0.268055	0.700504	-1.65414	2.61812e-06	-3.39495	1.02245e-22	-0.00644598	0.997006	0.644255	0.281184	-1.67637	5.5202e-07
ENSOMYG00000002554	LOX	lysyl oxidase [Source:HGNC Symbol;Acc:HGNC:6664]	-0.531959	0.721134	0.989917	0.347365	-2.08245	0.00388858	-0.261438	0.980729	0.635209	0.770723	-0.252983	0.80072
ENSOMYG00000002562			0.0718651	0.916813	1.77736	1.12646e-15	2.00876	9.75259e-21	-0.270678	0.801658	0.412135	0.366695	1.78788	2.90275e-16
ENSOMYG00000002567			0.971363	0.297834	0.453352	0.743361	-2.98551	0.00108282	0.00500457	0.998532	1.50837	0.12559	-0.459127	0.562719
ENSOMYG00000002572	trim13	tripartite motif-containing 13-like [Source:NCBI gene;Acc:110520520]	-0.610654	0.198623	-1.25105	0.000480279	-1.14675	0.000395961	-0.315718	0.849497	0.133417	0.935166	-0.499162	0.173967
ENSOMYG00000002574	shisa7a	protein shisa-7-like [Source:NCBI gene;Acc:110536987]	-0.153375	NA	-2.08543	NA	-4.13415	0.00423878	-1.1969	0.831541	-0.795356	NA	-1.35332	0.284521
ENSOMYG00000002577	dbpb	hepatic leukemia factor-like [Source:NCBI gene;Acc:110508875]	0.561895	0.517188	-1.07153	0.0902803	-1.99042	9.61081e-05	-0.0709792	0.995421	0.0746013	0.985799	-1.15651	0.0310724
ENSOMYG00000002581	RAI2	retinoic acid induced 2 [Source:HGNC Symbol;Acc:HGNC:9835]	-0.523522	0.842368	-0.277467	0.915557	-4.12307	0.00266831	-1.43869	0.808002	-2.10435	0.494429	-0.595739	0.604786
ENSOMYG00000002583	B3GNT3	N-acetyllactosaminide beta-1,3-N-acetylglucosaminyltransferase 3-like [Source:NCBI gene;Acc:110524171]	-0.186901	0.863044	-0.712353	0.239634	-1.10933	0.011619	-0.123644	0.992873	-0.0593466	0.990027	-0.968311	0.0364053
ENSOMYG00000002596	serpine1	serpin peptidase inhibitor, clade E (nexin, plasminogen activator inhibitor type 1), member 1 [Source:ZFIN;Acc:ZDB-GENE-070912-60]	0.280742	0.830332	2.0866	0.000285564	4.16292	6.6061e-17	0.157997	0.992873	0.160655	0.956033	0.928616	0.127207
ENSOMYG00000002597	tor4ab	torsin family 4, member Ab [Source:NCBI gene;Acc:100126135]	-0.129673	0.932201	0.221811	0.861496	-3.55085	3.52281e-05	-1.13389	0.436377	0.539315	0.713242	-0.179388	0.813674
ENSOMYG00000002606	dbpb	D site albumin promoter binding protein b [Source:ZFIN;Acc:ZDB-GENE-100922-6]	0.0829685	0.954419	-1.43276	0.00408568	-2.11731	1.02831e-06	-0.0628337	0.995421	-0.00284067	0.998541	-1.23152	0.00830477
ENSOMYG00000002607	pls3	plastin 3 [Source:HGNC Symbol;Acc:HGNC:9091]	0.159976	0.772761	0.333559	0.371804	0.452263	0.0808402	-0.140748	0.953687	-0.0514458	0.972469	1.07404	7.22001e-06
ENSOMYG00000002610	0	RING finger protein 223-like [Source:NCBI gene;Acc:110525214]	-4.16033	0.0224042	-2.21587	0.456621	3.20727	0.0342773	-2.28287	0.602613	-0.426099	0.96016	4.14744	0.00601445
ENSOMYG00000002611	kpnb3	karyopherin (importin) beta 3 [Source:ZFIN;Acc:ZDB-GENE-030424-2]	-0.530383	0.126724	0.442302	0.184736	1.22628	1.15784e-07	-0.454121	0.545026	-0.413697	0.391771	1.21983	3.08551e-07
ENSOMYG00000002613			0.306516	0.761738	-0.0836049	0.948224	1.26726	0.00421853	0.0777507	0.995421	0.182436	0.935906	0.853512	0.0794109
ENSOMYG00000002617	gnl1	guanine nucleotide-binding protein-like 1 [Source:NCBI gene;Acc:110512436]	-1.32032	0.0035869	-0.197154	0.810546	0.0634336	0.913902	-0.684952	0.539301	-0.0184746	0.996263	0.15121	0.771371
ENSOMYG00000002620	0	C2H2 finger domain transcription factor crzA-like [Source:NCBI gene;Acc:110508886]	0.740562	0.404849	-0.732277	0.35259	1.65256	0.000337136	0.498934	0.872739	-0.519982	0.7124	0.841039	0.126844
ENSOMYG00000002622	ap1s3b	AP-1 complex subunit sigma-3-like [Source:NCBI gene;Acc:110530803]	-0.398043	0.70514	0.26064	0.815532	-1.07247	0.0398737	0.177944	0.981789	0.167898	0.948786	-1.08621	0.0410292
ENSOMYG00000002627			0.960108	NA	19.1058	NA	21.5141	1.38287e-08	0.948242	0.995421	15.1386	NA	16.7833	5.0216e-05
ENSOMYG00000002634	ntd5	beta-2-glycoprotein 1-like [Source:NCBI gene;Acc:110537011]	-0.76843	0.732658	-0.801238	0.688516	-2.58442	0.0224986	-0.0992706	0.995421	-0.433294	0.933386	-0.451231	0.75364
ENSOMYG00000002637	zgc:172079	zgc:172079 [Source:ZFIN;Acc:ZDB-GENE-080204-103]	-0.0423908	0.970045	-0.597138	0.323979	-1.12743	0.00603465	0.197489	0.969528	0.182649	0.925244	-0.526199	0.267095
ENSOMYG00000002638	FRMD4A	FERM domain containing 4A [Source:HGNC Symbol;Acc:HGNC:25491]	0.39161	0.69833	-0.384452	0.684414	-0.682907	0.221961	-0.164715	0.987525	0.310485	0.871948	1.04403	0.0464154
ENSOMYG00000002639	si:ch211-184m13.4	G-protein coupled receptor 183-like [Source:NCBI gene;Acc:110519940]	-0.626416	0.783942	-3.15197	0.00658722	-6.41007	8.75702e-06	-0.342152	0.985867	0.165856	0.97999	-2.55096	0.0220525
ENSOMYG00000002640	slc7a14a	solute carrier family 7 member 14 [Source:HGNC Symbol;Acc:HGNC:29326]	1.41751	0.4758	2.7315	0.130525	2.73688	0.0081792	-0.434667	0.986579	2.45404	0.350875	0.56693	0.692977
ENSOMYG00000002642	CNDP1	beta-Ala-His dipeptidase-like [Source:NCBI gene;Acc:110485118]	-0.219563	0.89515	0.576245	0.605013	-2.92371	1.08579e-06	0.213536	0.986215	-0.948757	0.471351	-1.28906	0.0566817
ENSOMYG00000002644	she	SH2 domain-containing adapter protein E-like [Source:NCBI gene;Acc:110536089]	-0.056386	0.963888	-0.253053	0.775605	-2.45724	6.94473e-09	-0.133937	0.98904	-0.230535	0.896455	-0.699849	0.140786
ENSOMYG00000002653	VWA5B1	von Willebrand factor A domain containing 5B1 [Source:HGNC Symbol;Acc:HGNC:26538]	-2.10197	0.391018	-0.805077	0.844279	2.01153	0.224629	-0.84303	0.948178	-0.44719	0.961796	3.11367	0.0475626
ENSOMYG00000002654			0.206087	0.921711	-1.13994	0.267381	-1.85173	0.0162	-0.829981	0.813678	-0.84499	0.634678	-2.6278	0.00124637
ENSOMYG00000002660	her8a	transcription cofactor HES-6-like [Source:NCBI gene;Acc:110531462]	-0.441472	0.694926	-0.864657	0.266383	-2.21697	2.41475e-05	-0.197604	0.981757	0.0377855	0.996263	-1.34477	0.0190352
ENSOMYG00000002663			6.22415	0.0415673	4.48312	0.101209	0.125739	0.974946	5.31111	0.388874	-2.18543	0.773737	-0.0831628	0.984582
ENSOMYG00000002677	0	raftlin, lipid raft linker 1 [Source:NCBI gene;Acc:110487899]	0.534282	0.38491	-0.560729	0.307871	-0.21149	0.66217	0.282358	0.913374	-0.0478353	0.992006	-1.00011	0.0108883
ENSOMYG00000002678	0	nuclear receptor coactivator 7-like [Source:NCBI gene;Acc:110485145]	0.670925	0.492542	2.56999	3.44161e-06	3.47905	1.07924e-11	0.240057	0.973561	0.90389	0.414411	3.44998	3.36842e-11
ENSOMYG00000002680	gal3st4	galactose-3-O-sulfotransferase 4 [Source:ZFIN;Acc:ZDB-GENE-080408-1]	-4.18101	0.0108413	0.557825	0.864124	2.84122	0.0403131	-2.04572	0.608214	-0.0840783	0.996263	3.76658	0.0061225
ENSOMYG00000002687	mmrn2a	multimerin-2-like [Source:NCBI gene;Acc:110527698]	0.603039	0.323135	-0.118029	0.902446	-3.6391	5.68945e-24	-0.0134619	0.995763	0.509172	0.574675	-0.534544	0.228745
ENSOMYG00000002695	dpy19l3	dpy-19 like C-mannosyltransferase 3 [Source:NCBI gene;Acc:110526249]	0.564491	0.45817	0.278334	0.756396	1.67333	4.21916e-05	0.214155	0.970648	-0.648833	0.497212	1.19127	0.00712722
ENSOMYG00000002697	dachd	dachshund d [Source:ZFIN;Acc:ZDB-GENE-070427-2]	-0.116777	0.943654	0.306791	0.786121	-1.51651	0.00625048	0.288939	0.95845	0.35933	0.857548	-0.591273	0.345557
ENSOMYG00000002704	0	cysteine-rich venom protein ophanin-like [Source:NCBI gene;Acc:110487915]	16.5709	1.18612e-08	-0.959432	0.87601	-18.244	2.11127e-12	15.8471	2.94314e-07	-0.359969	0.988477	-18.2553	4.28275e-12
ENSOMYG00000002705	klf5b	Kruppel-like factor 5b [Source:ZFIN;Acc:ZDB-GENE-080424-4]	-2.59528	0.324032	1.70868	0.605551	4.09289	0.0290088	-3.83013	0.441177	1.21327	0.869485	5.30428	0.00374043
ENSOMYG00000002706	NTNG2	netrin G2 [Source:HGNC Symbol;Acc:HGNC:14288]	-0.0357532	0.980729	-0.152137	0.913669	1.18529	0.0376202	-0.321257	0.955553	-0.249888	0.924702	2.2219	3.98291e-05
ENSOMYG00000002714	CFAP44	cilia and flagella associated protein 44 [Source:HGNC Symbol;Acc:HGNC:25631]	0.275185	0.802871	1.71139	0.000769607	0.803505	0.116338	-0.870174	0.549723	0.230887	0.917542	1.79154	0.00016116
ENSOMYG00000002723	dock11	dedicator of cytokinesis 11 [Source:ZFIN;Acc:ZDB-GENE-060503-196]	-0.469688	0.668597	-0.421117	0.687597	0.208913	0.781965	-0.941693	0.582708	0.414633	0.829201	-1.80003	0.00138795
ENSOMYG00000002724			-0.307009	0.621339	1.04656	0.00278283	1.96205	2.13184e-11	0.161217	0.967742	0.204207	0.870375	2.06055	3.43402e-12
ENSOMYG00000002725			-1.06497	0.15311	-0.746684	0.341331	-1.67272	0.00147298	-0.0206479	0.995421	0.385564	0.828395	-1.32871	0.0145863
ENSOMYG00000002728	notch2	notch receptor 2 [Source:ZFIN;Acc:ZDB-GENE-000329-4]	0.560599	0.229019	1.23148	0.000137637	1.3483	4.82136e-06	0.128248	0.976106	1.04922	0.00782091	0.776245	0.0174558
ENSOMYG00000002730	sash1a	SAM and SH3 domain containing 1a [Source:ZFIN;Acc:ZDB-GENE-030131-9960]	0.624929	0.383437	0.582395	0.393438	0.374276	0.485569	-0.0473501	0.995421	0.530326	0.630227	1.06357	0.0213956
ENSOMYG00000002731			0.357663	0.832939	2.70438	0.000246444	3.52074	9.27089e-08	0.316766	0.970854	0.195905	0.958888	3.69589	4.11002e-08
ENSOMYG00000002732	0	uncharacterized LOC110527327 [Source:NCBI gene;Acc:110527327]	-2.00009	0.213856	-0.00350949	NA	-3.29443	0.0252564	-1.62266	0.63903	-0.460562	0.907264	-1.02895	0.410627
ENSOMYG00000002741	GPR174	G protein-coupled receptor 174 [Source:NCBI gene;Acc:110533242]	-0.0438719	0.962504	-0.358239	0.477321	-1.06445	0.000462515	-0.0792586	0.995421	0.036228	0.994371	-0.346174	0.348154
ENSOMYG00000002743	rab8a	ras-related protein Rab-8A-like [Source:NCBI gene;Acc:110530807]	0.419577	0.173436	0.416332	0.130162	1.09778	2.5909e-08	0.33854	0.632038	-0.0674361	0.9518	1.00822	8.32644e-07
ENSOMYG00000002744	kpna3	importin subunit alpha-4-like [Source:NCBI gene;Acc:110520522]	-0.157725	0.733083	0.436196	0.121592	1.09881	3.95302e-08	-0.310563	0.68469	0.087249	0.937646	0.817464	0.000133191
ENSOMYG00000002746			0.101356	0.956828	-0.306977	0.815532	0.512926	0.468112	0.251702	0.975066	-0.639713	0.693486	1.75965	0.003214
ENSOMYG00000002748			0.77852	0.627399	-2.04775	0.0386339	-3.74105	1.69599e-06	0.396695	0.969816	-0.360592	0.927614	-1.02441	0.287454
ENSOMYG00000002752	pclaf	PCNA-associated factor-like [Source:NCBI gene;Acc:110497320]	-0.321816	0.630558	0.276528	0.668308	-1.64944	3.42051e-07	0.194808	0.955097	-0.355506	0.709803	-1.01403	0.00417188
ENSOMYG00000002753			-0.753882	0.794335	-2.09583	0.238993	-1.08158	0.477275	-0.735933	0.951261	-3.97125	0.0234185	-0.501951	0.777456
ENSOMYG00000002756	il13ra1b	Oncorhynchus mykiss IL-13 receptor-alpha-1-b precursor (il13ra1b), mRNA. [Source:RefSeq mRNA;Acc:NM_001246338]	-0.543834	0.416304	-1.33784	0.00238839	-1.08142	0.00739338	-0.373176	0.864618	0.00137646	0.999238	-0.162637	0.772027
ENSOMYG00000002759			0.404719	0.952663	-0.0626337	NA	1.54875	0.545938	-0.940487	0.970854	0.617525	0.955538	4.45298	0.0167846
ENSOMYG00000002762	alas2	5-aminolevulinate synthase, erythroid-specific, mitochondrial-like [Source:NCBI gene;Acc:110532218]	0.0898632	0.96022	0.735697	0.441489	1.34528	0.0299929	0.291791	0.969528	-0.0483036	0.996263	-0.901423	0.185697
ENSOMYG00000002764	tshz3b	teashirt zinc finger homeobox 3 [Source:NCBI gene;Acc:110526252]	0.424131	0.475084	-1.1912	0.0017983	-1.88592	1.65015e-08	-0.249735	0.922491	-0.117878	0.946217	-1.51084	1.07588e-05
ENSOMYG00000002771	fstl1a	follistatin-like 1a [Source:ZFIN;Acc:ZDB-GENE-030131-4148]	-0.203597	0.914341	-0.796203	0.45564	-1.902	0.00481928	0.199988	0.991387	0.112937	0.980835	-0.859631	0.264762
ENSOMYG00000002773	0	serine/threonine-protein kinase NIM1-like [Source:NCBI gene;Acc:110530808]	0.0716296	0.975721	-2.08287	0.0865766	-2.30502	0.0351528	-0.0111624	0.998077	-0.471933	0.901342	-1.47831	0.169486
ENSOMYG00000002775	0	transmembrane protein 238 [Source:NCBI gene;Acc:110537095]	-0.606844	0.83032	-1.06449	0.640632	-3.92334	0.00300162	-0.938048	0.919148	-2.39913	0.382958	-4.13224	0.0024412
ENSOMYG00000002778	decr1	2,4-dienoyl CoA reductase 1, mitochondrial [Source:ZFIN;Acc:ZDB-GENE-040718-142]	0.0797373	0.946945	-1.05546	0.0413063	-0.373369	0.456044	-0.16843	0.972965	-0.230014	0.883178	-0.247067	0.641916
ENSOMYG00000002787	sec22a	vesicle-trafficking protein SEC22a-like [Source:NCBI gene;Acc:110520269]	-5.52189	3.66105e-05	-0.438774	0.883259	3.10804	0.0109202	-2.48565	0.450149	-0.64823	0.90514	4.01476	0.00107225
ENSOMYG00000002789	afdna	afadin, adherens junction formation factor a [Source:ZFIN;Acc:ZDB-GENE-050419-52]	0.556899	0.499133	-0.327148	0.730328	-1.28271	0.00754326	-0.175619	0.980859	0.162293	0.946217	0.0272774	0.977633
ENSOMYG00000002792	bmpr1aa	bone morphogenetic protein receptor type 1A [Source:NCBI gene;Acc:110527713]	-1.32324	0.347611	0.153615	0.955004	1.76314	0.0703822	-1.20305	0.713881	-0.231227	0.964209	3.00739	0.00119759
ENSOMYG00000002793	znf536	zinc finger protein 536 [Source:ZFIN;Acc:ZDB-GENE-030616-624]	0.360194	0.537228	-1.07463	0.00409767	-1.45126	1.0724e-05	-0.504156	0.656995	-0.0826458	0.963169	-1.40083	3.07534e-05
ENSOMYG00000002794	si:dkey-17m8.1	si:dkey-17m8.1 [Source:ZFIN;Acc:ZDB-GENE-110411-225]	-0.258301	0.420062	-0.258946	0.378523	-1.02323	1.34953e-08	-0.251895	0.730829	0.381683	0.245512	-0.797512	2.70944e-05
ENSOMYG00000002798	satb1b	SATB homeobox 1b [Source:ZFIN;Acc:ZDB-GENE-030131-7105]	0.30851	0.753671	0.0176181	0.993675	-1.66574	0.000122218	-0.156079	0.984789	-0.0804833	0.978878	-0.482446	0.361409
ENSOMYG00000002804	hsp90bb	Oncorhynchus mykiss heat shock 90kDa protein 1 beta isoform b (hsp90bb), mRNA. [Source:RefSeq mRNA;Acc:NM_001124591]	-0.00304911	0.994939	0.33293	0.318329	1.01804	2.00114e-06	0.101707	0.970854	-0.770005	0.00715881	1.09558	5.77905e-07
ENSOMYG00000002807	smad3	Oncorhynchus mykiss Mothers against decapentaplegic homolog 3 (smad3), mRNA. [Source:RefSeq mRNA;Acc:NM_001165100]	0.217409	0.764577	-1.22705	0.000857544	-0.360296	0.366988	-0.339444	0.834384	-0.285083	0.783569	0.225343	0.597877
ENSOMYG00000002810	0	long-chain-fatty-acid--CoA ligase ACSBG2-like [Source:NCBI gene;Acc:110525435]	0.419844	0.821868	-0.755825	0.58837	-2.95887	0.000162205	0.193623	0.995421	-0.19873	0.963959	-1.51841	0.0795061
ENSOMYG00000002816	sox19b	transcription factor Sox-19b-like [Source:NCBI gene;Acc:110531475]	-7.18378	0.038554	-0.0612956	0.993764	18.3568	3.60296e-14	-1.39875	0.950118	0.41889	0.984804	19.8307	3.5043e-16
ENSOMYG00000002821	0	PHD finger protein 11-like [Source:NCBI gene;Acc:110520524]	-0.0188369	0.97256	1.1901	1.01271e-09	1.19091	2.249e-10	-0.0850236	0.975058	0.227666	0.666562	1.29497	8.16921e-12
ENSOMYG00000002831	zgc:114173	vacuolar protein sorting-associated protein 37B-like [Source:NCBI gene;Acc:110523400]	-0.675055	0.0868406	0.809812	0.0175063	0.887879	0.00241387	-0.32499	0.795441	0.0442817	0.987709	1.05233	0.000315127
ENSOMYG00000002839	gja5b	gap junction alpha-5 protein-like [Source:NCBI gene;Acc:110527548]	1.0537	0.5389	-2.33581	0.0441009	-5.09368	7.10391e-05	0.44138	0.970854	-0.349788	0.941359	-1.34208	0.216564
ENSOMYG00000002842	hsp90aa1.2	heat shock protein HSP 90-alpha [Source:NCBI gene;Acc:110522488]	-0.75127	0.663189	-0.95896	0.499737	3.95358	1.05885e-06	-0.556962	0.93745	-2.21725	0.0781403	3.1924	0.000204811
ENSOMYG00000002845	0	carbonic anhydrase 4-like [Source:NCBI gene;Acc:110530653]	-16.4215	8.55867e-16	-2.77705	0.406869	0.61763	0.833824	-2.53717	0.753531	-2.81251	0.580781	-0.934084	0.768699
ENSOMYG00000002846	ccne1	cyclin E1 [Source:NCBI gene;Acc:110526255]	-1.57085	0.0169599	-0.47115	0.613121	0.819889	0.144651	-0.815836	0.635208	-0.14545	0.958501	1.4258	0.0080119
ENSOMYG00000002848	si:ch211-79k12.1	carcinoembryonic antigen-related cell adhesion molecule 18-like [Source:NCBI gene;Acc:110510354]	0.351645	0.660455	-0.119738	0.904907	1.39003	0.000351328	0.360716	0.873811	0.674811	0.385801	-0.334023	0.504174
ENSOMYG00000002868	SLA	Src like adaptor [Source:HGNC Symbol;Acc:HGNC:10902]	0.476399	0.571178	-0.957221	0.101174	-1.17002	0.0126653	-0.185911	0.977237	0.205884	0.921922	-1.20722	0.0120271
ENSOMYG00000002870	zgc:162297	zgc:162297 [Source:ZFIN;Acc:ZDB-GENE-070410-62]	-0.11963	0.919706	-1.1687	0.0467176	-2.23475	1.19222e-05	0.523385	0.729986	0.260584	0.874841	-1.73521	0.000283061
ENSOMYG00000002873	cntn4	contactin 4 [Source:ZFIN;Acc:ZDB-GENE-060929-776]	0.269828	0.866867	-1.17685	0.173511	-2.57537	0.000128906	-0.441959	0.931093	-0.586702	0.764909	-0.424993	0.60984
ENSOMYG00000002877			-18.1965	1.15161e-11	-3.84568	0.351052	1.06397	0.795603	-3.68413	0.725695	-0.968793	0.941359	2.69221	0.428041
ENSOMYG00000002878	znf385d	zinc finger protein 385D-like [Source:NCBI gene;Acc:110488012]	0.00690824	0.99581	-0.440845	0.736532	-2.36349	0.00531064	-0.336954	0.964491	-0.255136	0.936728	-0.775924	0.319338
ENSOMYG00000002888			-0.345267	0.618841	-0.18101	0.818325	-0.096849	0.848107	-0.352812	0.848672	-1.04282	0.034862	-0.323721	0.459811
ENSOMYG00000002891	si:ch211-260e23.9	tumor protein p53-inducible nuclear protein 2-like [Source:NCBI gene;Acc:110526257]	-0.444216	0.568251	-0.529149	0.426257	-0.921177	0.0349348	-0.0740647	0.995421	0.395458	0.754031	-1.12576	0.0106104
ENSOMYG00000002907			0.0982879	0.936097	-0.660116	0.236329	-2.13491	1.55915e-08	0.0390537	0.995421	0.45416	0.655296	-1.29474	0.00149265
ENSOMYG00000002908	C19orf12	chromosome 19 open reading frame 12 [Source:HGNC Symbol;Acc:HGNC:25443]	-0.318861	0.364861	0.183551	0.653008	1.41121	1.16859e-12	0.0950935	0.972402	0.19002	0.785182	0.813987	0.000192592
ENSOMYG00000002910	bcl9	B-cell CLL/lymphoma 9 protein-like [Source:NCBI gene;Acc:110527549]	-0.0057752	0.993663	-1.35577	5.97266e-05	-0.789712	0.0124844	-0.141798	0.970854	0.246537	0.814095	-0.565711	0.0942636
ENSOMYG00000002911			-2.82287	0.181288	3.00523	0.0749314	1.96266	0.0930604	-3.45597	0.357805	0.484627	0.954589	2.75096	0.0123275
ENSOMYG00000002915	PLEKHF1	pleckstrin homology domain-containing family F member 2-like [Source:NCBI gene;Acc:110526258]	0.484107	0.701278	4.26049	6.98173e-14	2.95809	2.08841e-07	0.0943463	0.995421	2.10072	0.00603825	3.04937	1.85576e-07
ENSOMYG00000002917	hint2	Oncorhynchus mykiss histidine triad nucleotide binding protein 2 (hint2), mRNA. [Source:RefSeq mRNA;Acc:NM_001165053]	-0.545683	0.0437886	-0.645173	0.00491449	-1.0678	4.3162e-08	0.045171	0.995421	-0.0559094	0.959645	-0.883496	1.50931e-05
ENSOMYG00000002919	nav2b	neuron navigator 2-like [Source:NCBI gene;Acc:110499041]	0.198744	0.910571	-1.05691	0.281529	-3.81658	2.63294e-06	-0.306756	0.969816	0.701887	0.684137	-1.20537	0.0962978
ENSOMYG00000002920	pop4	POP4 homolog, ribonuclease P/MRP subunit [Source:NCBI gene;Acc:110526259]	-0.328265	0.316054	0.882273	2.8527e-05	1.09537	2.0173e-08	-0.501946	0.357593	-0.184943	0.785182	1.10624	2.70179e-08
ENSOMYG00000002926			0.786083	0.557673	0.0727355	0.978988	-4.60801	0.000458199	0.817213	0.809469	-0.251942	0.944729	-1.53155	0.0826718
ENSOMYG00000002933	prss1	serine protease 1 [Source:ZFIN;Acc:ZDB-GENE-010131-7]	-0.39287	0.573044	-0.903622	0.0720362	-1.83438	1.01399e-05	0.340828	0.864618	-0.0944132	0.964142	-1.43915	0.000448998
ENSOMYG00000002937	ino80e	INO80 complex subunit E [Source:ZFIN;Acc:ZDB-GENE-040426-1818]	0.264999	0.919706	1.9188	0.0764032	-2.59929	0.00936404	0.472818	0.96318	1.65398	0.288122	-1.66677	0.0710005
ENSOMYG00000002960	mfn1b	mitofusin-1-like [Source:NCBI gene;Acc:110533192]	-0.398468	0.525076	0.409767	0.468422	1.58683	1.56826e-06	-0.232817	0.934052	-0.0262092	0.996263	1.49161	1.47704e-05
ENSOMYG00000002966	elavl4	ELAV-like protein 4 [Source:NCBI gene;Acc:110521559]	-0.124086	0.967422	3.04794	0.0176573	0.807677	0.539984	-0.0964781	0.995421	2.71754	0.102355	1.52629	0.209218
ENSOMYG00000002967	0	zinc finger protein 668-like [Source:NCBI gene;Acc:110510630]	0.187127	0.830332	-0.411462	0.516852	-1.28228	0.00082455	0.522047	0.68469	-0.0204218	0.996263	-0.929873	0.0188163
ENSOMYG00000002972	hrh3	histamine H3 receptor [Source:NCBI gene;Acc:100653452]	-0.44659	0.891111	-0.104337	0.985486	-3.36146	0.0183983	-0.0070728	0.998925	-1.28409	0.70988	3.14071	0.0131616
ENSOMYG00000002976	rhov	rho-related GTP-binding protein RhoV-like [Source:NCBI gene;Acc:110529289]	-6.40097	0.00733629	3.17113	0.273054	4.29802	0.0294856	-3.30037	0.442834	1.34281	0.88044	6.52423	0.000687917
ENSOMYG00000002980	trpc6a	short transient receptor potential channel 3-like [Source:NCBI gene;Acc:110533246]	1.40552	0.43867	-0.612687	NA	-3.04992	0.0495898	1.21767	0.805284	1.18302	0.623109	-0.118381	0.945609
ENSOMYG00000002986	nr1d2a	nuclear receptor subfamily 1 group D member 2 [Source:NCBI gene;Acc:100135954]	-0.123744	0.923635	-0.768611	0.198127	-0.660093	0.169074	-0.39024	0.875879	0.378482	0.785182	-1.39177	0.00194004
ENSOMYG00000002988	si:ch73-215d9.1	si:ch73-215d9.1 [Source:ZFIN;Acc:ZDB-GENE-100922-40]	-4.2081	0.00341398	1.84279	0.27003	2.72213	0.0212743	-2.72924	0.334439	1.64953	0.526329	3.44463	0.00360934
ENSOMYG00000002991	pitpnc1b	phosphatidylinositol transfer protein cytoplasmic 1b [Source:ZFIN;Acc:ZDB-GENE-041114-158]	-0.297939	0.752149	-0.0799482	0.947455	-1.14187	0.00940738	-0.34286	0.898803	-0.309472	0.844028	-0.774903	0.102799
ENSOMYG00000002999			-0.272117	0.671788	0.97601	0.00582221	1.32367	1.06259e-05	-0.0096304	0.996341	0.397658	0.60783	0.961264	0.00304709
ENSOMYG00000003006	cars1	cysteinyl-tRNA synthetase 1 [Source:ZFIN;Acc:ZDB-GENE-030328-29]	0.157644	0.797073	0.646409	0.0444146	3.69676	3.51715e-55	0.226688	0.884969	-0.0900956	0.947565	2.90559	4.37626e-34
ENSOMYG00000003007	lpxn	leupaxin-like [Source:NCBI gene;Acc:110524366]	-0.245848	0.813857	-0.277236	0.765833	-1.93249	4.91026e-06	0.046384	0.995421	0.0222086	0.996263	-1.54062	0.000612834
ENSOMYG00000003008	pdia5	protein disulfide isomerase family A, member 5 [Source:ZFIN;Acc:ZDB-GENE-030521-5]	-2.27288	0.0121348	0.0259624	0.993675	1.71168	0.0199699	-1.55393	0.429082	-0.685269	0.748226	2.22514	0.00255982
ENSOMYG00000003011	0	poly(rC)-binding protein 3-like [Source:NCBI gene;Acc:110528838]	-1.03294	0.752102	4.93536	0.00937137	0.45448	0.810184	-0.266957	0.995421	4.40634	0.0728243	1.23914	0.436442
ENSOMYG00000003015	0	protein LYRIC-like [Source:NCBI gene;Acc:110485403]	0.577928	0.133934	0.588836	0.0859692	0.784582	0.00388785	0.158922	0.951558	-0.65278	0.116994	1.02387	0.000173584
ENSOMYG00000003023	malt1	MALT1 paracaspase [Source:NCBI gene;Acc:110525441]	-0.163611	0.787269	-0.0966084	0.880345	-1.04364	4.43241e-05	0.0474517	0.995421	0.157534	0.880699	-0.485418	0.0957306
ENSOMYG00000003031	TOX2	thymocyte selection-associated high mobility group box protein TOX-like [Source:NCBI gene;Acc:110532223]	0.251486	0.71095	-0.516497	0.259051	-1.12568	0.000364169	-0.0834553	0.995421	-0.157521	0.91543	-1.20504	0.000206185
ENSOMYG00000003032	has1	hyaluronan synthase 1-like [Source:NCBI gene;Acc:110510523]	-1.62326	NA	2.93599	NA	4.10697	0.00513404	-0.239847	0.995421	-0.817664	NA	3.21126	0.0460569
ENSOMYG00000003042	tmem44	transmembrane protein 44 [Source:NCBI gene;Acc:110524177]	-6.07981	0.000232395	0.184186	0.970552	5.12845	0.0003646	-2.68022	0.519952	-0.454228	0.953852	6.5305	6.60033e-06
ENSOMYG00000003044	gbp	GSK-3-binding protein-like [Source:NCBI gene;Acc:110513818]	-0.333703	0.696848	-0.852268	0.117308	-1.45646	0.000420766	-0.12684	0.990754	0.18277	0.927238	-0.860885	0.0568125
ENSOMYG00000003045	dpf3	D4, zinc and double PHD fingers, family 3 [Source:NCBI gene;Acc:562738]	0.185841	0.824887	-0.726345	0.160699	-1.2859	0.000602665	-0.300864	0.88982	0.223566	0.877734	-0.890885	0.0212973
ENSOMYG00000003053	elmo2	engulfment and cell motility 2 [Source:ZFIN;Acc:ZDB-GENE-140106-84]	-0.489208	0.35435	-0.272367	0.65964	-1.20795	0.000240385	-0.252041	0.909929	0.498126	0.471856	-0.817921	0.020557
ENSOMYG00000003056			-2.33398	0.165973	-1.38731	0.654978	3.06772	0.0327385	-1.05562	0.845899	0.174006	0.9922	2.72872	0.0721427
ENSOMYG00000003059	rasl11b	ras-like protein family member 11B [Source:NCBI gene;Acc:110521663]	-3.4572	0.018386	2.81515	0.0484932	4.57634	6.49168e-05	-1.36092	0.775256	1.38214	0.64815	5.01268	1.95126e-05
ENSOMYG00000003061	si:dkeyp-72h1.1	protein LBH-like [Source:NCBI gene;Acc:110529327]	0.149479	0.939544	0.80728	0.41274	-2.91834	8.39245e-05	-0.453403	0.925335	0.817743	0.583521	-0.432623	0.6014
ENSOMYG00000003067	mtmr10	myotubularin-related protein 10-like [Source:NCBI gene;Acc:110526408]	-0.0574118	0.966557	-0.527152	0.521817	1.30487	0.00737343	0.301509	0.944129	0.092932	0.977014	0.0559786	0.945394
ENSOMYG00000003069	vars1	valyl-tRNA synthetase 1 [Source:ZFIN;Acc:ZDB-GENE-010601-1]	0.226514	0.586488	0.0202896	0.982992	1.04419	3.29666e-07	0.270874	0.772907	-0.555747	0.0897083	0.892852	3.37337e-05
ENSOMYG00000003071	spsb4a	splA/ryanodine receptor domain and SOCS box containing 4 [Source:HGNC Symbol;Acc:HGNC:30630]	-2.21391	0.0461168	1.5807	0.237827	2.78327	0.000859925	-0.912522	0.793573	0.51687	0.908406	2.87072	0.000864897
ENSOMYG00000003080	si:dkey-22o22.2	si:dkey-22o22.2 [Source:ZFIN;Acc:ZDB-GENE-100922-84]	0.818623	0.459503	-0.149355	0.931429	-1.77545	0.00821065	-0.870442	0.730905	0.583603	0.771091	-2.35978	0.000564138
ENSOMYG00000003086	cry2	cryptochrome circadian regulator 2 [Source:ZFIN;Acc:ZDB-GENE-010426-6]	-0.227332	0.429533	-0.351948	0.128446	-1.25146	6.51747e-14	-0.375564	0.417048	0.280416	0.421825	-0.931993	3.81815e-08
ENSOMYG00000003088	prlrb	prolactin receptor-like [Source:NCBI gene;Acc:110525444]	-0.624387	0.767033	0.554062	0.802378	0.757923	0.552921	-0.672284	0.923471	1.48769	0.482374	2.38061	0.023567
ENSOMYG00000003093	cryzl1	quinone oxidoreductase-like protein 1 [Source:NCBI gene;Acc:110527553]	-0.281157	0.683043	-0.194615	0.789087	-0.667558	0.062851	0.0425959	0.995421	0.358829	0.696897	-1.0667	0.00236025
ENSOMYG00000003094	fip1l1a	FIP1 like 1a (S. cerevisiae) [Source:ZFIN;Acc:ZDB-GENE-041014-8]	-1.78845	0.00483398	0.0310812	0.992949	0.82376	0.143659	-1.37551	0.234144	-0.683767	0.581673	1.39981	0.00932916
ENSOMYG00000003095	zgc:101566	zgc:101566 [Source:ZFIN;Acc:ZDB-GENE-041010-73]	0.075473	0.944726	0.237465	0.751026	-0.118735	0.818665	0.154522	0.970854	0.60893	0.371724	-1.03805	0.0112439
ENSOMYG00000003099	rce1a	CAAX prenyl protease 2-like [Source:NCBI gene;Acc:110531865]	-0.826836	0.0953116	0.587099	0.250088	0.70918	0.064802	-0.586484	0.613356	0.0866	0.966674	1.28011	0.0004478
ENSOMYG00000003101	SH3TC1	SH3 domain and tetratricopeptide repeat-containing protein 1-like [Source:NCBI gene;Acc:110531482]	0.480947	0.54078	-0.803426	0.169957	-1.89305	9.26657e-06	-0.267071	0.94694	0.0451306	0.995787	-0.695374	0.155726
ENSOMYG00000003109	krt18a.1	Oncorhynchus mykiss K18, simple type I keratin (LOC100136778), mRNA. [Source:RefSeq mRNA;Acc:NM_001124724]	0.701734	0.114154	-0.528089	0.237331	-1.74313	4.67672e-09	0.089962	0.992953	0.0383982	0.993657	-0.810902	0.0151611
ENSOMYG00000003117	adgrl2a	adhesion G protein-coupled receptor L2 [Source:NCBI gene;Acc:110521949]	0.615157	0.535439	-0.260986	0.852014	-1.29101	0.0444747	-0.480447	0.886545	0.421309	0.838682	-0.0374507	0.972953
ENSOMYG00000003125	cd248a	endosialin-like [Source:NCBI gene;Acc:110531867]	0.488101	0.694926	-0.106698	0.9501	-2.02249	0.00102856	-0.216297	0.982637	-0.294689	0.91543	1.57349	0.0125209
ENSOMYG00000003140	tnni3k	TNNI3 interacting kinase [Source:NCBI gene;Acc:110536795]	0.543152	0.958394	17.2842	6.83116e-08	15.0613	3.06052e-06	0.418848	0.995421	0.188203	0.996263	0.158778	0.98119
ENSOMYG00000003141	hhip	hedgehog interacting protein [Source:ZFIN;Acc:ZDB-GENE-030131-4827]	0.759068	0.551907	-0.671699	0.615367	-4.8803	0.000185053	-0.561798	0.907805	-0.940211	0.606755	-1.58671	0.0564107
ENSOMYG00000003150			-0.50653	0.742728	0.449658	0.766619	-1.5214	0.0443227	-0.402773	0.954708	1.15985	0.4212	-1.58462	0.041447
ENSOMYG00000003161	ppp1r3b	protein phosphatase 1 regulatory subunit 3B [Source:NCBI gene;Acc:110537139]	-2.68564	0.1363	-1.78651	0.451928	2.01997	0.154626	-1.65696	0.729986	-1.40219	0.735776	3.75193	0.00484959
ENSOMYG00000003163	orc6	origin recognition complex, subunit 6 [Source:ZFIN;Acc:ZDB-GENE-030131-2976]	-1.07971	0.083788	-0.643244	0.381952	-0.400094	0.5115	-0.629267	0.705187	-0.00321578	0.998541	1.04435	0.0374874
ENSOMYG00000003166	RILPL1	RILP-like protein 1 [Source:NCBI gene;Acc:110523848]	0.656314	0.52397	-1.02475	0.208368	-1.92787	0.00114515	0.793711	0.708562	0.0889229	0.984945	-1.21295	0.051312
ENSOMYG00000003167	sbk3	serine/threonine-protein kinase SBK2-like [Source:NCBI gene;Acc:110537142]	0.242764	0.936047	-1.19118	0.446336	-4.97364	7.43294e-06	-0.158666	0.995421	-0.0657275	0.996263	-1.52572	0.170776
ENSOMYG00000003169	wscd2	WSC domain-containing protein 2-like [Source:NCBI gene;Acc:110536106]	-0.380847	0.777983	0.119291	0.94153	-2.11872	0.00198925	-0.636532	0.827238	0.0633057	0.995623	-1.50996	0.0265459
ENSOMYG00000003171	hsd17b3	testosterone 17-beta-dehydrogenase 3-like [Source:NCBI gene;Acc:110536292]	0.237286	0.893073	-1.76788	0.0261408	-4.60142	5.13591e-12	-0.350319	0.963638	0.0737727	0.995136	-1.34413	0.0642614
ENSOMYG00000003176	tnfaip2a	tumor necrosis factor alpha-induced protein 2-like [Source:NCBI gene;Acc:110529330]	0.605134	0.581049	2.92607	4.11406e-07	4.20987	4.14113e-15	0.116228	0.995421	1.48623	0.0872718	3.98914	2.55699e-13
ENSOMYG00000003181	cmklr1	chemerin chemokine-like receptor 1 [Source:HGNC Symbol;Acc:HGNC:2121]	-0.312747	0.820065	-0.863794	0.31321	-1.29404	0.0351686	0.229338	0.977452	0.377896	0.864502	-0.710609	0.298429
ENSOMYG00000003183	tcap	telethonin-like [Source:NCBI gene;Acc:110538164]	5.34774	0.0567853	0.845913	0.864198	7.01309	0.0027383	-0.463998	0.995421	-5.51369	0.085488	6.12979	0.0131051
ENSOMYG00000003189	chia.4	oviductal glycoprotein 1 [Source:ZFIN;Acc:ZDB-GENE-140106-118]	-0.127718	0.939717	-0.635929	0.470022	-1.12228	0.0479142	-0.101425	0.995421	0.314269	0.886055	0.641053	0.31761
ENSOMYG00000003205	0	phospholipase A2, minor isoenzyme-like [Source:NCBI gene;Acc:110535920]	-3.84927	0.0123653	-0.480899	0.877466	3.24532	0.00873533	-1.6016	0.723596	0.275383	0.971385	3.75418	0.00287591
ENSOMYG00000003206			0.710069	0.241029	0.374959	0.599855	2.09601	2.19377e-08	0.7517	0.534039	0.227772	0.889479	1.05608	0.0119024
ENSOMYG00000003207			-0.262948	0.492562	-0.0762244	0.886683	-1.25096	1.01883e-09	-0.333411	0.65206	-0.287371	0.577142	-0.807895	0.000245746
ENSOMYG00000003211	bambia	BMP and activin membrane-bound inhibitor (Xenopus laevis) homolog a [Source:ZFIN;Acc:ZDB-GENE-010416-1]	-0.0646815	0.914201	-0.17823	0.650577	-1.60093	1.24831e-12	-0.0370708	0.995421	-0.255717	0.627985	0.0266559	0.939786
ENSOMYG00000003213	0	chemokine-like receptor 1 [Source:NCBI gene;Acc:110536109]	-0.0506561	0.966114	-0.225658	0.808858	-3.44286	5.55012e-11	-0.781347	0.54509	0.33194	0.816464	-2.01606	1.33295e-05
ENSOMYG00000003214	usp54a	ubiquitin specific peptidase 54a [Source:ZFIN;Acc:ZDB-GENE-090828-2]	0.156091	0.941657	-0.00180903	0.999211	-1.54948	0.0479601	-0.128761	0.995421	0.827505	0.638832	-0.358261	0.694196
ENSOMYG00000003220	0	tensin 2a [Source:ZFIN;Acc:ZDB-GENE-090312-163]	0.836237	0.105175	0.536078	0.338813	-1.01812	0.00993551	-0.0583497	0.995421	0.374223	0.727801	-0.227145	0.647615
ENSOMYG00000003221	AMPD3	AMP deaminase 3-like [Source:NCBI gene;Acc:110524028]	1.00701	0.490804	0.0195301	0.993675	-2.43152	0.00497337	-0.175652	0.995421	0.288819	0.946278	-0.6168	0.564615
ENSOMYG00000003223			-0.93403	0.0919984	-1.02434	0.0406702	-2.31278	1.22037e-07	0.179322	0.970854	0.0722745	0.978357	-1.49661	0.000403622
ENSOMYG00000003224	ficd	FIC domain containing [Source:NCBI gene;Acc:110536112]	-0.400927	0.435846	0.535983	0.193156	0.57323	0.0752134	-0.539146	0.564307	-0.419392	0.542912	1.099	0.00031897
ENSOMYG00000003225	map3k8	mitogen-activated protein kinase kinase kinase 8 [Source:ZFIN;Acc:ZDB-GENE-100316-8]	-0.217776	0.79431	1.4934	6.34456e-05	0.990238	0.00651475	-0.464626	0.752172	0.829401	0.147806	1.26252	0.000557695
ENSOMYG00000003229	ubr4	ubiquitin protein ligase E3 component n-recognin 4 [Source:ZFIN;Acc:ZDB-GENE-090313-341]	0.660648	0.00119102	1.02533	3.79592e-10	1.32825	1.1307e-17	0.534678	0.0754758	0.307721	0.332638	1.16902	1.54532e-13
ENSOMYG00000003230			0.566121	0.173689	-0.637651	0.0904434	-0.967291	0.00183666	0.513261	0.564821	0.207582	0.830763	-1.15172	0.000248895
ENSOMYG00000003232	arhgap25	rho GTPase-activating protein 25-like [Source:NCBI gene;Acc:110525869]	-0.33214	0.535048	-0.908689	0.0065197	-0.358481	0.288807	-0.345164	0.789007	0.290889	0.73355	-1.05686	0.000425803
ENSOMYG00000003235			0.150649	0.872446	-1.05458	0.0180815	-0.498936	0.262614	-0.459176	0.776313	-0.633423	0.380858	-0.474523	0.297115
ENSOMYG00000003237	slc44a5b	solute carrier family 44 member 5b [Source:ZFIN;Acc:ZDB-GENE-081105-4]	-0.338537	0.753864	-0.411789	0.653961	-1.45254	0.00358294	-1.25573	0.288961	0.560469	0.654749	-1.43337	0.00545533
ENSOMYG00000003242	0	tripartite motif-containing protein 16-like [Source:NCBI gene;Acc:110529332]	-0.201312	0.78797	-0.611665	0.174227	-1.43643	6.14175e-05	0.00487028	0.997559	-0.353809	0.688734	-0.738369	0.0418173
ENSOMYG00000003246			0.119779	0.976087	1.38649	0.544078	2.63533	0.0401002	1.06129	0.917137	0.422446	0.954911	1.30496	0.396292
ENSOMYG00000003247	tp53inp1	tumor protein p53-inducible nuclear protein 1-like [Source:NCBI gene;Acc:110513844]	-0.0399559	0.968931	-1.16711	0.0068682	-1.37632	0.000264643	0.0504764	0.995421	0.468534	0.60421	-1.19493	0.00238045
ENSOMYG00000003248	wfdc2	WAP four-disulfide core domain 2 [Source:ZFIN;Acc:ZDB-GENE-090313-47]	0.327658	0.732773	-0.654351	0.343116	-6.58121	1.21762e-08	0.141516	0.989069	0.590052	0.567521	-1.44676	0.00238836
ENSOMYG00000003251	lhx5	LIM/homeobox protein Lhx5-like [Source:NCBI gene;Acc:110537055]	0.819089	0.674445	-1.60303	0.240979	-3.33518	0.00489443	-0.332946	0.988027	-1.58299	0.413691	-2.78467	0.0142969
ENSOMYG00000003265	sesn1	sestrin 1 [Source:ZFIN;Acc:ZDB-GENE-040718-408]	-0.180265	0.790232	-1.25758	4.04516e-05	-1.37857	1.01393e-06	-0.615252	0.447516	0.219659	0.836035	-1.41175	1.13061e-06
ENSOMYG00000003269	ror2	receptor tyrosine kinase-like orphan receptor 2 [Source:ZFIN;Acc:ZDB-GENE-060427-5]	0.220116	0.880185	-1.00835	0.195938	-2.37889	5.05814e-05	0.296618	0.964837	-0.454661	0.813054	-1.21049	0.054038
ENSOMYG00000003273	sh2d3cb	SH2 domain-containing protein 3C-like [Source:NCBI gene;Acc:110535839]	-0.252399	0.80594	0.0811238	0.948231	-1.10674	0.0136369	-0.33973	0.909755	0.113806	0.962723	-0.100118	0.877907
ENSOMYG00000003276	myoz1a	myozenin 1a [Source:ZFIN;Acc:ZDB-GENE-040426-1875]	1.15372	0.804849	0.0263619	0.996022	2.35873	0.33886	-1.33417	0.935326	-5.0361	0.10169	4.53695	0.0459831
ENSOMYG00000003289	il11	Oncorhynchus mykiss interleukin 11 (il11), mRNA. [Source:RefSeq mRNA;Acc:NM_001124382]	0.888528	0.628964	6.84763	2.12469e-11	3.99471	3.46181e-05	-0.75313	0.911881	3.89944	0.00377856	6.16435	4.76711e-11
ENSOMYG00000003291			1.08773	0.349972	1.13843	0.274703	3.12743	9.66495e-06	0.936312	0.746109	-0.0948299	0.991544	1.98141	0.0107784
ENSOMYG00000003294	TMEM107	transmembrane protein 107-like [Source:NCBI gene;Acc:110536210]	-1.46873	0.000861139	-0.125234	0.895215	0.788506	0.0427734	-0.830164	0.394966	-0.0871476	0.970113	0.843604	0.0332892
ENSOMYG00000003299	SLC22A17	solute carrier family 22 member 17-like [Source:NCBI gene;Acc:110535215]	0.611944	0.661855	-0.754335	0.536965	-1.69156	0.0433577	0.122207	0.995421	0.45714	0.861813	-1.06911	0.21069
ENSOMYG00000003301			0.399339	0.630558	-0.230074	0.803368	-2.44165	2.937e-09	-0.0990539	0.995421	0.203584	0.917542	-1.5074	0.000488888
ENSOMYG00000003306	wipf2a	WAS/WASL-interacting protein family member 2-like [Source:NCBI gene;Acc:110485890]	0.196267	0.633727	0.696359	0.00329663	1.03794	1.94543e-07	-0.0245158	0.995421	0.266932	0.623109	0.582898	0.00917408
ENSOMYG00000003307	trim36	tripartite motif containing 36 [Source:ZFIN;Acc:ZDB-GENE-040426-2936]	-6.91242	0.00947429	2.88022	0.416002	5.48143	0.00781291	-2.04047	0.820882	1.92537	0.799068	6.73177	0.00123546
ENSOMYG00000003321	cdc6	cell division control protein 6 homolog [Source:NCBI gene;Acc:110485889]	-0.444133	0.550653	0.3545	0.63429	0.7131	0.102277	-0.515888	0.757629	-0.684206	0.391809	1.06709	0.0123926
ENSOMYG00000003328			0.631378	0.086691	0.409679	0.29244	1.19827	2.18431e-06	0.381111	0.697702	0.191513	0.844857	1.14078	1.46915e-05
ENSOMYG00000003329	cdkn2c	cyclin-dependent kinase inhibitor 2C (p18, inhibits CDK4) [Source:ZFIN;Acc:ZDB-GENE-081104-145]	-1.13652	0.267989	-1.18748	0.199314	-2.32793	0.000600085	-0.385301	0.95191	-0.447592	0.860669	-2.04878	0.00357236
ENSOMYG00000003334	C16orf87	UPF0547 protein C16orf87 homolog [Source:NCBI gene;Acc:110526267]	-0.623515	0.305965	-1.38658	0.00274822	-0.134246	0.804066	-0.378234	0.851616	0.311113	0.815575	-0.574835	0.194191
ENSOMYG00000003336	rasip1	Ras interacting protein 1 [Source:ZFIN;Acc:ZDB-GENE-120403-3]	0.333793	0.650016	-0.612747	0.239557	-3.10779	1.54364e-18	-0.236467	0.941032	-0.090921	0.964594	-0.584534	0.16255
ENSOMYG00000003341	sars1	seryl-tRNA synthetase 1 [Source:NCBI gene;Acc:445405]	0.547941	0.426395	0.741215	0.177571	2.05133	8.48845e-08	0.2104	0.965063	-0.617336	0.474392	1.88178	2.3737e-06
ENSOMYG00000003343	0	CD83 antigen-like [Source:NCBI gene;Acc:110514021]	0.0297636	0.985518	5.02875	1.18716e-20	6.37351	1.34685e-35	0.370203	0.948174	2.10421	0.00431578	5.5157	1.84228e-26
ENSOMYG00000003352	myclb	MYCL proto-oncogene, bHLH transcription factor b [Source:NCBI gene;Acc:567762]	0.686635	0.186784	-0.483852	0.401602	-0.879648	0.0201735	0.184428	0.966038	0.380897	0.697287	-1.5121	6.43305e-05
ENSOMYG00000003354			-2.20325	0.300097	-0.123942	0.988272	1.48925	0.423637	-0.664699	0.961713	0.908364	0.876083	3.15747	0.0481927
ENSOMYG00000003356	0	twist-related protein-like [Source:NCBI gene;Acc:110487909]	-1.07782	0.557673	-1.47785	0.3435	-0.064774	0.970554	-0.907862	0.871795	0.154675	0.983493	2.11754	0.0423439
ENSOMYG00000003364	DIRAS2	DIRAS family GTPase 2 [Source:NCBI gene;Acc:110523155]	-0.173334	0.857731	-1.35155	0.00635411	1.37881	0.000180733	-0.538559	0.720008	0.0981743	0.964142	0.289236	0.563736
ENSOMYG00000003366			0.0697437	0.972964	4.14784	1.42664e-06	5.5036	1.71663e-15	-0.763218	0.865133	2.83258	0.0136958	3.00605	8.8126e-05
ENSOMYG00000003367	pdgfra	platelet-derived growth factor receptor alpha-like [Source:NCBI gene;Acc:110521671]	0.404848	0.711376	0.117963	0.931875	-3.5851	4.77381e-13	-0.231663	0.972047	0.444574	0.789716	-0.71381	0.232316
ENSOMYG00000003368	0	proline-rich proteoglycan 2-like [Source:NCBI gene;Acc:110534307]	1.48714	0.247335	0.58691	0.737408	1.95156	0.0184959	0.627455	0.921386	1.02417	0.628143	-0.253838	0.834044
ENSOMYG00000003382			0.607019	0.589432	0.85006	0.338808	1.63377	0.00607693	0.0152479	0.996564	0.604448	0.71844	1.09657	0.0926238
ENSOMYG00000003384	smad1	mothers against decapentaplegic homolog 1 [Source:NCBI gene;Acc:110534530]	0.828563	0.17325	-0.323616	0.696587	-1.23264	0.00715391	-0.0649095	0.995421	0.363267	0.785584	-0.161608	0.788233
ENSOMYG00000003387	mfsd11	UNC93-like protein MFSD11 [Source:NCBI gene;Acc:110538539]	-0.487371	0.0695931	-1.2379	1.80898e-10	-0.332203	0.12245	0.246149	0.760928	0.0343454	0.980378	-0.700971	0.000539091
ENSOMYG00000003396	nfkbiaa	NF-kappa-B inhibitor alpha-like [Source:NCBI gene;Acc:110522049]	-0.257167	0.804421	3.32224	1.50349e-15	2.1909	1.7696e-07	-0.544726	0.773383	1.81114	0.000506969	2.21648	2.82984e-07
ENSOMYG00000003398	psat1	phosphoserine aminotransferase 1 [Source:ZFIN;Acc:ZDB-GENE-030131-5723]	-0.544239	0.472217	-0.946471	0.0857394	2.47686	7.09725e-10	-0.541619	0.76602	-0.908278	0.211319	1.48085	0.000758828
ENSOMYG00000003402	zgc:113232	collagen alpha-1(I) chain-like [Source:NCBI gene;Acc:110513982]	0.421504	0.885873	2.27685	0.156741	3.94249	2.33498e-05	-0.156398	0.995421	1.14091	0.779248	2.48538	0.0183796
ENSOMYG00000003419	copz2	coatomer subunit zeta-1-like [Source:NCBI gene;Acc:110486162]	0.0992141	0.957978	-0.697548	0.499367	-1.74896	0.0091728	0.0532428	0.995421	0.569457	0.755053	-0.948713	0.18606
ENSOMYG00000003421	cpne4a	copine IVa [Source:ZFIN;Acc:ZDB-GENE-060503-427]	0.0208118	0.994151	2.73748	0.110079	2.56667	0.116687	-1.9262	0.757405	1.90955	0.542326	4.26547	0.00188521
ENSOMYG00000003424	slc2a3b	solute carrier family 2 member 3b [Source:ZFIN;Acc:ZDB-GENE-121031-5]	0.93544	0.134733	1.29879	0.00927935	1.88296	7.51904e-06	0.786693	0.560922	-0.127772	0.956323	0.362578	0.515115
ENSOMYG00000003429	si:ch73-233f7.1	protocadherin beta-16-like [Source:NCBI gene;Acc:110488701]	1.82817	0.306933	0.910385	NA	-4.79036	0.000778904	1.70103	0.671833	2.46782	0.213296	-1.74256	0.138804
ENSOMYG00000003445	zgc:194551	beta-1,3-galactosyltransferase 1-like [Source:NCBI gene;Acc:110485553]	-24.9802	1.48373e-25	2.13734	0.65069	23.0393	6.52524e-23	-2.83353	0.76919	-0.0686489	0.996643	23.5326	1.33657e-23
ENSOMYG00000003458			-4.78658	0.128594	-0.0626337	0.993675	3.41142	0.174242	-4.69834	0.442834	0.625029	0.964142	5.585	0.0164621
ENSOMYG00000003460			-0.7153	0.843959	0.498423	0.88729	8.74732	4.61075e-09	-1.01405	0.934903	0.298981	0.972969	8.54513	2.44315e-08
ENSOMYG00000003467	mfsd11	UNC93-like protein MFSD11 [Source:NCBI gene;Acc:110497492]	-0.283891	0.77727	-1.60877	0.00307872	-0.351134	0.529189	-0.230414	0.964837	-0.273612	0.875659	-0.980509	0.0528778
ENSOMYG00000003468	eogt	EGF domain-specific O-linked N-acetylglucosamine (GlcNAc) transferase [Source:ZFIN;Acc:ZDB-GENE-120813-8]	0.473104	0.435634	-0.417591	0.505741	-3.35921	8.23472e-14	-0.163609	0.971008	0.678047	0.301093	-1.54156	5.75575e-05
ENSOMYG00000003473	ubald2	UBA-like domain-containing protein 2 [Source:NCBI gene;Acc:110538545]	-0.399171	0.473148	-1.8337	8.389e-09	-1.87236	1.05126e-09	0.29303	0.870423	0.350853	0.68204	-1.63257	2.42003e-07
ENSOMYG00000003475	0	zinc finger protein 34-like [Source:NCBI gene;Acc:110534665]	-1.54228	0.0338797	-0.492449	0.632683	0.244348	0.754437	-1.4386	0.273571	-0.895605	0.44115	1.33007	0.0258429
ENSOMYG00000003476	clstn2	calsyntenin-2-like [Source:NCBI gene;Acc:110530144]	0.852764	0.407111	0.889689	0.331877	-1.10193	0.108505	0.175447	0.992953	0.415556	0.860101	1.42125	0.0309249
ENSOMYG00000003480	syndig1l	synapse differentiation-inducing gene protein 1-like [Source:NCBI gene;Acc:110529295]	0.37439	0.788061	0.440019	0.713374	-2.16145	0.000423725	0.747046	0.77124	0.391303	0.86944	-1.06819	0.117464
ENSOMYG00000003482			-0.144617	0.911296	-0.92055	0.131516	-0.633135	0.221879	-0.196975	0.973935	0.448544	0.739284	-1.28351	0.00828962
ENSOMYG00000003483	glis2a	GLIS family zinc finger 2a [Source:ZFIN;Acc:ZDB-GENE-130102-1]	-0.0776615	0.947925	1.29759	0.000790054	0.433648	0.330334	0.293295	0.900314	0.284177	0.827934	0.591007	0.167712
ENSOMYG00000003489	tdrd7b	Danio rerio tudor domain containing 7 b (tdrd7b), mRNA. [Source:RefSeq mRNA;Acc:NM_001353929]	-1.33162	0.167498	0.772673	0.492335	2.54381	4.06998e-05	-0.890214	0.715446	-0.180621	0.964142	2.61951	4.02276e-05
ENSOMYG00000003496	anxa13	annexin A13 [Source:ZFIN;Acc:ZDB-GENE-010406-1]	0.00241682	0.996859	0.273184	0.623997	0.760322	0.0148606	-0.231884	0.913374	0.152574	0.913732	1.20323	7.74569e-05
ENSOMYG00000003497	fgf18a	fibroblast growth factor 18-like [Source:NCBI gene;Acc:110488704]	0.804631	0.452729	-0.446669	0.738499	-2.63255	0.000690564	0.340005	0.961994	0.42195	0.861505	0.0289286	0.98119
ENSOMYG00000003500	si:dkey-19b23.8	si:dkey-19b23.8 [Source:ZFIN;Acc:ZDB-GENE-030131-4634]	-3.03989	0.0153199	0.0977128	0.982064	2.59843	0.00951709	-2.02352	0.451774	0.618561	0.876471	3.01696	0.00307398
ENSOMYG00000003503	sparcl1	SPARC-like 1 [Source:ZFIN;Acc:ZDB-GENE-060130-6]	-0.147865	0.965412	0.0220293	0.994451	1.72849	0.184738	0.179814	0.995421	1.90388	0.417316	3.80361	0.00155031
ENSOMYG00000003505	sox11b	Oncorhynchus mykiss rtSox24 (LOC100135787), mRNA. [Source:RefSeq mRNA;Acc:NM_001124183]	-2.88075	0.00378041	-0.240663	0.907464	1.752	0.0391468	-1.37376	0.592369	0.624073	0.827568	3.01345	0.000232936
ENSOMYG00000003514			0.567345	0.0245967	0.256887	0.397065	1.39714	1.67605e-15	0.327031	0.606738	0.0945881	0.917542	0.906312	1.40181e-06
ENSOMYG00000003516	f2rl1.1	proteinase-activated receptor 2-like [Source:NCBI gene;Acc:110523458]	-6.56578	0.0073872	-0.60357	0.888123	2.72392	0.122394	-2.02385	0.757467	1.00181	0.880699	3.70167	0.0333679
ENSOMYG00000003523	sycp3	synaptonemal complex protein 3 [Source:ZFIN;Acc:ZDB-GENE-040910-2]	-3.504	0.0554086	1.32693	0.579382	1.60982	0.303204	-2.04724	0.650944	-1.36933	0.743723	3.14947	0.0292041
ENSOMYG00000003529	tnfsf12	TNF superfamily member 12 [Source:ZFIN;Acc:ZDB-GENE-060929-376]	0.0598899	0.970113	-1.6045	0.0175968	-8.27995	2.27636e-19	0.166161	0.992873	0.392609	0.857632	-2.30795	7.29222e-05
ENSOMYG00000003536	stmn4	stathmin-like 4 [Source:ZFIN;Acc:ZDB-GENE-040426-2732]	0.0649429	0.984263	3.60398	0.0418241	3.40687	0.00618872	0.100725	0.995421	2.98463	0.236441	3.07012	0.018943
ENSOMYG00000003541	0	protein S100-A1-like [Source:NCBI gene;Acc:110536252]	-0.0850555	0.955874	-0.140988	0.905838	-1.32644	0.00608342	-0.0293896	0.995421	0.0437982	0.996263	-0.106618	0.879522
ENSOMYG00000003555	0	inhibitor of DNA binding 2b [Source:ZFIN;Acc:ZDB-GENE-030131-15]	-3.06361	0.305496	-0.0505051	0.993675	3.69562	0.0888996	-2.53823	0.710765	0.612205	0.953852	4.3158	0.0467403
ENSOMYG00000003559			0.367625	0.861841	-0.234302	0.91182	2.2029	0.009292	1.63682	0.506781	0.392445	0.921254	1.29589	0.171237
ENSOMYG00000003563	pigt	phosphatidylinositol glycan anchor biosynthesis, class T [Source:ZFIN;Acc:ZDB-GENE-090313-46]	-0.423698	0.518015	1.06492	0.0110575	0.116737	0.824166	-0.43806	0.781152	0.438852	0.639442	0.421831	0.335452
ENSOMYG00000003575	gramd1c	GRAM domain-containing protein 1C-like [Source:NCBI gene;Acc:110489679]	-6.87721	0.00144371	4.01245	0.0736609	7.31844	0.000220951	-2.02505	0.776313	0.176346	0.996263	7.77189	0.000140776
ENSOMYG00000003578	SYCP2L	synaptonemal complex protein 2 like [Source:HGNC Symbol;Acc:HGNC:21537]	-7.28159	0.000340138	1.37231	0.669642	4.90174	0.00422174	-2.65961	0.620428	0.246159	0.988441	6.21635	0.000312947
ENSOMYG00000003588	SLC9A3	solute carrier family 9 member A3 [Source:HGNC Symbol;Acc:HGNC:11073]	-0.62	0.944996	-0.457532	0.945758	0.254922	0.962923	-0.431821	0.995421	1.5065	0.870254	15.3944	1.05009e-08
ENSOMYG00000003601	si:ch211-236k19.2	LIM/homeobox protein Lhx6-like [Source:NCBI gene;Acc:110535846]	0.47552	0.878763	1.24993	0.681753	-3.29495	0.039871	-0.573274	0.974911	0.895498	0.898198	-1.48777	0.370084
ENSOMYG00000003604	vasna	vasorin a [Source:ZFIN;Acc:ZDB-GENE-050522-43]	1.22207	0.476574	-0.625428	0.778961	1.56496	0.144804	0.719523	0.92833	0.729802	0.810574	2.07144	0.0427151
ENSOMYG00000003607	ttc39a	tetratricopeptide repeat protein 39A-like [Source:NCBI gene;Acc:110521565]	-0.204338	0.939559	0.544785	0.797699	0.735974	0.483625	-1.18993	0.76529	1.82963	0.246178	1.75754	0.0491664
ENSOMYG00000003608	0	gap junction gamma-1 protein-like [Source:NCBI gene;Acc:110528835]	-5.75192	7.40053e-05	-0.444704	0.889092	3.12234	0.0171725	-2.48515	0.508221	-1.19675	0.768894	4.1751	0.00144456
ENSOMYG00000003612	0	gap junction beta-4 protein-like [Source:NCBI gene;Acc:110487850]	-1.4932	0.605698	0.871555	0.85333	1.6127	0.39966	-0.321251	0.995421	1.68512	0.778234	3.51476	0.0376121
ENSOMYG00000003614	0	Osteocalcin 2b [Source:UniProtKB/Swiss-Prot;Acc:K9J977]	0.085658	0.969045	-0.583172	0.714753	-2.19497	0.0103431	0.0878453	0.995421	0.175124	0.971385	-1.13816	0.225737
ENSOMYG00000003616	0	interleukin-17A-like [Source:NCBI gene;Acc:110529296]	-0.307382	0.961153	-2.48904	0.403282	4.8564	0.00592581	2.55804	0.714183	-1.08297	0.889441	3.56619	0.0693309
ENSOMYG00000003619	unm_sa821	un-named sa821 [Source:ZFIN;Acc:ZDB-GENE-120727-16]	-0.528167	0.632191	0.391871	0.722606	-1.88268	0.00912902	0.755808	0.681224	0.415616	0.831672	0.183244	0.812012
ENSOMYG00000003620	0	ictacalcin-like [Source:NCBI gene;Acc:110536275]	-0.409008	0.682875	0.495204	0.5592	-2.01685	1.73664e-05	0.118765	0.995421	0.227451	0.921922	-0.721588	0.19586
ENSOMYG00000003625	0	SH2 domain-containing protein 1B-like [Source:NCBI gene;Acc:110535388]	-0.240754	0.857444	-1.49371	0.0197233	-1.41837	0.0109715	-0.183134	0.98666	-0.20731	0.940177	-1.16351	0.0479222
ENSOMYG00000003635	mlec	malectin [Source:NCBI gene;Acc:569613]	0.37394	0.341775	0.447025	0.176089	0.887058	0.000201507	0.196693	0.900143	-0.0120978	0.996263	1.07076	9.56826e-06
ENSOMYG00000003636	gcm2	glial cells missing transcription factor 2 [Source:NCBI gene;Acc:100135835]	-20.4197	1.09173e-19	-0.273975	0.970552	4.10122	0.113304	-2.31469	0.819659	0.126953	0.996263	5.03974	0.0515878
ENSOMYG00000003639	lipea	lipase, hormone-sensitive a [Source:ZFIN;Acc:ZDB-GENE-060503-734]	-0.136293	0.841776	1.03046	0.000376098	3.24604	5.3112e-42	-0.184445	0.936565	0.274285	0.735401	2.2745	2.19544e-20
ENSOMYG00000003644			0.454884	0.667112	-0.349521	0.764553	-0.590595	0.320568	-0.00834397	0.997559	0.426341	0.804084	-1.24173	0.033108
ENSOMYG00000003648	lyz2	Oncorhynchus mykiss lysozyme II (lyz2), mRNA. [Source:RefSeq mRNA;Acc:NM_001124716]	-0.428926	0.650143	-0.0275939	0.993607	2.29071	3.37362e-07	-0.0176503	0.995581	0.824922	0.366228	1.11569	0.0276257
ENSOMYG00000003668	il-6	Oncorhynchus mykiss interleukin-6 (il-6), mRNA. [Source:RefSeq mRNA;Acc:NM_001124657]	0.944274	0.821868	4.85306	0.000393095	5.8301	1.58101e-05	2.38816	0.690839	1.23766	0.76645	4.81859	0.000798096
ENSOMYG00000003669	hoxb2a	homeobox B2a [Source:NCBI gene;Acc:30338]	0.915043	0.304454	-2.14118	0.00866435	-2.85758	0.000481633	-0.00845593	0.997778	-0.113339	0.973249	-1.48875	0.0242807
ENSOMYG00000003675			-0.307382	0.956402	3.73017	0.00652016	2.41494	0.122272	1.22392	0.932879	1.34834	0.718853	1.73768	0.323334
ENSOMYG00000003676	txnipa	thioredoxin-interacting protein-like [Source:NCBI gene;Acc:110488228]	-0.0386263	0.961965	-0.763629	0.013803	-0.428716	0.142079	-0.283202	0.827238	0.244591	0.768894	-1.00087	0.000209158
ENSOMYG00000003679	stk11ip	serine/threonine kinase 11 interacting protein [Source:ZFIN;Acc:ZDB-GENE-040426-1022]	0.0747569	0.96022	-0.469892	0.599978	-0.771511	0.163307	-0.1005	0.995421	-0.403066	0.812808	-1.38423	0.00881812
ENSOMYG00000003683	asphd2	aspartate beta-hydroxylase domain containing 2 [Source:NCBI gene;Acc:569819]	-1.18772	0.665571	-0.88149	0.775605	-3.51379	0.0458854	-0.920407	0.932879	0.412428	0.953556	-1.04346	0.540121
ENSOMYG00000003686	hoxb3a	homeobox protein Hox-B3a [Source:NCBI gene;Acc:110486166]	0.887102	0.171164	-0.428784	0.612339	-2.19591	0.000118449	-0.301427	0.939577	0.0649599	0.988477	-0.284193	0.644927
ENSOMYG00000003693			-0.122357	0.950135	0.581978	0.582365	1.32243	0.0309887	-0.681533	0.809469	0.788628	0.575775	1.68236	0.00617274
ENSOMYG00000003697			-7.11739	0.000354279	-0.764232	0.857447	4.86388	0.00432277	-1.90085	0.78984	0.708203	0.935033	5.66761	0.00108905
ENSOMYG00000003701	soul5l	endochitinase A-like [Source:NCBI gene;Acc:110485398]	-0.330475	0.931633	3.34253	0.0274259	1.49668	0.28547	0.310248	0.995421	2.57579	0.243886	2.26975	0.0916583
ENSOMYG00000003709	cldni	claudin-4-like [Source:NCBI gene;Acc:110538622]	-16.1671	1.36713e-14	1.6663	0.59398	-0.231613	0.949306	-0.19169	0.995421	1.81519	0.711057	1.88431	0.397696
ENSOMYG00000003720			-0.908747	0.252243	-0.957581	0.176274	-1.15904	0.0429445	0.306638	0.949029	-0.542128	0.708353	-0.284677	0.689063
ENSOMYG00000003723	khdrbs1b	KH domain-containing, RNA-binding, signal transduction-associated protein 1-like [Source:NCBI gene;Acc:110487852]	-0.321003	0.458356	-0.62665	0.0387433	-1.05053	1.65544e-05	0.162973	0.936832	-0.193991	0.82334	-0.875768	0.000638624
ENSOMYG00000003724			-0.027645	0.982588	0.147588	0.901081	-1.28076	0.0074316	-0.28109	0.949201	1.18696	0.092395	-2.1565	4.61775e-06
ENSOMYG00000003733	aste1a	protein asteroid homolog 1-like [Source:NCBI gene;Acc:110535305]	-0.410773	0.672136	4.67366	2.209e-26	4.56095	5.19652e-26	-1.0522	0.422594	1.20731	0.090556	4.65788	8.80719e-27
ENSOMYG00000003738	igfbp5a	insulin-like growth factor-binding protein 5 [Source:NCBI gene;Acc:110528845]	-0.724488	0.370352	-0.203953	0.865034	-1.8638	0.000882747	-0.841881	0.59862	-0.172954	0.94617	-0.247288	0.728864
ENSOMYG00000003741	si:dkeyp-72e1.7	si:dkeyp-72e1.7 [Source:ZFIN;Acc:ZDB-GENE-120215-229]	-0.546849	0.885408	-0.775518	0.865034	3.67505	0.016999	0.339529	0.995421	0.507675	0.956509	1.22257	0.560961
ENSOMYG00000003745			-0.516216	0.851139	-0.306866	0.886997	4.47171	0.000593933	-0.696572	0.948465	-0.681731	0.834898	4.22466	0.00195462
ENSOMYG00000003746	tnip2	TNFAIP3 interacting protein 2 [Source:ZFIN;Acc:ZDB-GENE-120913-2]	1.082	0.319259	5.44064	1.28014e-17	3.51426	5.40407e-08	-0.048699	0.995421	3.38033	3.63622e-06	3.51977	1.16274e-07
ENSOMYG00000003747			0.525079	0.547687	2.35913	4.23261e-07	2.42962	3.89925e-08	-0.0601853	0.995421	0.575462	0.625164	2.40737	1.19446e-07
ENSOMYG00000003763	0	receptor-interacting serine/threonine-protein kinase 2-like [Source:NCBI gene;Acc:110530062]	-0.128635	0.950441	0.243845	0.865443	2.64032	9.43749e-06	-0.186706	0.992873	0.160283	0.96105	1.65111	0.0138751
ENSOMYG00000003769	hoxb6a	homeobox protein Hox-B6a-like [Source:NCBI gene;Acc:110486169]	0.373866	0.82638	-0.93521	0.407414	-2.43934	0.000746824	-0.170931	0.995421	0.161308	0.97048	-1.60111	0.0396275
ENSOMYG00000003771	bms1	BMS1 ribosome biogenesis factor [Source:ZFIN;Acc:ZDB-GENE-060720-2]	0.274498	0.493554	0.23978	0.535701	0.820434	0.000205509	-0.0648766	0.992953	-0.766826	0.00855757	1.00954	6.28251e-06
ENSOMYG00000003775	0	perforin-1-like [Source:NCBI gene;Acc:110486666]	0.134482	0.937295	0.54744	0.566982	3.3375	4.34376e-11	-0.0238119	0.995421	-0.367554	0.86201	2.45417	4.96693e-06
ENSOMYG00000003783	PTK7	protein tyrosine kinase 7 (inactive) [Source:HGNC Symbol;Acc:HGNC:9618]	0.0912073	0.96022	-0.192925	0.89757	-2.53839	0.000278933	-0.192225	0.99013	-0.405178	0.863065	-1.27052	0.0653692
ENSOMYG00000003784	fabp11a	fatty acid binding protein 11a [Source:ZFIN;Acc:ZDB-GENE-040912-132]	-0.43691	0.760898	-0.378935	0.782862	-1.77244	0.00654587	-0.841873	0.738839	-0.2836	0.927221	-0.705146	0.360948
ENSOMYG00000003792	hoxb7a	homeobox protein Hox-B7a-like [Source:NCBI gene;Acc:110486172]	0.0658905	0.973063	-0.274524	0.877353	-1.84753	0.016044	-0.282683	0.979063	0.226475	0.953114	-0.490442	0.605077
ENSOMYG00000003799	FAT4	protocadherin Fat 4-like [Source:NCBI gene;Acc:110488886]	0.93248	0.226813	0.549697	0.531631	-0.729076	0.218253	0.139721	0.99512	0.608012	0.642927	1.16	0.0341014
ENSOMYG00000003810	grid2	glutamate receptor, ionotropic, delta 2 [Source:NCBI gene;Acc:448841]	-0.136432	0.916642	-0.680593	0.307852	-3.07649	5.16504e-11	0.0434378	0.995421	0.0676175	0.986521	-1.35379	0.00486702
ENSOMYG00000003817	pck2	phosphoenolpyruvate carboxykinase [Source:NCBI gene;Acc:100135908]	0.205612	0.831588	-0.330534	0.661346	1.04531	0.0100618	0.306184	0.912208	-0.700784	0.36194	0.308179	0.5459
ENSOMYG00000003818	pmvk	phosphomevalonate kinase [Source:ZFIN;Acc:ZDB-GENE-070410-91]	0.212662	0.776421	-1.0637	0.0164479	-1.04427	0.0111995	-0.367248	0.826883	-0.104134	0.953999	-1.95926	1.51116e-05
ENSOMYG00000003833			0.130101	0.875114	1.76317	1.40475e-09	2.50052	6.3381e-21	0.00306978	0.998295	0.516371	0.415349	2.68407	5.36044e-24
ENSOMYG00000003837	zgc:101783	protein FAM3C-like [Source:NCBI gene;Acc:110497525]	-3.00937	0.010608	0.0108447	0.996582	1.97969	0.0480704	-1.58109	0.579604	0.187891	0.976443	2.44509	0.0146427
ENSOMYG00000003838			1.05186	0.524199	2.5369	0.0140353	3.33018	4.87477e-05	0.739564	0.902542	1.50083	0.406342	2.98678	0.000533987
ENSOMYG00000003845	0	pepsin A-like [Source:NCBI gene;Acc:110528091]	0.00525128	0.99702	4.54389	8.94657e-14	4.79631	2.11141e-16	-0.0583924	0.995421	1.05651	0.431065	5.53816	2.23441e-21
ENSOMYG00000003846	cldn5b	claudin 5b [Source:ZFIN;Acc:ZDB-GENE-041010-140]	-0.386566	0.735374	-0.405049	0.693943	1.42477	0.00798813	-0.0330558	0.995421	0.424888	0.809521	2.04019	0.000108255
ENSOMYG00000003856	ldlrap1a	low density lipoprotein receptor adaptor protein 1a [Source:ZFIN;Acc:ZDB-GENE-030328-13]	-3.95103	0.00378041	1.47059	0.429965	3.13609	0.00601852	-2.51812	0.388874	0.713505	0.880192	3.55886	0.00223976
ENSOMYG00000003859	phykpl	5-phosphohydroxy-L-lysine phospho-lyase [Source:ZFIN;Acc:ZDB-GENE-051127-33]	0.195669	0.718499	0.0996949	0.873043	1.55411	3.24325e-11	0.111927	0.972833	0.357246	0.53451	0.246954	0.428838
ENSOMYG00000003861	ANKRD50	ankyrin repeat domain-containing protein 50-like [Source:NCBI gene;Acc:110488887]	0.517893	0.533254	-0.797336	0.216872	-3.1389	1.46159e-09	0.304266	0.935278	0.208758	0.923579	-0.59989	0.269075
ENSOMYG00000003863	kidins220b	kinase D-interacting substrate of 220 kDa-like [Source:NCBI gene;Acc:110522053]	0.476826	0.415676	0.3412	0.578245	1.05296	0.00234485	0.022681	0.995421	0.403806	0.652528	0.146171	0.764542
ENSOMYG00000003867	AMIGO1	adhesion molecule with Ig like domain 1 [Source:HGNC Symbol;Acc:HGNC:20824]	0.767585	0.697386	0.617577	0.756268	3.17184	0.00204013	0.588385	0.946068	0.485832	0.910996	1.97715	0.0874955
ENSOMYG00000003868	phactr3a	phosphatase and actin regulator 3a [Source:ZFIN;Acc:ZDB-GENE-080220-4]	-8.51239	0.00558745	2.20085	0.647756	7.24481	0.00351719	-2.13805	0.853403	1.42584	0.902873	8.51248	0.000742914
ENSOMYG00000003873	ripor2	RHO family interacting cell polarization regulator 2 [Source:NCBI gene;Acc:563800]	-0.111716	0.955874	-0.0265495	0.993675	-3.59748	3.23992e-09	0.00594178	0.998295	-0.581006	0.766539	-1.22372	0.0778108
ENSOMYG00000003878	aste1a	protein asteroid homolog 1-like [Source:NCBI gene;Acc:110535330]	-0.845443	0.542003	4.42253	1.21929e-09	5.72352	1.82136e-17	-1.64516	0.442834	0.705911	0.767451	5.21553	2.5711e-14
ENSOMYG00000003886			0.302102	0.736735	0.313205	0.738678	1.04214	0.00873694	-0.669534	0.671644	0.712333	0.432237	0.470584	0.321986
ENSOMYG00000003897	marcksl1b	Oncorhynchus mykiss macrophage myristoylated alanine-rich C kinase-like protein (LOC100136664), mRNA. [Source:RefSeq mRNA;Acc:NM_001124635]	0.955724	0.31118	3.98788	2.07338e-12	4.15307	4.49471e-14	0.473817	0.904603	2.76546	2.60553e-05	4.05688	3.8144e-13
ENSOMYG00000003898			-0.817086	0.817597	0.0436976	0.993675	3.77655	0.0461178	-0.151286	0.995421	-0.526955	0.949072	3.97903	0.0396871
ENSOMYG00000003905			1.68627	0.158202	2.37143	0.0145689	0.463278	0.667851	0.108285	0.995421	2.32208	0.0519733	0.626574	0.553969
ENSOMYG00000003915			-0.868361	0.506243	1.50842	0.147803	2.41921	0.0117048	-1.39894	0.546462	-0.0819937	0.996263	1.60016	0.139353
ENSOMYG00000003916	adar	adenosine deaminase RNA specific [Source:ZFIN;Acc:ZDB-GENE-000616-5]	0.0613368	0.895238	1.24814	1.40996e-14	1.75958	9.71881e-30	-0.10807	0.94509	-0.0351164	0.974205	1.85812	8.61883e-33
ENSOMYG00000003931	zgc:162613	zgc:162613 [Source:ZFIN;Acc:ZDB-GENE-070410-89]	-0.213611	0.718519	-0.106942	0.874291	-1.16237	1.66707e-05	-0.154536	0.958475	0.0397434	0.988477	-0.376647	0.24292
ENSOMYG00000003932	gmnn	geminin DNA replication inhibitor [Source:ZFIN;Acc:ZDB-GENE-030429-30]	-1.82341	0.014879	-0.0328526	0.993675	0.910153	0.164135	-1.60602	0.213044	-0.692119	0.653122	1.32153	0.0376871
ENSOMYG00000003933	mboat2b	membrane bound O-acyltransferase domain containing 2b [Source:ZFIN;Acc:ZDB-GENE-041001-185]	0.383586	0.578912	1.22753	0.00244666	0.424795	0.318138	-0.173072	0.970854	0.556888	0.480854	1.98516	1.65467e-08
ENSOMYG00000003935	susd6	sushi domain containing 6 [Source:ZFIN;Acc:ZDB-GENE-030131-8832]	0.35074	0.398231	0.613114	0.0411382	0.95779	5.89324e-05	0.00770705	0.996341	0.154755	0.876229	1.10919	4.2322e-06
ENSOMYG00000003938	mknk1	MAP kinase-interacting serine/threonine-protein kinase 1-like [Source:NCBI gene;Acc:110537830]	0.550488	0.259086	1.87757	8.10643e-10	1.66995	2.17552e-08	0.306719	0.859343	0.0328642	0.996263	1.56532	4.04032e-07
ENSOMYG00000003942	acsl2	acyl-CoA synthetase long chain family member 2 [Source:ZFIN;Acc:ZDB-GENE-130530-851]	-3.92015	0.0243609	-0.80261	0.781907	4.30523	0.00103051	-1.78386	0.719407	0.00849212	0.998541	4.53447	0.000816201
ENSOMYG00000003945			-0.239739	0.781677	-0.9726	0.0361627	-1.66559	1.93677e-05	0.0991025	0.995421	-0.0699405	0.978154	-1.98285	6.46421e-07
ENSOMYG00000003950	sh3bp5b	SH3 domain-binding protein 5-like [Source:NCBI gene;Acc:110514133]	0.0448667	0.972301	-0.685978	0.330164	-2.55855	2.19377e-08	-0.613684	0.74419	0.128392	0.959822	-0.585245	0.291873
ENSOMYG00000003954	0	karyopherin subunit alpha 6 [Source:HGNC Symbol;Acc:HGNC:6399]	0.172394	0.83528	0.336671	0.575992	1.04554	0.00203844	0.0512482	0.995421	-0.323159	0.761578	0.844488	0.0193111
ENSOMYG00000003959	ttc38	tetratricopeptide repeat domain 38 [Source:NCBI gene;Acc:110523218]	-1.70859	0.247409	-1.00954	0.549212	1.51092	0.162215	-1.31468	0.719407	-1.37284	0.53451	2.12029	0.0450675
ENSOMYG00000003962	acacb	acetyl-CoA carboxylase 2-like [Source:NCBI gene;Acc:110525352]	0.528117	0.60755	0.0397641	0.989953	-2.34945	8.49882e-06	0.16326	0.99129	0.912485	0.384081	-1.87569	0.00071068
ENSOMYG00000003964			-0.377372	0.264879	0.412984	0.165321	1.2826	4.43588e-10	-0.63136	0.176761	0.058196	0.962723	0.827291	0.000212591
ENSOMYG00000003965	mettl6	methyltransferase-like protein 6 [Source:NCBI gene;Acc:110514157]	-0.128456	0.875114	1.03879	0.00312699	0.679076	0.0414104	0.130161	0.976316	0.146756	0.923138	0.675749	0.0504212
ENSOMYG00000003969			0.53195	0.585474	-1.46663	0.0194951	-2.69662	4.56806e-06	-0.0883505	0.995421	-0.183322	0.94325	-1.15364	0.0403889
ENSOMYG00000003970			-0.346406	0.814664	-0.305019	0.830515	2.96178	1.78697e-07	-0.433588	0.931002	0.288749	0.921254	1.83694	0.00327566
ENSOMYG00000003979			-0.110243	0.938636	0.130093	0.915208	-0.0479563	0.960869	-0.663517	0.713981	-0.104628	0.971799	1.02506	0.0396576
ENSOMYG00000003986	prf1	Oncorhynchus mykiss perforin (prf1), mRNA. [Source:RefSeq mRNA;Acc:NM_001134847]	0.0123159	0.990377	0.741017	0.154945	1.48487	8.69286e-05	-0.363624	0.869142	-0.121119	0.953556	1.04482	0.0107871
ENSOMYG00000003987	0	guanine nucleotide-binding protein G(i) subunit alpha-1 [Source:NCBI gene;Acc:110497556]	-0.20318	0.739131	0.0795971	0.90982	-1.31651	1.06562e-06	0.372054	0.728078	0.0178071	0.996263	-0.506161	0.102828
ENSOMYG00000003989	zgc:153115	Krueppel-like factor 9 [Source:NCBI gene;Acc:110530064]	0.128966	0.902586	1.23871	0.00214269	1.73146	3.91722e-06	-0.934652	0.400058	-0.544454	0.54852	1.52503	0.000110135
ENSOMYG00000003996			0.0664095	0.962627	0.249743	0.81158	1.68018	0.000251356	0.113367	0.995421	0.215825	0.924255	-0.229543	0.725322
ENSOMYG00000003997	faah	fatty acid amide hydrolase [Source:ZFIN;Acc:ZDB-GENE-070619-3]	-0.237587	0.862508	-1.74208	0.00424283	-0.580187	0.362187	-0.258886	0.970854	0.12848	0.967192	-0.616132	0.34355
ENSOMYG00000003999	lmna	lamin-A-like [Source:NCBI gene;Acc:110514890]	-0.365246	0.621183	0.169975	0.850196	1.1547	0.00213581	-0.293908	0.909755	-0.257351	0.861107	1.24082	0.00132812
ENSOMYG00000004003			-0.174054	0.924255	0.349431	0.786121	2.62919	8.89699e-07	-0.556403	0.879313	-0.0115619	0.997331	1.45594	0.0155391
ENSOMYG00000004006	cyp17a1	Oncorhynchus mykiss cytochrome P450, family 17, subfamily A, polypeptide 1 (cyp17a1), mRNA. [Source:RefSeq mRNA;Acc:NM_001124747]	-1.66929	0.454444	-1.71219	0.412566	-4.1394	0.0149693	-0.540707	0.973399	-0.199171	0.984165	-0.373679	0.833562
ENSOMYG00000004007	0	serine/threonine-protein kinase Nek8-like [Source:NCBI gene;Acc:110516351]	-2.46515	0.0612258	0.114873	0.975023	2.74561	0.00731959	-1.38773	0.674191	0.257749	0.96276	3.01844	0.00386153
ENSOMYG00000004008			0.269893	0.775328	-0.520368	0.436233	-3.32822	7.8485e-10	0.137032	0.98869	0.550624	0.561947	-0.813836	0.0899646
ENSOMYG00000004009	itpkca	inositol-trisphosphate 3-kinase C-like [Source:NCBI gene;Acc:110537317]	-1.76729	0.0422052	-0.65876	0.570143	-0.100072	0.926871	-1.02704	0.642906	-0.460377	0.853126	1.08138	0.143134
ENSOMYG00000004010			-1.46729	0.464896	-0.28653	0.919798	-1.66426	0.0930183	0.407053	0.978534	1.03799	0.727305	-3.33761	0.000978774
ENSOMYG00000004013	TM14C	transmembrane protein 14C-like [Source:NCBI gene;Acc:110489756]	-0.500587	0.47227	-0.507069	0.422388	-1.44795	0.000205365	-0.0144155	0.995581	-0.261213	0.865893	-1.15661	0.00544857
ENSOMYG00000004014	ptger1b	prostaglandin E2 receptor EP1 subtype-like [Source:NCBI gene;Acc:110486501]	-0.38821	0.679794	-0.615746	0.3903	-1.69374	0.000228529	0.0982914	0.995421	-0.00970171	0.996951	-0.895477	0.0794109
ENSOMYG00000004018	cars1	cysteinyl-tRNA synthetase 1 [Source:ZFIN;Acc:ZDB-GENE-030328-29]	0.376934	0.460303	0.697613	0.053984	3.8995	1.59083e-49	0.262812	0.878546	-0.11484	0.939865	3.24711	4.28273e-34
ENSOMYG00000004019			0.893759	0.437347	3.01812	7.72446e-06	4.2444	8.7237e-12	0.623318	0.870423	0.37634	0.893331	3.83033	2.10079e-09
ENSOMYG00000004027	SOX4	transcription factor SOX-4-like [Source:NCBI gene;Acc:110487863]	0.873058	0.198323	-0.904467	0.165035	-1.11566	0.0273884	-0.0558602	0.995421	0.196425	0.932749	-0.748748	0.163465
ENSOMYG00000004040	zbtb25	zinc finger and BTB domain-containing protein 25-like [Source:NCBI gene;Acc:110529344]	0.026006	0.982412	-0.897988	0.142532	-2.97333	7.49919e-09	-0.402722	0.871692	0.452678	0.718573	-1.31215	0.00676746
ENSOMYG00000004050			0.038122	0.96786	0.424965	0.394259	0.830318	0.0159842	0.144612	0.974297	-0.240839	0.843702	1.04781	0.00203216
ENSOMYG00000004054	SNORD36	Small nucleolar RNA SNORD36 [Source:RFAM;Acc:RF00049]	-0.0669277	NA	0.481576	NA	3.60958	0.022371	0.0307522	0.996564	-0.970529	NA	2.3512	0.213763
ENSOMYG00000004055			0.25157	0.863586	-0.911265	0.274092	-1.33932	0.0251467	-0.173493	0.99239	0.552739	0.746962	-0.974475	0.131647
ENSOMYG00000004064	0	zinc finger protein 19-like [Source:NCBI gene;Acc:110534657]	0.220253	0.718778	-0.423572	0.372509	-0.926131	0.00627812	-0.0160052	0.995421	0.329984	0.665121	-1.0302	0.00259099
ENSOMYG00000004065	cyp2ae1	cytochrome P450, family 2, subfamily AE, polypeptide 1 [Source:ZFIN;Acc:ZDB-GENE-090312-107]	0.000585062	0.99962	-0.345622	0.845613	-2.35612	0.00634648	-0.786803	0.827901	0.360293	0.918539	-1.24672	0.159585
ENSOMYG00000004071	fam43a	family with sequence similarity 43 member A [Source:ZFIN;Acc:ZDB-GENE-030131-6098]	-0.329394	0.666258	-1.7608	7.72446e-06	-2.14824	5.62471e-09	-0.0847061	0.995421	-0.00492018	0.997791	-1.4708	0.000147795
ENSOMYG00000004074	tspan9a	tetraspanin-9-like [Source:NCBI gene;Acc:110523250]	0.836899	0.307027	0.0283177	0.993675	-2.6996	4.17159e-05	-0.0221202	0.995421	0.684295	0.577847	-0.47819	0.486202
ENSOMYG00000004075	0	WIZ zinc finger [Source:HGNC Symbol;Acc:HGNC:30917]	0.44899	0.566617	-0.908502	0.149836	-1.38651	0.00789204	0.59934	0.697091	0.274485	0.873026	-0.945176	0.0705925
ENSOMYG00000004077	mia	MIA SH3 domain containing [Source:ZFIN;Acc:ZDB-GENE-081022-66]	-0.456874	0.664306	-0.847823	0.275615	-1.18419	0.0459933	-0.412948	0.905592	-0.323073	0.875167	-0.848186	0.16515
ENSOMYG00000004080	tnfsf10	TNF superfamily member 10 [Source:ZFIN;Acc:ZDB-GENE-040718-335]	0.27722	0.78753	-0.272215	0.776989	-0.278009	0.629226	-0.172241	0.979791	0.567106	0.602091	1.32512	0.00413098
ENSOMYG00000004082	0	interleukin-6 receptor subunit beta-like [Source:NCBI gene;Acc:110493709]	0.143393	0.933037	0.172612	0.899844	2.99601	3.85393e-09	-0.348559	0.945084	-0.0314288	0.996263	2.65131	5.53898e-07
ENSOMYG00000004090	elob	uncharacterized LOC110538627 [Source:NCBI gene;Acc:110538627]	-0.543672	0.182316	-0.553095	0.152371	-1.29348	7.39567e-06	-0.246976	0.876535	-0.331006	0.653831	-0.903474	0.00233874
ENSOMYG00000004093	hsd3b7	3 beta-hydroxysteroid dehydrogenase type 7-like [Source:NCBI gene;Acc:110486682]	0.349151	0.560265	1.20805	0.000445379	1.73541	1.1303e-08	0.258797	0.902542	0.0816601	0.964142	0.370707	0.340581
ENSOMYG00000004106	hsp70b	Oncorhynchus mykiss heat shock protein 70b (hsp70b), mRNA. [Source:RefSeq mRNA;Acc:NM_001124745]	0.60811	0.479284	2.0455	5.54409e-05	3.43016	3.44425e-14	0.0017104	0.999808	0.444842	0.772167	2.1767	7.28481e-06
ENSOMYG00000004107	klhl26	kelch-like protein 26 [Source:NCBI gene;Acc:110493830]	-3.05412	0.0101903	0.985473	0.532786	2.84352	0.00244008	-2.04174	0.416773	-0.0162936	0.997385	2.10635	0.0379477
ENSOMYG00000004113	0	leukocyte elastase inhibitor-like [Source:NCBI gene;Acc:110538774]	0.217589	0.855612	-0.288524	0.798279	-3.52456	2.863e-08	-0.243628	0.968268	0.8316	0.401455	-1.18438	0.0305791
ENSOMYG00000004115			1.17517	0.10346	-0.126092	0.936002	-1.63609	0.0116407	0.630065	0.786321	0.659073	0.626621	-1.28957	0.0408115
ENSOMYG00000004124			-1.34202	0.629924	3.66415	0.0344482	4.5149	0.000267366	-1.25681	0.879034	3.31054	0.150712	4.50609	0.000452661
ENSOMYG00000004125			0.565843	0.563562	2.10372	0.000133433	3.47396	1.02348e-12	-0.0706601	0.995421	0.6962	0.579102	2.42217	3.04081e-06
ENSOMYG00000004129			0.301396	0.898951	5.00853	2.20282e-10	2.85072	0.000354088	0.327212	0.981258	2.84884	0.00682391	2.24804	0.00870567
ENSOMYG00000004133	0	ring finger protein 138 [Source:NCBI gene;Acc:110530436]	0.50123	0.675733	2.63966	5.6816e-06	2.00612	0.00031093	0.385619	0.93745	1.17731	0.247802	1.93579	0.000837853
ENSOMYG00000004135	znf704	zinc finger protein 704-like [Source:NCBI gene;Acc:110487927]	0.425329	0.311343	-0.765411	0.0168587	-1.39074	2.50006e-07	0.0159782	0.995421	0.250751	0.756385	-0.537319	0.0714236
ENSOMYG00000004150			-0.218523	0.839879	-0.528424	0.478543	-2.73548	3.13488e-07	-0.127023	0.992873	0.0463623	0.995675	-1.05311	0.0306784
ENSOMYG00000004154	ndufb5	NADH:ubiquinone oxidoreductase subunit B5 [Source:ZFIN;Acc:ZDB-GENE-011010-1]	-0.0362844	0.981818	-0.496024	0.685236	-2.2442	0.00131755	0.228237	0.979575	0.445821	0.839156	-1.15568	0.091589
ENSOMYG00000004167	max	protein max-like [Source:NCBI gene;Acc:110529304]	-0.1405	0.832335	0.280018	0.557738	1.62987	1.60374e-10	0.107226	0.978804	0.237452	0.788845	1.13847	3.05691e-05
ENSOMYG00000004170	cblnl	Oncorhynchus mykiss precerebellin-like protein (cblnl), mRNA. [Source:RefSeq mRNA;Acc:NM_001124265]	1.77751	0.164539	2.66543	0.00712734	4.19935	3.92644e-07	2.35703	0.235664	2.48757	0.0439471	4.17558	1.0449e-06
ENSOMYG00000004175	nudt15	nucleotide triphosphate diphosphatase NUDT15-like [Source:NCBI gene;Acc:110527216]	-0.0596648	0.971988	1.0334	0.19696	1.62339	0.00774168	-0.39824	0.942441	-0.318742	0.90927	1.54779	0.014525
ENSOMYG00000004177	opn7a	opsin-5-like [Source:NCBI gene;Acc:110530437]	-0.571646	0.459258	-1.1058	0.0433185	-0.658474	0.18609	-0.792189	0.571058	-0.230745	0.90927	-0.26892	0.650302
ENSOMYG00000004179			-0.166305	0.817415	-0.357563	0.497233	-1.00382	0.0016856	-0.450135	0.675101	0.460293	0.487819	-1.29664	6.19587e-05
ENSOMYG00000004185			-0.410947	0.349972	-0.399658	0.340031	-1.5827	1.29485e-08	-0.168892	0.945043	-0.00406416	0.997667	-1.26896	7.46904e-06
ENSOMYG00000004186	wdr78	WD repeat domain 78 [Source:ZFIN;Acc:ZDB-GENE-050522-322]	-1.5563	0.149322	0.382114	0.823732	0.857146	0.331099	-0.750887	0.843014	0.943411	0.612206	1.88678	0.0182785
ENSOMYG00000004193	capslb	calcyphosine-like b [Source:ZFIN;Acc:ZDB-GENE-050417-298]	-0.500263	0.89998	0.20544	0.96162	4.79815	0.00187611	-0.146691	0.995421	-0.396732	0.96009	4.86776	0.00220713
ENSOMYG00000004197	csmd3a	CUB and Sushi multiple domains 3a [Source:ZFIN;Acc:ZDB-GENE-050419-118]	-0.768538	0.705964	-2.92578	0.00736795	-2.65704	0.00785542	-1.30979	0.727057	-3.58601	0.00271176	0.189057	0.896198
ENSOMYG00000004198	ep300b	E1A binding protein p300 b [Source:ZFIN;Acc:ZDB-GENE-080403-15]	0.036367	0.943512	-0.0880743	0.806095	-1.1176	2.53001e-13	-0.132499	0.894298	0.282107	0.366695	-0.745505	3.75018e-06
ENSOMYG00000004202	zgc:101744	receptor expression-enhancing protein 6-like [Source:NCBI gene;Acc:110528907]	-1.97608	0.229965	-1.00232	0.615367	1.65872	0.173342	-1.34027	0.772274	0.335513	0.953852	2.82086	0.0151376
ENSOMYG00000004222	pak6b	serine/threonine-protein kinase PAK 6-like [Source:NCBI gene;Acc:110529348]	0.733098	0.810679	-0.53982	0.83062	3.86103	0.00461972	0.552582	0.976131	0.080809	0.996263	2.80748	0.0676188
ENSOMYG00000004223	ppip5k2	diphosphoinositol pentakisphosphate kinase 2 [Source:NCBI gene;Acc:110523160]	0.230206	0.689187	0.328315	0.468628	1.08357	5.68253e-05	0.062007	0.995421	0.266971	0.747643	0.670355	0.023518
ENSOMYG00000004227	dmrt2b	uncharacterized LOC110521814 [Source:NCBI gene;Acc:110521814]	-6.08327	0.0475545	1.05964	0.832274	4.79077	0.0499217	-2.16429	0.821825	-0.726649	0.952626	6.91046	0.00386245
ENSOMYG00000004233	nectin3b	nectin-3-like protein [Source:NCBI gene;Acc:110537326]	-3.85113	0.0137918	-0.880542	0.732338	2.4602	0.0616002	-2.34224	0.516185	-0.295946	0.967192	3.91313	0.00218747
ENSOMYG00000004235	rab25b	RAB25, member RAS oncogene family b [Source:ZFIN;Acc:ZDB-GENE-050706-113]	-0.358987	0.794335	0.301626	0.822005	-3.41335	1.57469e-09	0.372772	0.944129	0.301707	0.911314	-0.712725	0.31371
ENSOMYG00000004236	arl4cb	ADP-ribosylation factor-like protein 4C [Source:NCBI gene;Acc:110520179]	-0.144927	0.86642	0.22815	0.745096	-2.78992	6.90788e-18	-0.157769	0.970854	0.380355	0.670538	-1.32367	0.000122593
ENSOMYG00000004238	pdpk1a	3-phosphoinositide dependent protein kinase 1a [Source:ZFIN;Acc:ZDB-GENE-061013-109]	0.045996	0.96786	-0.36336	0.625887	-1.83221	2.76018e-06	-0.515729	0.760899	0.349124	0.792067	-1.01515	0.0190733
ENSOMYG00000004243	mag	myelin-associated glycoprotein-like [Source:NCBI gene;Acc:110516373]	1.54218	0.568251	2.43614	0.15395	3.8618	0.00387785	-0.144249	0.995421	-0.833671	0.883178	3.40796	0.0157086
ENSOMYG00000004246			0.537737	0.501708	1.47641	0.00703457	0.375572	0.526674	0.0162657	0.995852	0.528044	0.71533	0.332008	0.588642
ENSOMYG00000004252	ankrd13c	ankyrin repeat domain 13C [Source:NCBI gene;Acc:325167]	-0.0206384	0.982733	-0.786653	0.0863711	-1.67243	6.37994e-06	-0.314879	0.879313	0.0707519	0.974626	-1.06258	0.00531755
ENSOMYG00000004259	selplg	selectin P ligand [Source:NCBI gene;Acc:110536638]	-0.213727	0.914106	-0.479609	0.746246	-2.59608	0.00513404	-0.707968	0.849497	-0.318118	0.925244	-1.2586	0.126968
ENSOMYG00000004267	irf4a	interferon regulatory factor 8 [Source:NCBI gene;Acc:100499175]	-0.24663	0.789984	-0.329228	0.664731	-1.19925	0.00298853	-1.0404	0.284041	-0.193156	0.918539	-0.86539	0.0469753
ENSOMYG00000004270	EGFLAM	EGF like, fibronectin type III and laminin G domains [Source:HGNC Symbol;Acc:HGNC:26810]	-1.02873	0.343057	1.37663	0.117012	-8.48338	3.54427e-18	-0.303132	0.971224	0.917795	0.556811	-2.22732	0.00134947
ENSOMYG00000004272	tlr1	Oncorhynchus mykiss toll-like receptor 1 (tlr1), mRNA. [Source:RefSeq mRNA;Acc:NM_001166101]	0.717693	0.180472	0.0599679	0.956813	1.17482	0.00111555	0.0381134	0.995421	0.199801	0.89969	0.905478	0.0191472
ENSOMYG00000004275	mapip	Oncorhynchus mykiss Mitogen-activated protein-binding protein-interacting protein (mapip), mRNA. [Source:RefSeq mRNA;Acc:NM_001160633]	-0.639731	0.0387727	-0.340182	0.332917	-1.1535	2.38129e-07	0.0509853	0.995421	0.177226	0.831859	-0.954336	4.92698e-05
ENSOMYG00000004283	tdp2a	tyrosyl-DNA phosphodiesterase 2a [Source:ZFIN;Acc:ZDB-GENE-110218-1]	-0.13975	0.883454	3.29609	1.32543e-22	2.56556	1.46037e-14	-0.370099	0.842261	0.912515	0.0967822	2.59838	1.25966e-14
ENSOMYG00000004284	tpd52	tumor protein D52 [Source:ZFIN;Acc:ZDB-GENE-060503-680]	-0.169056	0.851255	-0.105926	0.908595	-1.5863	7.53107e-06	0.142231	0.978804	0.530565	0.50829	-0.799809	0.0429928
ENSOMYG00000004285	rbfox3b	RNA binding protein fox-1 homolog 3-like [Source:NCBI gene;Acc:110538551]	0.519156	0.801938	-0.366243	0.87601	-2.66883	0.0305913	-0.128645	0.995421	-0.373931	0.939829	-0.77991	0.453927
ENSOMYG00000004289			-0.143647	0.946945	-1.64035	0.0477271	-2.37455	0.000378726	0.3843	0.956148	-0.679749	0.726453	-1.66723	0.0208112
ENSOMYG00000004295	atp6v1c1a	V-type proton ATPase subunit C 1-A [Source:NCBI gene;Acc:110485500]	-0.155995	0.747312	0.0926439	0.858995	1.00065	1.27949e-06	0.326666	0.665653	-0.0897888	0.935166	0.817334	0.000189092
ENSOMYG00000004304	comp	cartilage oligomeric matrix protein [Source:ZFIN;Acc:ZDB-GENE-060606-1]	-4.80935	0.0429249	-0.500735	0.8976	1.97121	0.338158	-3.42798	0.442998	-3.72421	0.271676	3.52192	0.062002
ENSOMYG00000004312	foxc1a	forkhead box C1-A-like [Source:NCBI gene;Acc:110530442]	0.447702	0.651616	-1.269	0.0393777	-3.14312	1.576e-09	-0.279874	0.9581	0.158951	0.951819	-0.439267	0.482595
ENSOMYG00000004313	0	sialic acid-binding Ig-like lectin 5 [Source:NCBI gene;Acc:110516512]	-0.202658	0.86259	-1.25197	0.0219678	-1.07713	0.0246494	-0.0658955	0.995421	-0.173811	0.942569	-0.317045	0.597799
ENSOMYG00000004316			-0.638648	0.0900429	-0.62829	0.0729521	-2.13669	7.47695e-14	-0.217287	0.899174	0.324746	0.633433	-1.05534	0.000187046
ENSOMYG00000004322	wnt2ba	protein Wnt-2b-A-like [Source:NCBI gene;Acc:110527771]	0.146251	0.921868	0.435117	0.64164	-2.25528	1.28481e-05	0.141512	0.99313	0.638055	0.602523	0.401586	0.526896
ENSOMYG00000004324	hip1rb	huntingtin-interacting protein 1-related protein-like [Source:NCBI gene;Acc:110525698]	-4.57464	0.00356122	0.0346856	0.993675	3.52626	0.00618872	-1.73151	0.713881	0.367871	0.95797	4.68153	0.000283061
ENSOMYG00000004325	dnaja2a	dnaJ homolog subfamily A member 2-like [Source:NCBI gene;Acc:110526273]	-0.101954	0.710629	0.328029	0.0351353	1.10877	5.20005e-21	-0.0286421	0.995421	-0.355382	0.0565335	0.963931	9.43506e-16
ENSOMYG00000004328			-0.109581	0.866757	0.448342	0.207009	1.24299	2.95263e-07	-0.0756614	0.992821	0.235588	0.768894	1.11403	1.1329e-05
ENSOMYG00000004330	spint1b	serine peptidase inhibitor, Kunitz type 1 b [Source:ZFIN;Acc:ZDB-GENE-071218-1]	-1.75769	0.606707	-1.02189	0.791071	4.88171	0.00914453	-2.0097	0.804519	-0.943997	0.905453	5.89817	0.00188267
ENSOMYG00000004332	stk10	serine/threonine kinase 10 [Source:NCBI gene;Acc:394108]	-0.0974026	0.944188	1.01444	0.062976	2.45054	2.24062e-09	0.0250684	0.995421	0.0541472	0.993468	0.957674	0.0439
ENSOMYG00000004336			-5.04887	0.158039	2.63688	0.555077	3.69118	0.188033	-2.00566	0.877372	0.625028	0.969767	5.95841	0.0235225
ENSOMYG00000004337	nudt15	nudix (nucleoside diphosphate linked moiety X)-type motif 15 [Source:ZFIN;Acc:ZDB-GENE-040625-95]	-1.39356	0.159208	0.101705	0.956801	1.52429	0.0176097	-0.349367	0.961994	-1.12114	0.372437	1.38739	0.0394798
ENSOMYG00000004338	mylpfa	Oncorhynchus mykiss fast myosin light chain 2 (LOC100136718), mRNA. [Source:RefSeq mRNA;Acc:NM_001124679]	1.46097	0.687899	-0.107879	0.992784	1.64233	0.436343	-1.03876	0.951261	-5.16988	0.034476	3.77187	0.0483897
ENSOMYG00000004339	znf703	zinc finger protein 703 [Source:NCBI gene;Acc:110525874]	0.0968611	0.946894	-1.1601	0.0339149	-0.675313	0.180164	-0.0829483	0.995421	-0.334682	0.838016	-0.0293175	0.973947
ENSOMYG00000004343			-0.268217	0.863016	-1.71521	0.0252821	-2.5765	4.64299e-05	-0.163575	0.995421	0.136564	0.971186	-0.644766	0.388598
ENSOMYG00000004346	ADPRH	protein ADP-ribosylarginine hydrolase-like [Source:NCBI gene;Acc:110520181]	-0.19548	0.75565	1.56778	1.11962e-08	1.92411	1.20039e-13	-0.192624	0.932879	0.540825	0.284221	1.77934	1.86304e-11
ENSOMYG00000004359	prkcz	protein kinase C, zeta [Source:ZFIN;Acc:ZDB-GENE-070511-1]	-0.899689	0.785559	2.95125	0.195479	3.31025	0.0404792	-1.23193	0.896574	4.02993	0.088313	2.94585	0.0847895
ENSOMYG00000004362	myo7ab	unconventional myosin-VIIa-like [Source:NCBI gene;Acc:110534865]	0.226765	0.875206	-0.731063	0.410836	-5.01305	6.83664e-14	0.0936766	0.995421	0.524344	0.759041	-1.4102	0.0199315
ENSOMYG00000004365	MCMDC2	minichromosome maintenance domain containing 2 [Source:NCBI gene;Acc:110489692]	-1.23674	0.00563708	-0.133874	0.876132	0.321555	0.44821	0.0975561	0.993451	0.347063	0.732038	0.805359	0.0318886
ENSOMYG00000004368	tmem38a	trimeric intracellular cation channel type A-like [Source:NCBI gene;Acc:110494221]	0.235899	0.96022	0.0222642	0.9957	1.55237	0.435968	-1.90546	0.788503	-4.62009	0.0427978	3.30199	0.0653184
ENSOMYG00000004370	cttnbp2nla	CTTNBP2 N-terminal-like protein [Source:NCBI gene;Acc:110527772]	0.188843	0.878301	-0.478286	0.57232	-2.44642	2.14545e-07	0.132157	0.993818	0.0396498	0.996263	-0.204826	0.757868
ENSOMYG00000004378			0.724085	0.436292	0.387217	0.699953	1.1608	0.032518	0.298659	0.961715	-0.771374	0.499615	0.832496	0.159267
ENSOMYG00000004379	TLR8	toll-like receptor 8 [Source:NCBI gene;Acc:110523412]	0.11317	0.941657	0.89074	0.183394	1.32677	0.00744543	-0.36171	0.92022	-0.621811	0.61237	1.61146	0.00132245
ENSOMYG00000004388	fhdc1	FH2 domain containing 1 [Source:ZFIN;Acc:ZDB-GENE-040826-4]	-3.97997	0.0224431	-1.38936	0.593857	-1.90067	0.257436	-1.85102	0.53768	0.165438	0.986762	0.380094	0.809263
ENSOMYG00000004390	zzef1	zinc finger ZZ-type and EF-hand domain containing 1 [Source:NCBI gene;Acc:110537824]	1.14303	2.32039e-06	0.995638	1.56682e-05	1.07855	4.6603e-07	0.742124	0.0491376	0.434868	0.284374	0.520265	0.0320183
ENSOMYG00000004399	ubqln4	ubiquilin 4 [Source:ZFIN;Acc:ZDB-GENE-030131-6269]	0.0924141	0.797519	0.283193	0.176007	1.0275	5.89254e-13	-0.0389916	0.995421	-0.444058	0.0431496	0.88663	1.64568e-09
ENSOMYG00000004409			-0.500697	0.764577	-0.913172	0.444388	-5.16512	1.15533e-12	-0.182716	0.995421	0.10951	0.986768	-1.91692	0.014997
ENSOMYG00000004415	dcun1d4	DCN1-like protein 4 [Source:NCBI gene;Acc:110524552]	0.0595989	0.957918	-0.0444075	0.972518	-0.555203	0.169197	0.127111	0.984977	0.200855	0.89762	-1.45637	8.05075e-05
ENSOMYG00000004421	neto2b	neuropilin and tolloid-like protein 2 [Source:NCBI gene;Acc:110526272]	-0.400215	0.786751	-1.62689	0.0434785	-1.06353	0.14121	-0.511734	0.903276	0.0248616	0.996263	0.88577	0.234039
ENSOMYG00000004432	tbc1d10b	TBC1 domain family member 10B-like [Source:NCBI gene;Acc:110538635]	0.396256	0.288305	0.838007	0.00113717	1.48558	1.74037e-11	0.189908	0.905254	0.0665521	0.959482	1.12389	1.47825e-06
ENSOMYG00000004433	si:ch73-215d9.1	si:ch73-215d9.1 [Source:ZFIN;Acc:ZDB-GENE-100922-40]	0.382122	0.716129	1.2157	0.0226908	0.894762	0.0838003	-0.454889	0.880976	-0.704342	0.510901	1.64041	0.000637145
ENSOMYG00000004435	fyco1a	FYVE and coiled-coil domain-containing protein 1-like [Source:NCBI gene;Acc:110485093]	0.652554	0.410573	0.145239	0.902666	-1.15697	0.0198878	0.0529317	0.995421	0.221964	0.921455	-1.0152	0.0512543
ENSOMYG00000004436	0	uncharacterized LOC110488232 [Source:NCBI gene;Acc:110488232]	-2.19958	0.371238	3.21486	0.102493	2.71146	0.0968091	-0.745529	0.96764	2.40528	0.45247	3.93604	0.0136253
ENSOMYG00000004437			-0.209941	0.758398	-0.338347	0.509653	-1.25118	2.18953e-05	-0.530332	0.581859	0.427339	0.534783	-0.293603	0.433699
ENSOMYG00000004447	kbtbd8	kelch repeat and BTB domain-containing protein 8 [Source:NCBI gene;Acc:110527964]	-1.32104	0.03836	0.0566981	0.974476	0.991579	0.0512042	-1.01751	0.442998	-0.256185	0.905988	1.45938	0.00354476
ENSOMYG00000004448	skia	v-ski avian sarcoma viral oncogene homolog a [Source:ZFIN;Acc:ZDB-GENE-990715-9]	1.70068	5.56545e-07	1.41316	1.14373e-05	1.87715	2.22117e-10	1.15574	0.016739	0.653763	0.234168	1.39424	9.85351e-06
ENSOMYG00000004457	anapc5	anaphase promoting complex subunit 5 [Source:NCBI gene;Acc:110535929]	-1.02842	0.00768441	-0.155041	0.823522	0.531738	0.10877	-0.470763	0.652194	-0.495934	0.430917	0.917153	0.00398048
ENSOMYG00000004459	NKX2-3	homeobox protein Nkx-2.3-like [Source:NCBI gene;Acc:110518739]	-0.965395	0.946427	-0.215783	NA	0.27778	0.970785	-0.676711	0.995421	-0.30517	0.996263	-15.2612	0.000907105
ENSOMYG00000004461			-0.0627113	0.956234	0.615117	0.196242	0.962517	0.0085215	0.0448196	0.995421	-0.44318	0.640576	1.11784	0.00221348
ENSOMYG00000004462	rpz5	uncharacterized LOC110514973 [Source:NCBI gene;Acc:110514973]	0.514629	0.70514	2.76117	2.97e-05	1.57638	0.0172826	0.0103972	0.997395	1.38122	0.193047	3.23682	2.39699e-07
ENSOMYG00000004463	arhgap15	rho GTPase-activating protein 15-like [Source:NCBI gene;Acc:110520180]	-0.244598	0.758176	-0.163953	0.844	-1.08845	0.0021062	0.0140534	0.995421	0.169592	0.919435	-0.578011	0.148983
ENSOMYG00000004468	trib3	tribbles homolog 2-like [Source:NCBI gene;Acc:110528269]	0.838182	0.185877	2.42839	2.04634e-09	2.93503	8.65245e-14	0.665795	0.650944	0.794617	0.301773	2.55671	2.70999e-10
ENSOMYG00000004471	mgat1b	alpha-1,3-mannosyl-glycoprotein 2-beta-N-acetylglucosaminyltransferase-like [Source:NCBI gene;Acc:110487870]	0.624461	0.31436	-0.661187	0.2406	-2.06604	1.31256e-07	-0.306475	0.909755	0.226648	0.888191	-0.674581	0.12934
ENSOMYG00000004473	stmn2b	stathmin-2-like [Source:NCBI gene;Acc:110487933]	0.138404	0.964999	2.94987	0.0199824	1.30982	0.28028	0.463333	0.973399	2.49763	0.143113	1.95044	0.0959357
ENSOMYG00000004477	irgq2	interferon-inducible GTPase 5-like [Source:NCBI gene;Acc:110505191]	0.657654	0.69725	3.10819	0.000110141	0.834378	0.322151	-0.808968	0.879313	0.725605	0.783187	2.95294	1.91317e-05
ENSOMYG00000004478	0	transcription factor SOX-4-like [Source:NCBI gene;Acc:110528271]	0.298584	0.867184	0.551941	0.682117	2.22659	0.00123923	-0.0120814	0.997307	1.85298	0.0620452	0.111563	0.923182
ENSOMYG00000004482	slc35e1	solute carrier family 35 member E1 [Source:NCBI gene;Acc:110494464]	0.192716	0.67734	0.620304	0.0168887	1.19001	1.58047e-08	0.0248695	0.995421	-0.143182	0.873266	0.796756	0.000490239
ENSOMYG00000004488	dkk1a	dickkopf-related protein 1-like [Source:NCBI gene;Acc:110528940]	1.26279	0.697386	5.55042	0.000227929	1.3467	0.421744	-0.230701	0.995421	1.91278	0.613533	4.72916	0.00023292
ENSOMYG00000004489	hsd3b7	3 beta-hydroxysteroid dehydrogenase type 7-like [Source:NCBI gene;Acc:110538636]	0.539196	0.542003	1.29948	0.0216015	1.64817	0.000509487	0.462761	0.862195	0.509963	0.703465	0.832259	0.124816
ENSOMYG00000004492	inka2	PAK4-inhibitor INKA2-like [Source:NCBI gene;Acc:110527774]	0.0483881	0.969327	0.962013	0.0849053	1.61719	0.000211415	-0.31345	0.933769	0.566135	0.599043	1.15195	0.0152719
ENSOMYG00000004501	mylk4a	myosin light chain kinase 2, skeletal/cardiac muscle-like [Source:NCBI gene;Acc:110530443]	3.10094	0.428228	-0.442753	0.932756	2.30055	0.416136	-14.9997	6.42271e-09	-4.29363	0.291771	3.2294	0.225331
ENSOMYG00000004503	xcr1a.1	chemokine XC receptor 1-like [Source:NCBI gene;Acc:110485223]	0.381516	0.794335	-0.46706	0.731542	-3.13427	5.00297e-05	-0.256708	0.97794	0.7311	0.662797	-1.05672	0.148895
ENSOMYG00000004505	si:dkey-76p14.2	chromosome 7 C20orf96 homolog [Source:NCBI gene;Acc:110528273]	-2.29622	0.0429355	0.852843	0.570252	-1.54657	0.166824	-0.963605	0.760928	0.448203	0.909624	0.0256823	0.984868
ENSOMYG00000004508			1.20061	0.441195	-1.37012	0.3301	-2.6689	0.0135282	0.23218	0.995421	0.38406	0.932607	-1.42981	0.192464
ENSOMYG00000004512	trpv6	transient receptor potential cation channel, subfamily V, member 6 [Source:ZFIN;Acc:ZDB-GENE-040624-12]	-0.734481	0.90022	0.498158	0.910797	17.6011	3.11797e-22	-15.6868	1.58595e-13	0.739121	0.932607	15.179	4.26421e-13
ENSOMYG00000004519			-0.776851	0.302265	-0.284415	0.781893	-0.514316	0.358761	-0.644668	0.726737	-0.153702	0.951547	-1.11745	0.0294654
ENSOMYG00000004523			-0.30463	0.821868	-1.54547	0.0411423	-0.979968	0.144511	-0.971462	0.602613	-0.043405	0.996263	-0.475867	0.528742
ENSOMYG00000004524	bloc1s5	biogenesis of lysosomal organelles complex-1, subunit 5, muted [Source:ZFIN;Acc:ZDB-GENE-030131-3502]	-1.00508	0.045725	-0.271622	0.72436	0.579517	0.166666	-0.88238	0.378378	0.0851737	0.970845	0.636181	0.134944
ENSOMYG00000004528	sgcb	beta-sarcoglycan-like [Source:NCBI gene;Acc:110524550]	0.0147896	0.989439	-0.328682	0.697255	-1.29912	0.0029415	0.0498385	0.995421	0.191716	0.92735	-0.68324	0.165522
ENSOMYG00000004534			1.2493	0.213821	-0.0215061	0.993675	-3.86486	0.0025843	0.419628	0.950118	0.48155	0.820621	1.06734	0.108412
ENSOMYG00000004535	si:ch211-81a5.5	si:ch211-81a5.5 [Source:ZFIN;Acc:ZDB-GENE-060503-892]	-1.449	0.351602	1.45655	0.411736	2.54484	0.0397227	-1.00794	0.826779	1.09336	0.748921	2.65517	0.0356616
ENSOMYG00000004541	lhfpl5b	tetraspan membrane protein of hair cell stereocilia homolog [Source:NCBI gene;Acc:110533038]	-0.752131	NA	-0.728169	NA	-3.31943	0.0469025	0.102235	0.995421	-0.610506	NA	-0.800025	0.644236
ENSOMYG00000004544	0	si:dkey-24p1.1 [Source:ZFIN;Acc:ZDB-GENE-060503-631]	0.652194	0.380143	1.14482	0.0352094	1.58195	0.00034558	-0.827749	0.550449	0.665924	0.498752	2.06909	3.19312e-06
ENSOMYG00000004553			0.714062	NA	-0.0763554	NA	0.847085	0.753763	-0.181365	0.995421	1.27887	NA	3.80616	0.0327958
ENSOMYG00000004557			0.400918	0.719097	-1.01993	0.154102	-1.76695	0.00419094	-0.372904	0.929079	-0.0879396	0.981318	-0.269312	0.71887
ENSOMYG00000004560	pam	peptidylglycine alpha-amidating monooxygenase [Source:ZFIN;Acc:ZDB-GENE-090313-384]	0.55659	0.27749	0.288269	0.636469	1.52097	1.19112e-06	0.217688	0.936128	0.264458	0.814592	-0.0944709	0.843919
ENSOMYG00000004564	lbx2	transcription factor LBX1-like [Source:NCBI gene;Acc:110488898]	-1.9802	0.647596	1.21032	0.830776	2.97231	0.284702	0.00835473	0.999628	-0.802945	0.953999	5.25877	0.0399968
ENSOMYG00000004578	dnajc7	dnaJ homolog subfamily C member 7-like [Source:NCBI gene;Acc:110486253]	0.0485692	0.927563	0.673596	0.000267748	1.32378	1.47457e-16	-0.0718147	0.976839	-0.301315	0.379138	1.24064	2.46895e-14
ENSOMYG00000004582			-0.454574	0.864695	-0.205755	0.94202	-2.4001	0.041795	-1.55561	0.694767	-0.0165971	0.997385	-1.48675	0.228093
ENSOMYG00000004585	dennd4c	DENN/MADD domain containing 4C [Source:ZFIN;Acc:ZDB-GENE-120727-13]	0.395142	0.231111	-0.139963	0.761801	-1.73951	1.11008e-17	-0.0769602	0.984789	0.387149	0.352262	-1.66469	4.45335e-16
ENSOMYG00000004587	foxn4	forkhead box protein N4-like [Source:NCBI gene;Acc:110525353]	0.560892	0.803559	-1.82114	0.280591	-3.62581	0.0163854	0.0993504	0.995421	-2.40784	0.284697	-2.04354	0.097009
ENSOMYG00000004588	mapk6	mitogen-activated protein kinase 6 [Source:ZFIN;Acc:ZDB-GENE-050420-7]	-0.170301	0.857196	1.33482	0.000988277	2.16603	9.8292e-10	-0.577365	0.670927	0.2746	0.848574	1.28428	0.00110882
ENSOMYG00000004591	vcanb	versican b [Source:ZFIN;Acc:ZDB-GENE-030131-2185]	0.192343	0.929649	1.36292	0.15502	2.26586	0.000968549	-0.0394513	0.995421	0.498953	0.857632	2.15434	0.00270202
ENSOMYG00000004592	0	FYN-binding protein-like [Source:NCBI gene;Acc:110494533]	0.177159	0.872796	-1.08353	0.038075	-2.22121	5.81064e-08	-0.398875	0.870423	-0.219475	0.910996	-1.37627	0.00200058
ENSOMYG00000004594	arhgap12b	Rho GTPase activating protein 12b [Source:ZFIN;Acc:ZDB-GENE-040426-1727]	0.167068	0.834042	0.879072	0.0249278	1.08134	0.000910525	-0.050549	0.995421	0.0886404	0.961767	0.363358	0.361774
ENSOMYG00000004599			-0.062296	0.964546	0.865583	0.177252	1.00996	0.0413171	-0.862484	0.552131	0.519011	0.683924	1.6266	0.000756947
ENSOMYG00000004601	st8sia4	Oncorhynchus mykiss ST8 alpha-N-acetyl-neuraminide alpha-2,8-sialyltransferase 4 (st8sia4), mRNA. [Source:RefSeq mRNA;Acc:NM_001124216]	0.25997	0.689804	0.516058	0.249386	1.53362	2.674e-07	0.240756	0.911881	0.422342	0.568036	1.15294	0.000303381
ENSOMYG00000004607			-0.602648	0.533495	1.51175	0.0145438	-0.519683	0.41144	-0.0406959	0.995421	0.764758	0.517283	0.0139743	0.98687
ENSOMYG00000004616	ipo4	importin-4-like [Source:NCBI gene;Acc:110535237]	-3.10222	0.0233212	-0.00826628	0.997845	1.98636	0.07877	-2.15114	0.47202	-0.862179	0.811857	3.15951	0.0040038
ENSOMYG00000004633	abcb5	ATP-binding cassette, sub-family B (MDR/TAP), member 5 [Source:ZFIN;Acc:ZDB-GENE-030131-6414]	14.0543	1.53799e-05	-1.75765	0.734838	-14.0888	5.69082e-07	-0.28353	0.995421	1.20639	0.917542	3.23111	0.329463
ENSOMYG00000004634	magi1b	membrane associated guanylate kinase, WW and PDZ domain containing 1b [Source:ZFIN;Acc:ZDB-GENE-030131-5110]	0.526332	0.474263	-0.612819	0.341531	-2.93622	2.18955e-10	-0.288828	0.933816	0.0793542	0.978042	-1.02116	0.0265778
ENSOMYG00000004635	0	SH3 domain-binding glutamic acid-rich-like protein [Source:NCBI gene;Acc:110533818]	-0.441565	0.543468	0.671639	0.22301	0.830436	0.0446256	-0.0564965	0.995421	0.251133	0.872145	2.17508	7.09043e-09
ENSOMYG00000004640	rpz2	rapunzel 2 [Source:ZFIN;Acc:ZDB-GENE-030131-9071]	0.0884433	0.914986	0.447333	0.284413	1.12737	4.97874e-05	-0.0455511	0.995421	0.047822	0.982679	1.30276	4.09272e-06
ENSOMYG00000004641			-0.0164675	0.991582	0.32272	0.823838	-2.85778	0.000227972	-0.724072	0.809469	0.366183	0.889318	-0.561244	0.496671
ENSOMYG00000004644			-0.0892096	0.961965	1.70961	0.0177364	0.978969	0.147021	0.0178585	0.996564	0.970141	0.447223	0.16703	0.853102
ENSOMYG00000004651			-0.456858	0.393535	0.471918	0.342099	0.712604	0.053327	-0.643351	0.506177	-0.285327	0.804664	1.23311	0.000330494
ENSOMYG00000004655	CTH	cystathionine gamma-lyase [Source:HGNC Symbol;Acc:HGNC:2501]	0.0179811	0.982588	0.704667	0.0616672	2.05787	2.19365e-13	0.217843	0.924128	0.0223471	0.996263	0.877819	0.00560808
ENSOMYG00000004657	nfia	nuclear factor I/A [Source:ZFIN;Acc:ZDB-GENE-050208-501]	-0.0980715	0.954439	0.744648	0.335643	-1.24099	0.0352923	-0.196414	0.981669	0.238665	0.925362	-0.617766	0.316244
ENSOMYG00000004661			-0.00543148	0.9947	2.05595	6.03453e-09	2.29126	4.18656e-12	-0.382223	0.831475	0.567158	0.481526	1.29791	0.000394618
ENSOMYG00000004662	tox	thymocyte selection-associated high mobility group box [Source:ZFIN;Acc:ZDB-GENE-070912-181]	0.660872	0.510189	1.12323	0.116657	3.29759	2.57911e-11	-0.156043	0.995291	0.815585	0.499082	3.27135	7.75886e-11
ENSOMYG00000004664			-0.513031	0.734305	0.0012395	0.999375	-2.28291	0.000947586	-1.39114	0.495772	-0.0623212	0.996263	-1.58972	0.0330361
ENSOMYG00000004666	prkg1a	protein kinase cGMP-dependent 1a [Source:ZFIN;Acc:ZDB-GENE-040426-1308]	0.119779	0.94555	-0.567788	0.566722	-2.70197	0.00103665	-0.373871	0.934903	-0.181755	0.950416	-1.20521	0.0911451
ENSOMYG00000004667			-0.423192	0.788826	1.7252	0.0376343	0.581391	0.485647	-0.708669	0.834005	1.51181	0.176623	0.691136	0.409299
ENSOMYG00000004669	si:ch211-132g1.7	si:ch211-132g1.7 [Source:ZFIN;Acc:ZDB-GENE-121214-287]	-0.958054	0.493794	-0.348568	0.855632	1.85713	0.0263872	-0.860592	0.820962	0.294141	0.94307	2.57299	0.00190284
ENSOMYG00000004674	thbs1b	thrombospondin 1b [Source:ZFIN;Acc:ZDB-GENE-020708-1]	0.532055	0.625213	0.376495	0.74497	1.40642	0.0139966	-0.46804	0.889831	0.692015	0.615985	0.151613	0.854528
ENSOMYG00000004677	mapk6	mitogen-activated protein kinase 6 [Source:ZFIN;Acc:ZDB-GENE-050420-7]	0.147801	0.864439	1.48289	1.64303e-05	2.18654	2.91066e-12	0.0863758	0.995421	-0.0571035	0.982679	1.24345	0.000307708
ENSOMYG00000004680			0.2736	0.770252	-0.701245	0.231827	-3.33024	3.71761e-14	-0.0116786	0.996564	0.27401	0.863291	-1.32981	0.00228949
ENSOMYG00000004681	vamp8	Oncorhynchus mykiss vesicle-associated membrane protein 8 (endobrevin) (vamp8), mRNA. [Source:RefSeq mRNA;Acc:NM_001165148]	-0.245165	0.823408	-0.171387	0.879037	-0.852771	0.0861487	0.26728	0.952333	0.17965	0.939829	-1.34211	0.00577636
ENSOMYG00000004682	slc5a3a	sodium/myo-inositol cotransporter-like [Source:NCBI gene;Acc:110527335]	-4.65533	0.0534609	-0.043207	0.993924	4.78812	0.0209232	-1.82994	0.814459	0.509347	0.962613	6.76435	0.000949662
ENSOMYG00000004690	cox-1	Oncorhynchus mykiss cyclooxygenase-1 (cox-1), mRNA. [Source:RefSeq mRNA;Acc:NM_001124361]	-0.179625	0.892507	1.21805	0.0454052	-2.14249	8.82833e-06	-0.677998	0.719644	0.242798	0.917542	-0.56737	0.342929
ENSOMYG00000004692			0.150805	0.892151	0.82794	0.103485	2.00344	5.03339e-08	0.395608	0.862195	-0.0210521	0.996263	1.63298	2.75063e-05
ENSOMYG00000004693	map3k3	mitogen-activated protein kinase kinase kinase 3 [Source:ZFIN;Acc:ZDB-GENE-070910-1]	-0.240175	0.484729	-0.759522	0.000267392	-1.02749	4.0063e-08	-0.0207206	0.995421	0.114327	0.88489	-0.976703	4.06178e-07
ENSOMYG00000004708	0	solute carrier family 25 member 28 [Source:NCBI gene;Acc:100535877]	0.367145	0.796582	2.20889	0.000881119	1.38326	0.031818	-0.415986	0.934513	0.762192	0.619819	1.70861	0.00829782
ENSOMYG00000004711	sacm1la	SAC1 like phosphatidylinositide phosphatase a [Source:NCBI gene;Acc:558940]	0.0246553	0.973585	0.453197	0.257306	0.797275	0.00468501	-0.0917844	0.988699	-0.0218175	0.996263	1.01619	0.000318572
ENSOMYG00000004712	ethe1	ETHE1 persulfide dioxygenase [Source:ZFIN;Acc:ZDB-GENE-040426-2503]	-0.292209	0.489443	-0.459015	0.156349	-1.39098	2.86558e-09	0.0509345	0.995421	-0.0940996	0.939269	-0.8034	0.00132245
ENSOMYG00000004714	dhx30	DExH-box helicase 30 [Source:NCBI gene;Acc:110530446]	0.0334388	0.976942	0.757111	0.207873	1.70039	5.5722e-05	-0.481072	0.817796	-1.26286	0.03977	1.54087	0.000501725
ENSOMYG00000004719	0	zinc finger protein 501-like [Source:NCBI gene;Acc:110485429]	-0.414029	0.57601	0.354846	0.631295	-1.05098	0.0173388	-0.450483	0.804542	-0.366618	0.785607	-0.158714	0.777079
ENSOMYG00000004724			-0.335361	0.691131	-0.485916	0.471997	-1.3759	0.00288711	-0.184845	0.970854	-0.428338	0.710169	-0.866689	0.0604326
ENSOMYG00000004728	sybu	syntabulin-like [Source:NCBI gene;Acc:110518767]	-6.25002	0.000164966	2.81664	0.163045	5.11403	0.000305159	-2.55278	0.557866	1.95227	0.59115	5.95384	3.73738e-05
ENSOMYG00000004736	acvr2aa	activin receptor type-2A-like [Source:NCBI gene;Acc:110520186]	0.411474	0.552389	-0.526957	0.371639	-1.77413	4.45212e-06	-0.355809	0.868068	0.261229	0.855364	-0.444198	0.326426
ENSOMYG00000004742	mat2al	S-adenosylmethionine synthase-like [Source:NCBI gene;Acc:110537066]	-0.319793	0.519694	-0.278662	0.563277	-1.28916	1.01371e-06	0.0383164	0.995421	-0.224708	0.810181	-0.65911	0.0250793
ENSOMYG00000004749			0.3706	0.858656	-1.50542	0.231831	-4.0874	0.00328317	-0.541694	0.948178	-0.669403	0.809957	-2.2893	0.0441787
ENSOMYG00000004751	AMPD3	AMP deaminase 3-like [Source:NCBI gene;Acc:110499075]	-0.0521803	0.959535	-0.41451	0.444312	-1.27348	0.000106414	-0.0182275	0.995421	0.155418	0.923504	-0.993636	0.00470784
ENSOMYG00000004757	si:dkeyp-120h9.1	Y+L amino acid transporter 2-like [Source:NCBI gene;Acc:110487934]	0.0243442	0.979142	0.282387	0.675026	1.53422	5.61431e-06	-0.0487487	0.995421	-0.844	0.125642	1.35462	0.000136692
ENSOMYG00000004758	ANO1	anoctamin 1 [Source:HGNC Symbol;Acc:HGNC:21625]	0.622764	0.600192	-0.353172	0.793966	-2.5904	0.00105037	-0.0368715	0.995421	-0.238737	0.941113	-1.33637	0.0736039
ENSOMYG00000004762	minpp1a	multiple inositol polyphosphate phosphatase 1-like [Source:NCBI gene;Acc:110528965]	0.0720499	0.96022	-0.41176	0.650864	-1.67722	0.000707209	-0.129063	0.995421	0.359304	0.835922	-0.407778	0.504207
ENSOMYG00000004769	krit1	krev interaction trapped protein 1-like [Source:NCBI gene;Acc:110488239]	-0.110195	0.808893	-0.661083	0.00211254	-1.01045	6.50745e-08	-0.151183	0.90933	0.0416502	0.971959	-0.691799	0.000523476
ENSOMYG00000004771	smek1	SMEK homolog 1, suppressor of mek1 (Dictyostelium) [Source:NCBI gene;Acc:558578]	0.156471	0.524295	0.559121	6.80605e-05	1.0358	5.41866e-17	-0.0878432	0.939584	-0.141592	0.712436	0.829351	7.95907e-11
ENSOMYG00000004772	nr2f5	nuclear receptor subfamily 2 group F member 5 [Source:NCBI gene;Acc:110515085]	0.201663	0.892507	-2.27807	9.90312e-05	-7.21272	6.6966e-41	-0.0660354	0.995421	0.170898	0.953999	-1.96136	0.000594902
ENSOMYG00000004774	si:ch211-26b3.4	connector enhancer of kinase suppressor of ras 2-like [Source:NCBI gene;Acc:110533820]	0.108029	0.929305	-1.11652	0.020244	-0.532956	0.237642	-0.437774	0.821226	-0.222955	0.893608	0.0636502	0.917834
ENSOMYG00000004789	SERP1	stress-associated endoplasmic reticulum protein 1-like [Source:NCBI gene;Acc:110530150]	-0.159836	0.732006	-0.193949	0.619389	-1.51102	4.88908e-14	0.348469	0.619458	0.291929	0.554327	-1.16469	2.11795e-08
ENSOMYG00000004793	sema3d	sema domain, immunoglobulin domain (Ig), short basic domain, secreted, (semaphorin) 3D [Source:NCBI gene;Acc:30250]	-0.965706	0.480757	0.987404	0.454245	-2.6121	0.00233429	-0.990818	0.760899	0.926533	0.664799	-0.621861	0.526801
ENSOMYG00000004800			0.621258	0.51757	0.293292	0.802248	-0.548723	0.38492	0.0501855	0.995421	0.320883	0.880472	-1.21567	0.0347538
ENSOMYG00000004812	myo1ha	myosin IHa [Source:ZFIN;Acc:ZDB-GENE-060531-78]	-0.641309	0.756052	-2.10114	0.129458	-2.52849	0.0359582	-0.138683	0.995421	-1.54769	0.460189	-1.07348	0.359179
ENSOMYG00000004814	COL6A6	collagen type VI alpha 6 chain [Source:HGNC Symbol;Acc:HGNC:27023]	0.458655	0.825965	0.44189	0.830035	2.52915	0.00566998	-0.396331	0.972402	0.956292	0.695646	2.91316	0.0016977
ENSOMYG00000004817	ahr2	aryl hydrocarbon receptor-like [Source:NCBI gene;Acc:110537064]	0.660649	0.0557244	-0.823336	0.00464196	-0.38231	0.184679	-0.0489603	0.995421	0.0786684	0.953798	-1.07639	4.1616e-05
ENSOMYG00000004818	tbxa2r	thromboxane A2 receptor-like [Source:NCBI gene;Acc:110533608]	1.48042	0.010608	-0.416742	0.621036	-0.191877	0.773143	0.694821	0.670927	-0.155405	0.947565	-0.100684	0.88765
ENSOMYG00000004832			-0.104664	0.968812	-0.548638	0.792493	0.664433	0.62288	-0.0152389	0.997427	2.825	0.0197816	0.763648	0.568442
ENSOMYG00000004833	gpr146	G protein-coupled receptor 146 [Source:ZFIN;Acc:ZDB-GENE-050823-3]	0.610381	0.551712	2.92658	1.05223e-07	3.94652	3.00668e-14	-0.105141	0.995421	1.38171	0.106924	3.3331	5.00563e-10
ENSOMYG00000004834	0	solute carrier family 25 member 28 [Source:NCBI gene;Acc:100535877]	0.283494	0.800513	1.89346	0.000149661	2.21521	1.18388e-06	0.897928	0.537644	0.752334	0.45247	1.58816	0.00127424
ENSOMYG00000004835	ripk3	receptor-interacting serine-threonine kinase 3 [Source:ZFIN;Acc:ZDB-GENE-071115-4]	0.153371	0.886291	2.2076	3.95166e-08	1.89919	1.11971e-06	-0.175301	0.97468	0.593263	0.513103	2.04436	2.99117e-07
ENSOMYG00000004839			-1.00175	0.642585	-0.858292	0.682192	0.259824	0.872898	-0.347289	0.989069	-0.193379	0.97999	2.58706	0.0257918
ENSOMYG00000004842	0	dachsous cadherin-related 2 [Source:NCBI gene;Acc:110534320]	-5.58625	0.0401345	4.47423	0.116167	4.93568	0.0266765	-1.97345	0.822479	2.68558	0.644577	6.62765	0.00275104
ENSOMYG00000004850			0.0301347	0.988152	-0.306637	0.87208	0.161279	0.897422	0.0290751	0.995581	3.39756	5.31894e-05	0.245407	0.834147
ENSOMYG00000004851	COL6A6	collagen type VI alpha 6 chain [Source:HGNC Symbol;Acc:HGNC:27023]	1.21318	0.477173	0.966803	0.590463	2.35259	0.0268979	-0.0445097	0.995421	1.18783	0.640652	2.84447	0.00739889
ENSOMYG00000004855	clk2a	CDC-like kinase 2a [Source:ZFIN;Acc:ZDB-GENE-030131-298]	-0.0935757	0.879518	-0.300667	0.432413	-0.897116	0.000127349	-0.108325	0.970854	-0.0743296	0.953114	-1.01192	2.20734e-05
ENSOMYG00000004857			1.58674	0.0939714	-0.15915	0.935132	1.65928	0.0140047	1.25129	0.55259	0.946102	0.551997	0.606386	0.466822
ENSOMYG00000004861	mtmr11	myotubularin-related protein 11-like [Source:NCBI gene;Acc:110515141]	0.0894184	0.955188	-0.0563046	0.974892	1.68755	0.000346654	-0.240201	0.969528	0.181406	0.942917	0.918227	0.0849134
ENSOMYG00000004863	ppm1la	protein phosphatase 1L-like [Source:NCBI gene;Acc:110530155]	0.218614	0.946364	-0.637792	0.766228	-3.90191	0.00917043	-0.244888	0.995421	0.0158294	0.997385	-1.12997	0.350978
ENSOMYG00000004865			-0.526217	0.764185	-1.6362	0.105617	-2.26335	0.00618644	-0.500191	0.939721	-0.265803	0.94709	-2.13867	0.012149
ENSOMYG00000004877	ap1m3	AP-1 complex subunit mu-1-like [Source:NCBI gene;Acc:110521818]	0.203577	0.794387	-0.101563	0.906242	-0.894495	0.012387	-0.140346	0.976316	0.160429	0.920486	-1.02865	0.00465373
ENSOMYG00000004886			-0.12539	0.885391	0.488347	0.328089	1.29697	6.47703e-05	-0.246385	0.919469	0.350747	0.708301	0.777513	0.0313994
ENSOMYG00000004891	Otol1	otolin-1 [Source:NCBI gene;Acc:110530156]	0.977437	0.81937	-0.0703543	0.993675	5.81575	9.83945e-06	-0.21914	0.995421	-1.37404	0.829208	5.37987	9.36881e-05
ENSOMYG00000004901			1.14802	1.30657e-06	-0.317972	0.350315	0.516104	0.0185004	0.832117	0.0114365	0.458187	0.179219	0.0537335	0.867248
ENSOMYG00000004905	igf2bp1	insulin-like growth factor 2 mRNA-binding protein 1 [Source:NCBI gene;Acc:110486178]	0.54642	0.11106	0.456636	0.158058	1.63194	1.30255e-13	0.122988	0.968433	0.015053	0.996263	1.13937	1.17117e-06
ENSOMYG00000004914	epb41a	erythrocyte membrane protein band 4.1a [Source:ZFIN;Acc:ZDB-GENE-070705-81]	-0.673554	0.491902	-0.311873	0.803616	-2.6853	3.80144e-06	-0.305132	0.960179	1.04402	0.297142	-1.39579	0.017818
ENSOMYG00000004917	ppp1r1b	protein phosphatase 1, regulatory (inhibitor) subunit 1B [Source:ZFIN;Acc:ZDB-GENE-120126-1]	-0.0502961	0.971442	-0.670466	0.404836	-3.82866	2.32511e-10	0.113413	0.995421	0.409219	0.81241	-1.70965	0.00186964
ENSOMYG00000004924	axdnd1	axonemal dynein light chain domain containing 1 [Source:NCBI gene;Acc:110486191]	-2.85426	0.0176227	0.29074	0.905453	0.590289	0.629108	-2.5903	0.203705	0.402843	0.934699	1.46787	0.171695
ENSOMYG00000004927			-2.22466	0.48752	1.13236	0.698587	4.88232	0.00174095	-2.13642	0.788566	1.30284	0.782299	4.58835	0.00503435
ENSOMYG00000004929			-0.929079	0.5497	2.04254	0.0812497	2.14744	0.014038	0.499032	0.934783	1.11814	0.659419	2.84629	0.00079311
ENSOMYG00000004939	MSI1	RNA-binding protein Musashi homolog 1-like [Source:NCBI gene;Acc:110528278]	0.203885	0.81836	-1.03996	0.0174213	-1.0316	0.00877667	0.204638	0.961673	-0.918319	0.10222	-0.533787	0.21449
ENSOMYG00000004942	mycn	N-myc proto-oncogene protein-like [Source:NCBI gene;Acc:110529357]	-0.764101	0.445072	-0.351083	0.780333	-1.72591	0.00366849	-1.28794	0.433769	0.246429	0.932607	-1.72892	0.00469496
ENSOMYG00000004950	si:ch73-22o12.1	si:ch73-22o12.1 [Source:ZFIN;Acc:ZDB-GENE-110411-27]	-0.396161	0.718453	1.78951	0.0022218	2.0962	2.24081e-05	-0.566086	0.817987	0.845952	0.457841	1.69743	0.00129803
ENSOMYG00000004952	rasl11b	ras-like protein family member 11B [Source:NCBI gene;Acc:110524554]	-1.57658	0.381261	-3.69402	0.0189058	1.46112	0.265786	-1.18492	0.817987	-1.22118	0.681345	1.40324	0.301976
ENSOMYG00000004954			-0.0768972	0.954389	-0.803583	0.139354	-3.93314	6.57542e-21	-0.422956	0.834005	0.112439	0.959615	-1.84022	6.89763e-06
ENSOMYG00000004963			0.139623	0.884443	1.99626	2.19443e-08	2.08389	7.26753e-10	0.0589496	0.995421	0.49449	0.564651	2.23626	6.1228e-11
ENSOMYG00000004969			0.924081	0.0267507	1.86214	1.84918e-09	2.86747	5.35743e-23	0.301118	0.864618	0.66525	0.216803	2.95868	3.67982e-24
ENSOMYG00000004976			-0.952783	0.194376	1.31311	0.0221051	2.24932	6.26318e-07	-1.15094	0.395133	0.445742	0.777898	1.71491	0.000413781
ENSOMYG00000004983	tmem200b	transmembrane protein 200B [Source:ZFIN;Acc:ZDB-GENE-060503-303]	-0.507485	0.771246	-1.82128	0.0524794	-5.26887	6.78856e-05	-0.642968	0.891578	-0.881791	0.624926	-1.66673	0.0549104
ENSOMYG00000004995	ssh1a	slingshot protein phosphatase 1a [Source:ZFIN;Acc:ZDB-GENE-040724-201]	0.525426	0.324935	-0.825742	0.0557592	-1.00963	0.00437551	-0.0626766	0.995421	0.290142	0.790812	-1.02021	0.00501232
ENSOMYG00000004998	EVA1A	eva-1 homolog A, regulator of programmed cell death [Source:HGNC Symbol;Acc:HGNC:25816]	1.70125	0.514287	2.0947	0.337346	3.00204	0.0169506	0.826313	0.963805	1.22599	0.815358	2.41836	0.0758406
ENSOMYG00000004999	fn3krp	fructosamine 3 kinase related protein [Source:ZFIN;Acc:ZDB-GENE-041010-192]	-0.0612931	0.948227	-0.548987	0.203241	-0.500047	0.144661	0.0777773	0.995421	0.491186	0.411913	-1.09092	0.000911324
ENSOMYG00000005002			0.329223	0.632208	0.83533	0.0531	2.68812	3.0536e-17	-0.156539	0.972423	0.536451	0.473445	2.59909	7.10669e-16
ENSOMYG00000005003	0	centriolar coiled-coil protein of 110 kDa-like [Source:NCBI gene;Acc:110486947]	-0.277761	0.841145	-2.0631	0.00465394	-2.47986	0.000528504	-0.55645	0.857389	0.450313	0.817779	-1.53136	0.0244054
ENSOMYG00000005011			-0.430647	0.813876	-1.92812	0.0455717	-0.358606	0.734651	0.476673	0.943656	-2.04359	0.0833464	0.152623	0.895037
ENSOMYG00000005012	0	uncharacterized LOC110528882 [Source:NCBI gene;Acc:110528882]	-22.2041	2.25886e-28	1.2619	0.800737	19.5454	1.05982e-22	-2.17826	0.788566	0.509148	0.971799	21.0203	3.12868e-26
ENSOMYG00000005014	pde12	phosphodiesterase 12 [Source:ZFIN;Acc:ZDB-GENE-060519-25]	-0.645675	0.0889955	0.169909	0.769982	0.594297	0.0390269	-0.701803	0.292329	-0.664215	0.121971	1.0779	8.8628e-05
ENSOMYG00000005015	eps8l3a	epidermal growth factor receptor kinase substrate 8-like protein 3 [Source:NCBI gene;Acc:110528096]	-0.124311	0.939055	-0.458564	0.629051	-1.43625	0.00679636	0.230098	0.972423	-0.00436001	0.998347	-0.796055	0.178736
ENSOMYG00000005035	0	TRAF3-interacting JNK-activating modulator-like [Source:NCBI gene;Acc:110528097]	0.0140811	0.986112	-0.223008	0.714752	-1.0503	0.000535477	-0.0686362	0.995421	0.0818696	0.961796	-0.692945	0.0364423
ENSOMYG00000005037	sypa	synaptophysin a [Source:ZFIN;Acc:ZDB-GENE-031104-2]	0.187281	0.956402	2.52012	0.0656741	1.86011	0.112895	-0.149833	0.995421	1.68268	0.474004	2.56049	0.026256
ENSOMYG00000005038	0	GTPase IMAP family member 4-like [Source:NCBI gene;Acc:110485442]	0.123718	0.962219	1.57567	0.155493	2.3834	0.00603221	0.75156	0.880198	0.187768	0.971101	3.67492	1.40186e-05
ENSOMYG00000005039	col8a2	collagen alpha-2(VIII) chain-like [Source:NCBI gene;Acc:110487936]	0.269494	0.908334	-0.403799	0.836857	-2.41369	0.012443	-0.231593	0.994003	0.717886	0.788845	-0.146957	0.91012
ENSOMYG00000005043	tspan36	tetraspanin 36 [Source:NCBI gene;Acc:437021]	-0.0619767	0.927458	1.67848	8.18966e-16	2.0316	4.35132e-24	0.127438	0.955162	0.503083	0.15922	2.52163	2.47056e-36
ENSOMYG00000005054	atoh8	atonal bHLH transcription factor 8 [Source:NCBI gene;Acc:561606]	-0.0530652	0.97256	-2.22278	0.00528836	-5.25362	2.65632e-05	-0.968516	0.619458	-0.763416	0.603303	-2.07368	0.00539844
ENSOMYG00000005058	si:dkey-78k11.9	si:dkey-78k11.9 [Source:ZFIN;Acc:ZDB-GENE-060503-929]	0.285718	0.808024	-1.79918	0.00114294	-2.12739	1.99462e-05	-0.230973	0.970854	-0.102632	0.973479	-1.41189	0.00787114
ENSOMYG00000005059	ntn4	netrin 4 [Source:ZFIN;Acc:ZDB-GENE-050310-1]	-0.0666063	0.967252	-0.501757	0.657173	-1.478	0.0291508	-0.462421	0.902542	-0.192761	0.9505	-0.780522	0.271143
ENSOMYG00000005060	plin2	perilipin-2-like [Source:NCBI gene;Acc:110531797]	0.0221645	0.98713	2.96461	1.91006e-09	3.16777	2.13246e-11	-0.0955619	0.995421	1.76444	0.00649369	2.06446	5.02201e-05
ENSOMYG00000005069	0	UDP glucuronosyltransferase 5 family, polypeptide E1 [Source:ZFIN;Acc:ZDB-GENE-081105-106]	-0.12031	0.963147	0.0914185	0.981086	1.58801	0.111425	-0.621224	0.92677	0.875497	0.738155	2.12315	0.0297248
ENSOMYG00000005076	irf6	interferon regulatory factor 6 [Source:ZFIN;Acc:ZDB-GENE-040426-1137]	-2.69215	0.00454082	-0.00174369	0.999251	2.04579	0.00895192	-1.92086	0.301324	0.0544952	0.996263	2.67045	0.000655035
ENSOMYG00000005077	TIMP2	TIMP metallopeptidase inhibitor 2 [Source:HGNC Symbol;Acc:HGNC:11821]	0.97097	0.180373	1.95058	0.000168289	0.66254	0.232867	0.544851	0.814546	0.953348	0.279878	1.23516	0.0180385
ENSOMYG00000005078	lnx1	E3 ubiquitin-protein ligase LNX-like [Source:NCBI gene;Acc:110524556]	0.207833	0.89303	-0.333346	0.776601	-1.87686	0.00117905	0.297063	0.966522	0.173712	0.950782	-1.37144	0.0182185
ENSOMYG00000005080	mapk4	mitogen-activated protein kinase 4-like [Source:NCBI gene;Acc:110535697]	-2.41723	0.0624572	0.804339	0.655717	2.61458	0.00732266	-1.85852	0.505314	-0.176195	0.979483	3.39232	0.00049964
ENSOMYG00000005081			2.1693	0.476566	5.63425	0.00158703	6.01351	2.77306e-06	1.84696	0.833196	3.89299	0.13617	7.30607	1.4404e-08
ENSOMYG00000005084	paqr6	progestin and adipoQ receptor family member VI [Source:ZFIN;Acc:ZDB-GENE-090714-1]	0.658032	0.710964	-0.0636805	0.993675	-1.63764	0.0999668	0.339935	0.978575	1.58442	0.469657	-2.0554	0.0478556
ENSOMYG00000005086	tcirg1b	T cell immune regulator 1, ATPase H+ transporting V0 subunit a3b [Source:ZFIN;Acc:ZDB-GENE-040426-2022]	0.0930935	0.923797	1.06929	0.00311529	1.48646	1.74976e-06	0.117257	0.983443	0.454702	0.537766	1.90834	7.84308e-10
ENSOMYG00000005090			-0.211875	0.868731	0.550499	0.512245	3.35222	3.59763e-13	-0.279079	0.960355	0.156248	0.953114	2.1977	8.91218e-06
ENSOMYG00000005092	sla2	src-like-adapter 2 [Source:NCBI gene;Acc:110532294]	-0.183213	0.878763	-1.6915	0.000828738	-0.504257	0.353126	-0.203135	0.973326	-0.254405	0.898346	-1.28221	0.00881793
ENSOMYG00000005094	il1b	Oncorhynchus mykiss interleukin-1-beta (LOC100136024), mRNA. [Source:RefSeq mRNA;Acc:NM_001124347]	1.75767	0.285707	7.70128	1.18324e-14	5.4085	1.16841e-07	0.216524	0.995421	6.08169	1.63086e-08	5.00456	2.46402e-06
ENSOMYG00000005102	CBX2	chromobox protein homolog 2-like [Source:NCBI gene;Acc:110538562]	-0.283356	0.616688	-0.937024	0.00414083	-1.65286	2.42447e-09	-0.24277	0.88982	-0.0911899	0.952678	-0.988993	0.000967732
ENSOMYG00000005103	sox18	SRY-box transcription factor 18 [Source:ZFIN;Acc:ZDB-GENE-080725-1]	0.521825	0.39562	-1.19505	0.00531478	-2.92454	2.24771e-11	-0.246999	0.935326	-0.0879229	0.967192	-0.333125	0.485918
ENSOMYG00000005104			-0.999137	0.479018	-0.689252	0.667341	0.105811	0.943296	-1.82482	0.420345	0.584014	0.846079	1.81147	0.040283
ENSOMYG00000005109	nid1a	nidogen 1a [Source:ZFIN;Acc:ZDB-GENE-050302-58]	0.509805	0.42005	0.125326	0.891853	-2.08308	4.40473e-09	-0.301686	0.899189	0.521003	0.538025	0.0216559	0.977938
ENSOMYG00000005117	tppp2	tubulin polymerization-promoting protein family member 2 [Source:ZFIN;Acc:ZDB-GENE-140106-24]	-0.283467	0.938453	0.658347	0.776054	1.55786	0.467415	-1.19049	0.879368	0.913545	0.790005	3.39198	0.0310724
ENSOMYG00000005120	si:dkey-34e4.1	si:dkey-34e4.1 [Source:ZFIN;Acc:ZDB-GENE-070705-456]	-2.40009	0.13746	-1.64329	0.422398	2.17946	0.0685538	-1.99703	0.560768	-1.61475	0.60887	2.8357	0.01663
ENSOMYG00000005131	ppp1r3db	protein phosphatase 1, regulatory subunit 3Db [Source:ZFIN;Acc:ZDB-GENE-110201-1]	0.641937	0.934102	0.0694798	0.993675	14.7764	2.71878e-10	-15.082	3.24613e-09	-3.32494	0.507113	15.7351	1.8989e-11
ENSOMYG00000005134	tcf15	transcription factor 15-like [Source:NCBI gene;Acc:110492128]	-0.394932	0.858544	-0.938036	0.558513	-3.00617	0.0057924	-0.95214	0.834524	0.502719	0.883178	-1.39613	0.158304
ENSOMYG00000005145	tram2	translocation associated membrane protein 2 [Source:ZFIN;Acc:ZDB-GENE-040426-2024]	0.0407856	0.973952	-0.51316	0.519134	-1.41682	0.005993	-0.200546	0.974911	0.169107	0.94307	0.0565212	0.941573
ENSOMYG00000005152	prdm1a	PR domain zinc finger protein 1-like [Source:NCBI gene;Acc:110514303]	0.112518	0.929681	1.38447	0.00269119	0.948605	0.0289056	-0.0561794	0.995421	1.42548	0.00741482	1.1785	0.00698697
ENSOMYG00000005154			-0.308259	0.568251	-0.586778	0.127883	-1.76761	2.21142e-09	-0.0952715	0.988687	-0.0412717	0.988477	-1.03532	0.000653986
ENSOMYG00000005155	arrdc3a	arrestin domain-containing protein 3 [Source:NCBI gene;Acc:110535700]	0.198159	0.817597	0.417645	0.483413	1.08721	0.00254499	0.134011	0.981258	0.279087	0.82607	-0.183721	0.710456
ENSOMYG00000005163	xkr5a	XK-related protein 5-like [Source:NCBI gene;Acc:110529362]	-0.667626	0.539058	2.32621	0.000201885	2.60161	6.23419e-06	-0.170727	0.992873	0.752824	0.613833	2.91096	6.51657e-07
ENSOMYG00000005176	gpr137ba	G protein-coupled receptor 137B [Source:NCBI gene;Acc:110491213]	0.0205704	0.983909	-1.20455	0.00705114	-3.32926	1.47457e-16	-0.295939	0.910357	0.0917856	0.966854	-1.98331	3.39347e-07
ENSOMYG00000005177	e2f5	transcription factor E2F5-like [Source:NCBI gene;Acc:110530162]	-2.87318	0.00526533	-0.328728	0.873153	1.23097	0.181868	-1.62119	0.505314	-0.504759	0.881416	2.18037	0.0123239
ENSOMYG00000005178	amt	aminomethyltransferase [Source:ZFIN;Acc:ZDB-GENE-041010-114]	-0.0456264	0.964546	-0.553069	0.26676	-1.22009	0.00039157	-0.00733336	0.996564	-0.122458	0.945278	-0.523435	0.184906
ENSOMYG00000005185			0.222358	0.733942	-0.379734	0.467729	-1.26073	0.000258822	-0.244783	0.904954	0.0131001	0.996263	-0.688002	0.051243
ENSOMYG00000005187	si:dkey-26c10.5	CD209 antigen-like protein E [Source:NCBI gene;Acc:110537264]	0.139537	0.88711	1.86658	4.33865e-07	0.701382	0.07742	0.279668	0.915552	0.595791	0.437161	3.16506	1.33343e-20
ENSOMYG00000005189			0.122877	0.979206	2.17923	0.474346	6.30748	0.00021146	-2.1917	0.814546	-0.0963174	0.996263	6.86455	8.2595e-05
ENSOMYG00000005190			0.245473	0.831659	0.958081	0.130084	1.11639	0.00936087	-0.541721	0.839246	0.595988	0.634498	0.417401	0.440441
ENSOMYG00000005192	0	kinesin-1 heavy chain-like [Source:NCBI gene;Acc:110535558]	0.328014	0.515157	0.784339	0.0163993	1.08241	6.76872e-05	0.276454	0.850885	-0.173738	0.876421	1.08477	0.000116247
ENSOMYG00000005198			-0.234834	0.641996	-0.680919	0.0261223	-1.03899	2.83172e-05	0.121795	0.970854	0.284761	0.672801	-0.790159	0.00276097
ENSOMYG00000005207			-0.347123	0.721594	0.751771	0.240814	0.950641	0.0459094	-0.386713	0.885356	0.456424	0.725636	1.2047	0.0117055
ENSOMYG00000005214			0.0139387	0.994202	2.46157	0.00865861	2.85952	0.000245579	-0.216745	0.995421	1.41498	0.384576	4.12287	8.15632e-08
ENSOMYG00000005236	GRL1	gamma-aminobutyric acid receptor-associated protein-like 1 [Source:NCBI gene;Acc:110537275]	-0.0414483	0.970379	0.0678243	0.954423	0.28661	0.569378	0.112317	0.993147	0.346935	0.788845	-1.21639	0.00382988
ENSOMYG00000005238	s1pr4	sphingosine 1-phosphate receptor 4-like [Source:NCBI gene;Acc:110524186]	0.0746253	0.954823	0.564976	0.355271	-1.23674	0.00212418	-0.360615	0.877096	0.163147	0.936728	-0.444138	0.359469
ENSOMYG00000005244			0.439168	0.434475	0.497436	0.293578	1.8839	2.63229e-10	0.236225	0.924822	0.0107954	0.996263	1.37427	1.56447e-05
ENSOMYG00000005250	dtx4a	E3 ubiquitin-protein ligase DTX1-like [Source:NCBI gene;Acc:110531790]	-0.116148	0.890348	-1.10323	0.00331525	-1.10025	0.00130105	-0.388549	0.780103	-0.192916	0.880472	-0.965366	0.00599517
ENSOMYG00000005254			-1.44421	0.185611	4.04391	1.79717e-08	4.45892	6.69198e-11	-0.861911	0.791547	0.819244	0.676512	4.43871	1.77628e-10
ENSOMYG00000005261	psmf1	proteasome inhibitor subunit 1 [Source:ZFIN;Acc:ZDB-GENE-040718-282]	-0.195151	0.614134	0.33712	0.22729	1.64099	1.40594e-19	-0.177446	0.878591	-0.00528547	0.996643	1.25891	1.75596e-11
ENSOMYG00000005272	si:dkey-51a16.9	RING finger protein 122-like [Source:NCBI gene;Acc:110527905]	0.183311	0.89582	-1.1246	0.0963934	-2.34752	5.59161e-06	-0.113722	0.995421	0.436831	0.802484	-1.59828	0.00363779
ENSOMYG00000005279	uba1	ubiquitin-like modifier activating enzyme 1 [Source:ZFIN;Acc:ZDB-GENE-040426-2009]	0.427083	0.374158	0.485424	0.239375	1.82628	1.47636e-11	0.284242	0.857211	-0.215501	0.83937	1.30884	5.4044e-06
ENSOMYG00000005282			1.21789	0.185727	-1.06122	0.237717	-3.40984	2.96189e-06	0.402368	0.941629	0.593559	0.747643	-0.658194	0.392159
ENSOMYG00000005306			0.814165	0.143085	-0.864028	0.093976	-3.25714	1.43906e-13	0.0289659	0.995421	0.607159	0.45903	-0.575862	0.206552
ENSOMYG00000005310			-6.12153	0.0339663	-0.0626337	0.993675	4.48442	0.0537869	-1.97787	0.834005	1.65982	0.847781	5.75138	0.0127937
ENSOMYG00000005316	hpdb	4-hydroxyphenylpyruvate dioxygenase b [Source:ZFIN;Acc:ZDB-GENE-040808-62]	-0.233124	0.900618	-1.44692	0.0984114	-2.29021	0.00565714	-0.149357	0.995421	-0.367757	0.886752	-0.709631	0.382035
ENSOMYG00000005317			-0.307382	0.964549	-0.0626337	0.993675	4.68728	0.0306551	0.502206	0.995421	0.625029	0.961804	0.638183	0.853475
ENSOMYG00000005320	arg2a	arginase 2 [Source:ZFIN;Acc:ZDB-GENE-030131-1334]	0.558179	0.484729	2.60062	3.85338e-09	2.00893	3.87629e-06	0.0898698	0.995421	0.729381	0.433458	1.62852	0.000425803
ENSOMYG00000005322	alas1	5-aminolevulinate synthase, nonspecific, mitochondrial-like [Source:NCBI gene;Acc:110494837]	-0.091654	0.952199	1.92956	6.1004e-05	2.91932	1.37476e-11	-0.0456157	0.995421	0.159106	0.94709	2.30873	3.39528e-07
ENSOMYG00000005323	myoz1b	myozenin-1-like [Source:NCBI gene;Acc:110491361]	1.0086	0.79458	-0.151425	0.982605	1.75196	0.452596	-0.287743	0.995421	-3.37092	0.234623	4.45618	0.0254315
ENSOMYG00000005326			-0.391651	0.75372	-0.906518	0.258231	-2.0397	0.000228631	-0.249607	0.972423	-0.203349	0.943696	-0.613103	0.363381
ENSOMYG00000005327	cldn11b	claudin-11-like [Source:NCBI gene;Acc:110535400]	0.378424	0.776581	-1.40507	0.0785841	-3.29658	7.60189e-06	0.044575	0.995421	-0.442937	0.834872	-1.85736	0.00373283
ENSOMYG00000005330	WDR77	methylosome protein 50-like [Source:NCBI gene;Acc:110528100]	-1.5819	0.0080455	0.542695	0.489021	1.6048	0.000587955	-1.23534	0.271338	-1.10902	0.138541	1.65392	0.00062314
ENSOMYG00000005341	capn5b	calpain 5b [Source:ZFIN;Acc:ZDB-GENE-091116-29]	-5.70398	0.0339943	1.58649	0.674221	2.37119	0.323844	-1.88233	0.82478	-0.100474	0.996263	4.02469	0.0694624
ENSOMYG00000005346			0.102407	0.916813	0.171823	0.828247	-1.11891	0.00321291	-0.273139	0.906011	0.353598	0.715831	0.0879892	0.858729
ENSOMYG00000005348			-0.0973937	0.926555	-0.595387	0.224267	-1.0403	0.00301088	-0.416056	0.783874	0.187867	0.902826	-1.43248	4.34823e-05
ENSOMYG00000005349	crybb3	beta-crystallin B3-like [Source:NCBI gene;Acc:110528281]	-1.46892	0.63463	-0.871815	0.800109	-4.73099	0.0159846	0.39825	0.995421	-1.42474	0.775707	-0.817247	0.699043
ENSOMYG00000005355	0	hepcidin-like [Source:NCBI gene;Acc:100135935]	2.58968	0.099434	4.28435	0.000295763	4.15817	0.00012216	-0.273186	0.995421	3.39617	0.0256541	6.72107	1.81497e-10
ENSOMYG00000005358			-0.00677118	0.992422	0.575324	0.145802	2.42964	2.41299e-19	-0.15455	0.965911	0.321308	0.695592	2.31909	2.09228e-17
ENSOMYG00000005359			1.06362	0.168198	-0.0546688	0.978988	-2.19052	0.000309864	0.786691	0.680444	0.921483	0.318626	-1.85157	0.00185507
ENSOMYG00000005369	rdh12	retinol dehydrogenase 12 [Source:ZFIN;Acc:ZDB-GENE-040718-9]	-0.17371	0.849051	-0.460606	0.437874	-0.880275	0.023221	-0.174224	0.970854	-0.233042	0.873266	-1.35116	0.000439451
ENSOMYG00000005383	col9a2	collagen alpha-2(IX) chain-like [Source:NCBI gene;Acc:110489382]	-2.39241	0.575541	0.865532	0.857379	16.5796	6.95803e-16	-2.35204	0.834177	0.206025	0.996263	17.9647	2.14067e-19
ENSOMYG00000005392	mmab	metabolism of cobalamin associated B [Source:ZFIN;Acc:ZDB-GENE-060526-232]	-1.52958	0.544312	-1.77487	NA	-3.98118	0.00782818	0.592997	0.961757	0.222985	0.98276	-2.17391	0.141023
ENSOMYG00000005396	nlrc3	NLR family CARD domain containing 3 [Source:NCBI gene;Acc:110491611]	0.181756	0.784338	-0.509109	0.201467	-0.519861	0.0937424	0.010507	0.995581	0.0583597	0.974626	-1.13674	9.28957e-05
ENSOMYG00000005398	ISYNA1	inositol-3-phosphate synthase 1-A-like [Source:NCBI gene;Acc:110528873]	0.655384	0.316034	-0.360483	0.637828	-1.01448	0.0179869	0.130922	0.989778	0.201018	0.917268	-0.46719	0.345654
ENSOMYG00000005402			1.36284	0.0221	0.468904	0.455924	1.05651	0.0153114	1.20176	0.281192	0.0913486	0.969743	0.696874	0.15055
ENSOMYG00000005403			0.64811	0.674257	-2.22848	0.0222851	-3.54438	0.00347671	-0.31726	0.97716	-0.670042	0.778445	1.54266	0.0617968
ENSOMYG00000005405			0.689367	0.663189	-0.553316	0.736833	-1.92993	0.0224335	1.37448	0.574571	-0.291419	0.943487	-1.90214	0.0279176
ENSOMYG00000005410	trim71	tripartite motif containing 71, E3 ubiquitin protein ligase [Source:NCBI gene;Acc:561754]	-1.08814	0.230337	-0.54631	0.617577	-1.70567	0.00725339	-0.510024	0.88306	0.102208	0.980835	-0.924554	0.176991
ENSOMYG00000005412	unc93b1	unc-93 homolog B1, TLR signaling regulator [Source:ZFIN;Acc:ZDB-GENE-130424-1]	0.226591	0.687831	0.116384	0.859104	1.06488	5.44032e-05	-0.179112	0.936571	0.157893	0.887328	0.989432	0.000338248
ENSOMYG00000005420	tenm1	teneurin transmembrane protein 1 [Source:HGNC Symbol;Acc:HGNC:8117]	0.0962702	0.974554	0.0577504	0.993675	-3.05853	0.026991	-2.24722	0.539301	1.53231	0.576714	-0.989651	0.493897
ENSOMYG00000005430			-0.0743021	0.949655	0.251502	0.749532	-1.58757	0.000151898	0.0243838	0.995421	0.519386	0.531349	-0.561903	0.162196
ENSOMYG00000005436			-0.731077	0.391645	-0.803444	0.282918	-3.2891	6.98791e-08	-0.600948	0.78984	-0.320128	0.872108	-1.43849	0.00797366
ENSOMYG00000005445			0.148097	0.93973	0.174971	0.919535	-4.00528	1.36794e-05	0.120873	0.995421	1.12953	0.370487	-2.15077	0.00322187
ENSOMYG00000005447	hlfa	HLF transcription factor, PAR bZIP family member a [Source:ZFIN;Acc:ZDB-GENE-061013-159]	-0.233761	0.866246	-1.11061	0.126609	-1.70314	0.00254715	-0.415726	0.912617	0.44118	0.812808	-0.549293	0.416197
ENSOMYG00000005449	zgc:114041	zgc:114041 [Source:ZFIN;Acc:ZDB-GENE-050706-122]	-2.94811	0.010608	-0.434367	0.837913	1.40169	0.163274	-1.80426	0.50299	-0.775319	0.79784	2.37535	0.0134481
ENSOMYG00000005450	si:ch211-27e6.1	serine/threonine-protein kinase H1-like [Source:NCBI gene;Acc:110535562]	-5.18845	0.0707077	-0.432236	0.936764	4.22448	0.0606046	-3.35839	0.557866	0.102105	0.996263	5.6938	0.0101755
ENSOMYG00000005458	timm10	mitochondrial import inner membrane translocase subunit Tim10 [Source:NCBI gene;Acc:110497209]	-0.965446	0.0953116	0.164647	0.865034	0.844344	0.0484769	-0.22062	0.962233	-0.928036	0.15252	1.31601	0.00156699
ENSOMYG00000005462	sgsm3	small G protein signaling modulator 3 [Source:NCBI gene;Acc:406635]	-0.83847	0.368168	1.20171	0.151727	0.899333	0.166666	-0.766711	0.726692	0.983382	0.458654	1.28743	0.0396733
ENSOMYG00000005464	crb3b	crumbs homolog 3b [Source:ZFIN;Acc:ZDB-GENE-060610-3]	-4.72225	0.0862804	1.19103	0.80596	4.53043	0.0303958	-1.41091	0.889269	-0.817663	0.945013	4.81937	0.0237193
ENSOMYG00000005465	si:ch211-183d21.1	uncharacterized LOC110491612 [Source:NCBI gene;Acc:110491612]	0.21428	0.857731	1.34091	0.0137833	1.17365	0.0163322	-0.610947	0.763813	-0.202495	0.932607	2.44378	8.63027e-08
ENSOMYG00000005466			-0.376649	0.694112	0.375838	0.663575	0.495893	0.367985	-0.308633	0.934052	-0.191429	0.936301	1.16201	0.0155439
ENSOMYG00000005473	SDHB	succinate dehydrogenase [ubiquinone] iron-sulfur subunit, mitochondrial-like [Source:NCBI gene;Acc:110492247]	0.396066	0.766707	0.788294	0.391168	1.68583	0.00458696	0.645575	0.818143	0.147668	0.964209	-0.899739	0.184794
ENSOMYG00000005477	uox	uricase-like [Source:NCBI gene;Acc:110521955]	26.1775	1.00344e-07	-27.0211	4.36416e-09	-26.7933	1.30767e-09	26.7051	4.9272e-08	-27.1148	1.77695e-08	-27.434	1.03496e-09
ENSOMYG00000005479	ACAP3	ArfGAP with coiled-coil, ankyrin repeat and PH domains 3 [Source:HGNC Symbol;Acc:HGNC:16754]	0.0410225	0.967636	-0.559668	0.308334	-2.14913	5.93434e-08	-0.408174	0.81264	0.468714	0.585877	-1.0501	0.00814796
ENSOMYG00000005480	tie1	tyrosine kinase with immunoglobulin-like and EGF-like domains 1 [Source:NCBI gene;Acc:30746]	0.639948	0.280013	-0.727658	0.156139	-3.76405	4.91128e-24	0.125309	0.988699	0.421732	0.680279	-0.782691	0.0616803
ENSOMYG00000005488			-6.00267	0.0073872	-0.0513421	0.993675	4.63813	0.0138371	-3.18785	0.505314	-2.52984	0.642652	5.23793	0.00634507
ENSOMYG00000005495	nthl1	nth-like DNA glycosylase 1 [Source:ZFIN;Acc:ZDB-GENE-120511-4]	-0.825102	0.17421	-1.03676	0.0404619	-0.669613	0.149802	-0.05361	0.995421	-0.655213	0.44012	0.396961	0.433239
ENSOMYG00000005498	c8g	Oncorhynchus mykiss complement C8 gamma chain (c8g), mRNA. [Source:RefSeq mRNA;Acc:NM_001124408]	1.69356	0.140428	-0.49578	0.77193	-3.05885	0.000147512	1.36247	0.602157	0.505646	0.873301	-1.57168	0.0762445
ENSOMYG00000005499	ncln	nicalin-1-like [Source:NCBI gene;Acc:110524187]	0.141449	0.854156	0.49288	0.26135	0.98366	0.00123605	-0.235375	0.913374	-0.686229	0.171522	1.20382	9.30835e-05
ENSOMYG00000005502	sytl1	synaptotagmin-like 1 [Source:ZFIN;Acc:ZDB-GENE-060503-439]	0.0429163	0.971079	-0.836022	0.169002	-0.951017	0.0474589	-0.299873	0.929079	-0.100829	0.969084	-1.21101	0.0121732
ENSOMYG00000005506			0.227869	0.731246	0.187587	0.770191	1.13032	8.28256e-05	0.0130622	0.995421	-0.0210812	0.996263	0.493321	0.147335
ENSOMYG00000005513			0.92524	0.264838	0.137475	0.923467	-1.54513	0.0153372	0.297641	0.961713	0.473846	0.785891	0.0377433	0.972183
ENSOMYG00000005519	fkbp1ab	peptidyl-prolyl cis-trans isomerase FKBP1A-like [Source:NCBI gene;Acc:110492641]	0.0145337	0.987157	-0.176818	0.811376	-3.04153	6.52791e-19	0.201894	0.948465	0.121224	0.943696	-1.36878	7.05894e-05
ENSOMYG00000005520	fam222a	protein FAM222A-like [Source:NCBI gene;Acc:110525363]	-0.763802	0.633388	-0.544044	0.835014	2.95248	0.00135181	-1.98173	0.47221	0.538715	0.901342	2.53221	0.00990194
ENSOMYG00000005521	MANEAL	glycoprotein endo-alpha-1,2-mannosidase-like protein [Source:NCBI gene;Acc:110488163]	0.28205	0.896208	0.876552	0.55628	1.42754	0.0787529	0.0796177	0.995421	1.8414	0.157847	2.38496	0.00156699
ENSOMYG00000005526	msrb2	methionine-R-sulfoxide reductase B2, mitochondrial-like [Source:NCBI gene;Acc:110535403]	3.73585	0.00284543	-0.905577	0.590892	-2.96349	0.0147295	2.98982	0.157783	0.911497	0.711315	-0.502534	0.678834
ENSOMYG00000005527	mycb	MYC proto-oncogene, bHLH transcription factor [Source:NCBI gene;Acc:110529924]	-0.742021	0.237679	1.29358	0.00546609	1.5953	7.28639e-05	-0.738266	0.566085	0.275995	0.864249	1.95687	1.42254e-06
ENSOMYG00000005540	si:ch211-239f4.1	EVI5-like protein [Source:NCBI gene;Acc:110493584]	-1.08869	0.156963	0.305334	0.795857	0.585134	0.349782	-0.971922	0.550449	0.300167	0.896702	1.30975	0.0201884
ENSOMYG00000005548			1.14547	0.245327	-0.779452	0.494175	0.843857	0.269854	0.193102	0.992999	-0.606544	0.773137	2.16669	0.000728761
ENSOMYG00000005550	lin28a	protein lin-28 homolog A-like [Source:NCBI gene;Acc:110489411]	0.341278	0.953972	3.96128	0.0424505	4.28636	0.00707872	1.43053	0.88212	3.15698	0.289907	4.68493	0.00376475
ENSOMYG00000005551	pfkfb1	6-phosphofructo-2-kinase/fructose-2,6-bisphosphatase-like [Source:NCBI gene;Acc:110492039]	0.626189	0.781772	-1.2916	0.404391	-2.5432	0.0141719	-0.223277	0.995421	-1.82011	0.318626	-0.769173	0.543191
ENSOMYG00000005560	si:dkey-28b4.7	si:dkey-28b4.7 [Source:ZFIN;Acc:ZDB-GENE-050506-118]	-0.534142	0.417315	-0.465954	0.466448	-1.97897	2.17662e-07	-0.325099	0.88982	0.426223	0.68694	-1.85714	2.38446e-06
ENSOMYG00000005561	f10	coagulation factor X [Source:ZFIN;Acc:ZDB-GENE-021206-9]	0.372711	0.833525	-0.294048	0.868436	-3.2781	1.68416e-05	-0.0710139	0.995421	-0.0477353	0.996263	-0.765942	0.392125
ENSOMYG00000005564	ogna	osteoglycin, paralog a [Source:ZFIN;Acc:ZDB-GENE-050208-650]	0.402455	0.9157	0.534235	0.864764	-5.023	0.000180204	0.887292	0.933816	-0.408887	0.95262	-0.154459	0.942644
ENSOMYG00000005567	arhgap21a	Rho GTPase activating protein 21 [Source:NCBI gene;Acc:110489855]	-0.47543	0.788304	0.40167	0.817256	1.1579	0.175708	-0.592876	0.910955	0.204535	0.962189	2.07252	0.0102075
ENSOMYG00000005569	0	gap junction gamma-1 protein-like [Source:NCBI gene;Acc:110495444]	-5.85357	0.000706386	-0.0103988	0.998182	5.66106	9.60639e-05	-2.32284	0.622015	-0.642672	0.932607	6.43769	1.40313e-05
ENSOMYG00000005572	pkp4	plakophilin 4 [Source:ZFIN;Acc:ZDB-GENE-120411-14]	-3.15641	0.0640166	1.59831	0.410035	2.00025	0.124125	-1.61591	0.708215	1.69079	0.548356	2.58184	0.044629
ENSOMYG00000005577	vwa1	von Willebrand factor A domain-containing protein 1-like [Source:NCBI gene;Acc:110492250]	0.475422	0.667841	-0.000257548	0.999874	-1.35201	0.0181758	-0.558826	0.840045	0.340787	0.876083	0.455982	0.510179
ENSOMYG00000005587	tcp11l2	T-complex protein 11-like protein 2 [Source:NCBI gene;Acc:110499901]	0.254094	0.783672	-0.601662	0.314082	-0.973528	0.0194516	-0.169338	0.975066	0.185647	0.923204	-1.60255	8.40215e-05
ENSOMYG00000005590	mybphb	myosin-binding protein H-like [Source:NCBI gene;Acc:110494718]	1.49537	0.663108	-0.267971	0.958333	0.951968	0.674685	-1.27176	0.917722	-5.29573	0.0229191	3.66143	0.0499061
ENSOMYG00000005597	0	gastrula zinc finger protein XlCGF17.1-like [Source:NCBI gene;Acc:110494919]	-1.05259	0.436423	0.279069	0.891853	1.8792	0.0352621	-1.50021	0.539301	-0.0806517	0.996263	1.97916	0.0300948
ENSOMYG00000005599	epha7	eph receptor A7 [Source:ZFIN;Acc:ZDB-GENE-030131-3745]	0.304475	0.797784	-0.318108	0.789157	-2.08773	0.00907726	-0.756854	0.710765	0.0491328	0.996263	0.542846	0.432999
ENSOMYG00000005603	mpl	thrombopoietin receptor-like [Source:NCBI gene;Acc:110521821]	0.392067	0.633015	0.255956	0.772668	-0.866546	0.0482777	0.196236	0.970854	0.155111	0.942917	-1.00984	0.0232113
ENSOMYG00000005604			-1.29483	0.288825	0.646028	0.66134	4.40374	1.08373e-09	-0.192579	0.995421	-0.458922	0.886771	3.16535	4.12272e-05
ENSOMYG00000005608	ahdc1	AT-hook DNA-binding motif-containing protein 1-like [Source:NCBI gene;Acc:110487885]	-0.134689	0.93692	-1.67325	0.0336734	-1.64381	0.0111466	-0.677556	0.788503	0.20532	0.940859	-2.60643	0.000424741
ENSOMYG00000005611	adamts9	ADAM metallopeptidase with thrombospondin type 1 motif, 9 [Source:ZFIN;Acc:ZDB-GENE-070814-6]	1.1854	0.493554	0.363694	0.864358	0.459578	0.733485	0.413526	0.976889	-0.955453	0.716134	2.0967	0.0383012
ENSOMYG00000005620	lamb1a	laminin, beta 1a [Source:ZFIN;Acc:ZDB-GENE-021226-1]	-0.0431295	0.974623	0.842719	0.239813	-1.55954	0.00406098	0.43938	0.88212	-0.150829	0.956064	0.332353	0.621865
ENSOMYG00000005630			-0.563726	0.167452	-0.703735	0.0834881	-1.05376	0.00397379	-0.41954	0.664919	0.147613	0.911744	-0.530406	0.150578
ENSOMYG00000005634	dnajb9b	DnaJ heat shock protein family (Hsp40) member B9 [Source:NCBI gene;Acc:110500224]	-0.437388	0.675978	1.42527	0.0171915	0.34509	0.602627	-0.808862	0.644683	-0.379903	0.840838	1.77568	0.000742914
ENSOMYG00000005635	GSTK1	glutathione S-transferase kappa 1 [Source:HGNC Symbol;Acc:HGNC:16906]	-0.247241	0.634298	-0.224849	0.649809	-1.04324	6.15133e-05	0.0514928	0.995421	0.00255389	0.998193	-0.866363	0.00160396
ENSOMYG00000005637	rgs12a	regulator of G protein signaling 12a [Source:ZFIN;Acc:ZDB-GENE-030131-2614]	-0.393492	0.664082	-1.3135	0.0151531	-1.44302	0.00184993	-0.0805161	0.995421	0.418325	0.762395	-0.660674	0.204809
ENSOMYG00000005643	mpzl2b	myelin protein zero-like protein 2 [Source:NCBI gene;Acc:110537343]	-2.05885	0.174212	-0.253042	0.932133	2.32233	0.0336277	-1.0484	0.833196	0.812704	0.830818	2.63826	0.0171377
ENSOMYG00000005644	herc3	HECT and RLD domain containing E3 ubiquitin protein ligase 3 [Source:ZFIN;Acc:ZDB-GENE-090313-139]	-0.105411	0.91193	-0.727442	0.0967183	-0.00240826	0.996264	-0.0307053	0.995421	0.0388665	0.994944	-1.48911	2.44538e-05
ENSOMYG00000005648	0	homeobox protein Hox-A2a-like [Source:NCBI gene;Acc:110487949]	0.0663691	0.956402	-1.15484	0.0164551	-3.33107	4.10175e-09	-0.441776	0.814387	-0.465029	0.641529	-0.858578	0.0535264
ENSOMYG00000005650	plekhn1	pleckstrin homology domain-containing family N member 1-like [Source:NCBI gene;Acc:110532236]	2.09398	0.563442	0.608645	0.868772	9.39732	1.47714e-08	2.97317	0.636363	-0.0514208	0.996263	7.92136	5.66561e-06
ENSOMYG00000005657	RTKN	rhotekin [Source:HGNC Symbol;Acc:HGNC:10466]	-2.34521	0.142268	0.711497	0.776355	1.74109	0.184343	-1.5676	0.680993	0.176026	0.987355	3.07117	0.011087
ENSOMYG00000005658	0	zinc finger protein Gfi-1b-like [Source:NCBI gene;Acc:110493587]	0.0868654	0.954439	1.338	0.0129307	0.366823	0.522779	0.398103	0.884969	0.1993	0.93169	0.466164	0.412989
ENSOMYG00000005660	si:ch211-195o20.7	cytospin-A-like [Source:NCBI gene;Acc:110498054]	-2.98159	0.0440165	-0.553657	0.830437	2.16119	0.0706566	-2.14449	0.518134	-0.450297	0.937871	3.52996	0.00228597
ENSOMYG00000005661	0	leukocyte antigen CD37-like [Source:NCBI gene;Acc:110498810]	0.378612	0.653517	-0.521549	0.439292	-1.50187	0.000286538	-0.435533	0.834005	0.315829	0.834898	-1.11985	0.0118318
ENSOMYG00000005662	ADAP1	arf-GAP with dual PH domain-containing protein 1-like [Source:NCBI gene;Acc:110499054]	-1.75784	0.150057	1.01308	0.48635	1.0889	0.270317	-1.57766	0.540165	0.373307	0.934569	2.20151	0.0142607
ENSOMYG00000005666	pargl	poly(ADP-ribose) glycohydrolase-like [Source:NCBI gene;Acc:110523329]	-0.24897	0.504736	1.1453	2.11254e-08	1.29427	2.48884e-11	-0.121553	0.952354	0.305204	0.507868	1.3231	1.70166e-11
ENSOMYG00000005667	slc43a1b	solute carrier family 43 member 1b [Source:ZFIN;Acc:ZDB-GENE-070209-173]	0.146305	0.842073	0.539349	0.186825	1.12322	0.000119525	-0.0845353	0.992999	-0.176607	0.884015	0.856323	0.006285
ENSOMYG00000005668	hoxa4a	homeobox protein Hox-A3a-like [Source:NCBI gene;Acc:110487948]	0.786245	0.290781	-1.5002	0.0110575	-1.34802	0.00863836	0.269862	0.958268	0.4962	0.707912	-0.597532	0.294507
ENSOMYG00000005669	nthl1	nth-like DNA glycosylase 1 [Source:ZFIN;Acc:ZDB-GENE-120511-4]	-0.224149	0.82149	-0.611212	0.324378	-1.04045	0.0164942	-0.00587292	0.997778	-0.598627	0.514866	-0.371189	0.469071
ENSOMYG00000005675	0	phosphatidylinositol 3,4,5-trisphosphate 3-phosphatase and dual-specificity protein phosphatase PTEN-like [Source:NCBI gene;Acc:110528986]	-0.0994985	0.815098	-0.682206	0.000384731	-1.3373	1.90278e-15	-0.0718384	0.977452	-0.0741516	0.935086	-1.05513	1.01333e-09
ENSOMYG00000005679	fgd6	FYVE, RhoGEF and PH domain containing 6 [Source:ZFIN;Acc:ZDB-GENE-041210-200]	0.561357	0.516171	-1.0773	0.0831303	-2.51848	3.3456e-06	-0.129433	0.995421	-0.0771661	0.983384	-0.401294	0.516231
ENSOMYG00000005681	foxd2	forkhead box protein D2-like [Source:NCBI gene;Acc:110521497]	0.0573999	0.971136	-1.12062	0.128715	-2.37065	0.000357075	-0.0432031	0.995421	-0.754127	0.548356	-0.42669	0.5459
ENSOMYG00000005685			-0.561735	0.696286	0.0571179	0.989911	-2.86432	0.0424427	0.353537	0.962822	1.42971	0.250204	-0.0810341	0.954519
ENSOMYG00000005687	si:ch1073-204b8.1	si:ch1073-204b8.1 [Source:ZFIN;Acc:ZDB-GENE-120215-135]	-1.93017	0.576187	0.658712	0.917164	0.415863	0.880035	-1.32081	0.923471	6.12811	0.0489235	-0.25201	0.933898
ENSOMYG00000005688	slc49a4	disrupted in renal carcinoma protein 2-like [Source:NCBI gene;Acc:110520273]	0.0750036	0.885408	0.0690467	0.889586	1.09036	2.24868e-09	0.096338	0.970591	0.349726	0.360975	0.562646	0.00601665
ENSOMYG00000005691	0	6-phosphofructo-2-kinase/fructose-2,6-bisphosphatase 4-like [Source:NCBI gene;Acc:110494292]	-0.278958	0.834042	0.992868	0.18386	1.50738	0.0066932	-0.165766	0.992077	-0.233334	0.932607	-0.445647	0.524294
ENSOMYG00000005696	sox19b	transcription factor Sox-19b-like [Source:NCBI gene;Acc:110500375]	-23.8491	4.30367e-18	14.9875	1.79591e-06	22.0884	1.2638e-16	-1.41923	0.96318	16.5843	1.58137e-07	23.3698	2.7111e-18
ENSOMYG00000005697			-0.0618975	0.960833	0.873132	0.102167	1.51383	0.000191911	0.277601	0.934673	0.299395	0.844695	1.1711	0.00710117
ENSOMYG00000005700	decr2	2,4-dienoyl CoA reductase 2, peroxisomal [Source:NCBI gene;Acc:406623]	-0.1217	0.861495	-0.429902	0.292172	-1.2604	4.66038e-06	0.0454046	0.995421	-0.0613012	0.971101	-0.605967	0.0461667
ENSOMYG00000005704	cdkn1d	cyclin-dependent kinase inhibitor 1D [Source:ZFIN;Acc:ZDB-GENE-110215-1]	0.417641	0.472599	0.825247	0.0432748	1.55275	8.51486e-07	-0.146669	0.973334	0.679874	0.239549	-0.108818	0.823691
ENSOMYG00000005706	HOXA4	homeobox protein Hox-A4-like [Source:NCBI gene;Acc:110487951]	0.682253	0.373407	-0.494581	0.552213	-1.94968	0.000264511	0.280077	0.95076	0.150203	0.951547	-0.610819	0.283422
ENSOMYG00000005715	SDC3	syndecan 3 [Source:HGNC Symbol;Acc:HGNC:10660]	0.24573	0.851133	0.175403	0.896774	-1.65508	0.00616533	-0.83816	0.660645	0.479819	0.7779	-0.430947	0.529603
ENSOMYG00000005717	tmem189	transmembrane protein 189-like [Source:NCBI gene;Acc:110492131]	-0.138092	0.871041	1.1305	0.00190222	1.09469	0.000910426	-0.00535648	0.997395	-0.377708	0.665533	0.858696	0.015073
ENSOMYG00000005719			0.579531	0.486698	-0.677317	0.35134	-2.31894	1.87543e-06	-0.708563	0.680653	-0.634553	0.575709	-1.23728	0.0152406
ENSOMYG00000005720	0	protein phosphatase 1 regulatory subunit 12B-like [Source:NCBI gene;Acc:110494720]	-0.408724	0.666258	-0.735461	0.29503	-3.08914	5.4304e-09	-0.360236	0.911011	-0.105125	0.971086	-1.13138	0.0294654
ENSOMYG00000005721	hoxa5a	homeobox protein Hox-A5-like [Source:NCBI gene;Acc:110487950]	0.288214	0.850434	-1.9045	0.0318401	-5.69784	6.08362e-06	-0.248154	0.978674	0.542975	0.786729	-1.55877	0.0311823
ENSOMYG00000005723	trabd2b	TraB domain containing 2B [Source:NCBI gene;Acc:566028]	-0.0797075	0.966328	-0.120861	0.944049	-2.18568	0.00247753	-0.793597	0.800459	-0.573356	0.771638	0.295701	0.722912
ENSOMYG00000005727			1.02058	0.000290758	0.208919	0.652665	-0.105805	0.759931	0.182203	0.92134	0.753199	0.0215122	-0.686432	0.0114077
ENSOMYG00000005729	her9	transcription factor HES-4-B-like [Source:NCBI gene;Acc:110532239]	0.47228	0.62995	-1.34417	0.0244791	-3.00022	6.12916e-09	0.183553	0.981669	-0.283581	0.890748	-0.248377	0.719477
ENSOMYG00000005732	GFPT2	glutamine--fructose-6-phosphate aminotransferase [isomerizing] 2-like [Source:NCBI gene;Acc:110488607]	0.178018	0.874713	0.139267	0.901081	-1.18648	0.0128433	0.27715	0.942712	0.63433	0.518532	-0.233896	0.698506
ENSOMYG00000005736	rab11fip3	RAB11 family interacting protein 3 [Source:NCBI gene;Acc:110491618]	0.323499	0.692558	-0.917348	0.0605717	-3.78328	5.88e-25	0.105793	0.995421	0.286026	0.842437	-1.29864	0.00133246
ENSOMYG00000005745	prep	prolyl endopeptidase [Source:ZFIN;Acc:ZDB-GENE-050522-14]	-1.02343	0.0573896	0.595417	0.312977	1.25545	0.00150411	-0.779701	0.508785	-0.291805	0.841943	1.49678	0.000193652
ENSOMYG00000005746	fbxo31	F-box only protein 31-like [Source:NCBI gene;Acc:110497588]	0.107171	0.900952	0.574806	0.181624	1.85603	2.79938e-10	0.203535	0.939577	0.150739	0.919857	0.972603	0.00293644
ENSOMYG00000005747	cox-2	Oncorhynchus mykiss cyclooxygenase-2 (cox-2), mRNA. [Source:RefSeq mRNA;Acc:NM_001124348]	2.62142	0.0167176	6.67104	9.28155e-14	3.44358	1.34578e-05	2.33239	0.21923	6.10175	7.06552e-11	3.95505	8.65129e-07
ENSOMYG00000005751			-1.18949	0.484372	1.20358	0.555558	2.53927	0.0167469	-0.354733	0.979791	1.04887	0.779248	1.52231	0.211989
ENSOMYG00000005754	plpp2a	phospholipid phosphatase 2-like [Source:NCBI gene;Acc:110528892]	0.850999	0.411811	-0.632624	0.562727	-3.46718	2.56531e-07	-0.0330669	0.995421	0.976133	0.445223	0.098782	0.920018
ENSOMYG00000005763	kdr	kinase insert domain receptor [Source:NCBI gene;Acc:110521673]	0.585719	0.469914	-0.623833	0.386717	-2.51372	1.14975e-08	0.043029	0.995421	0.222386	0.919238	-1.01169	0.0445478
ENSOMYG00000005766	CRACR2A	ras and EF-hand domain-containing protein homolog [Source:NCBI gene;Acc:110523274]	-0.04837	0.963021	0.399437	0.485709	-0.948778	0.00701824	-0.145041	0.975671	-0.0080776	0.996767	-1.04751	0.00367198
ENSOMYG00000005772	itih6	inter-alpha-trypsin inhibitor heavy chain family member 6 [Source:ZFIN;Acc:ZDB-GENE-050603-1]	-0.810768	0.788665	1.15939	0.593948	1.19952	0.473797	-0.581711	0.972107	-0.828615	0.87537	3.34025	0.0158469
ENSOMYG00000005776	cebpb	CCAAT enhancer binding protein beta [Source:ZFIN;Acc:ZDB-GENE-020111-3]	0.128468	0.929305	2.04582	2.62881e-05	0.722038	0.16806	-0.144372	0.991376	1.14635	0.115753	1.14672	0.0232711
ENSOMYG00000005780	pskh1	serine/threonine-protein kinase H1 homolog [Source:NCBI gene;Acc:110495161]	-0.191356	0.836845	0.320532	0.663575	1.95071	1.21877e-07	-0.539116	0.708226	0.0727087	0.978357	1.34779	0.000771904
ENSOMYG00000005781	tpbgb	trophoblast glycoprotein-like [Source:NCBI gene;Acc:110518907]	-1.69918	0.0152896	0.945875	0.205491	1.87123	0.000463497	-1.10806	0.454519	-0.294697	0.907538	2.46976	3.16841e-06
ENSOMYG00000005783	theg	testicular haploid expressed gene protein-like [Source:NCBI gene;Acc:110528918]	-1.61789	0.388131	0.110107	0.983571	1.00887	0.506958	-1.86599	0.617125	-1.34282	0.709797	2.5922	0.0467427
ENSOMYG00000005785	slc35f2	solute carrier family 35 member F2 [Source:ZFIN;Acc:ZDB-GENE-030131-5516]	-0.376466	0.515804	0.479942	0.303705	0.0327935	0.9581	-0.244454	0.913374	-1.0004	0.0233792	0.171701	0.698774
ENSOMYG00000005789			0.261808	0.527732	0.200064	0.630538	1.11256	2.14257e-07	0.181826	0.904954	-0.565725	0.102039	0.791071	0.000621467
ENSOMYG00000005790	FLRT1	leucine-rich repeat transmembrane protein FLRT1-like [Source:NCBI gene;Acc:110489051]	-3.8043	0.0392862	-0.059413	0.993675	0.528958	0.786785	-1.40845	0.706854	-0.362716	0.953556	-0.0805642	0.979391
ENSOMYG00000005796	PDE4B	cAMP-specific 3',5'-cyclic phosphodiesterase 4B-like [Source:NCBI gene;Acc:110524723]	0.0529878	0.958846	-0.0893044	0.916368	1.71691	4.2329e-08	-0.202079	0.948178	0.614564	0.314637	0.5881	0.112328
ENSOMYG00000005799	stab1	stabilin 1 [Source:ZFIN;Acc:ZDB-GENE-050208-554]	0.671067	0.202772	-0.53924	0.301185	-2.53816	9.09307e-15	0.0119127	0.995908	0.316834	0.776953	-0.979509	0.00847481
ENSOMYG00000005808	ube3d	ubiquitin protein ligase E3D [Source:ZFIN;Acc:ZDB-GENE-091218-3]	-0.93125	0.023148	-0.132181	0.861118	0.281557	0.458331	-1.03833	0.0483132	-0.998344	0.0208071	0.220078	0.588567
ENSOMYG00000005813	slc38a8a	putative sodium-coupled neutral amino acid transporter 8 [Source:NCBI gene;Acc:110495203]	-7.90468	0.00125806	1.62771	0.711186	5.4807	0.00612109	-2.553	0.697989	1.42691	0.872084	7.04124	0.000456004
ENSOMYG00000005814			-0.277133	0.784037	-1.01096	0.0933753	-1.06141	0.0370868	0.270219	0.945324	0.27546	0.877299	-0.538151	0.334886
ENSOMYG00000005824	lpar3	lysophosphatidic acid receptor 3 [Source:NCBI gene;Acc:110521961]	0.417845	0.920898	-0.0635906	0.993675	3.17407	0.0411353	0.184918	0.995421	1.50315	0.737928	-0.0831629	0.981334
ENSOMYG00000005829	0	dual specificity tyrosine-phosphorylation-regulated kinase 4-like [Source:NCBI gene;Acc:110500069]	-0.290593	0.645747	-0.582777	0.17615	-1.11691	0.000370636	0.679456	0.438426	-0.0425695	0.990688	-0.584532	0.0969855
ENSOMYG00000005834	gabra6b	gamma-aminobutyric acid (GABA) A receptor, alpha 6b [Source:ZFIN;Acc:ZDB-GENE-080815-1]	-0.504101	0.731804	2.63883	0.000359466	2.34122	0.000198392	0.147911	0.995421	1.18989	0.413674	3.69517	9.0327e-10
ENSOMYG00000005840	0	myosin heavy chain, fast skeletal muscle-like [Source:NCBI gene;Acc:110530827]	2.64976	0.227934	0.261305	0.948989	2.64207	0.106253	0.139724	0.995421	-3.89251	0.0709316	3.22263	0.0494446
ENSOMYG00000005841			-0.478376	0.432398	-0.810566	0.118064	1.03513	0.00903576	-0.312623	0.879313	-0.0574293	0.984517	0.850878	0.0434186
ENSOMYG00000005842	CH25H	cholesterol 25-hydroxylase [Source:HGNC Symbol;Acc:HGNC:1907]	1.1242	0.835956	1.52762	NA	3.08113	0.158327	2.23371	0.823942	0.925853	0.926845	4.48908	0.0303566
ENSOMYG00000005843			-0.459169	0.796302	0.171878	0.958333	-3.66806	0.00804833	-0.371555	0.97053	1.96876	0.214635	-2.57361	0.0443686
ENSOMYG00000005847	tmcc3	transmembrane and coiled-coil domains protein 3-like [Source:NCBI gene;Acc:110490442]	0.534708	0.479284	2.16485	1.9751e-07	2.24022	2.18597e-08	0.45973	0.827912	1.02164	0.123464	1.33511	0.00267722
ENSOMYG00000005856	si:dkey-40c11.2	si:dkey-40c11.2 [Source:ZFIN;Acc:ZDB-GENE-060526-300]	0.290905	0.61529	-0.80852	0.0260174	-1.81956	1.63926e-09	-0.564189	0.542695	-0.0657585	0.971335	-0.685739	0.0355023
ENSOMYG00000005865	gdpd4b	glycerophosphodiester phosphodiesterase domain-containing protein 5-like [Source:NCBI gene;Acc:110533473]	-0.127338	0.92455	-0.651784	0.341762	-4.42485	2.41295e-19	-0.130482	0.992873	0.10265	0.970113	-2.56676	1.13628e-08
ENSOMYG00000005867			-0.189982	0.850469	2.08552	2.24012e-07	2.50901	3.023e-11	-0.965626	0.368819	0.615488	0.482349	1.71786	2.1301e-05
ENSOMYG00000005871	ddhd2	phospholipase DDHD2-like [Source:NCBI gene;Acc:110528287]	-0.689553	0.198565	-0.217577	0.78418	-0.898417	0.0263297	-0.455509	0.760899	0.0419915	0.99501	-1.11173	0.00640081
ENSOMYG00000005873			0.283133	0.753022	1.15043	0.0218052	-1.34394	0.00352281	-0.418087	0.845152	0.978307	0.149511	-0.595845	0.224562
ENSOMYG00000005875	ENY2	ENY2 transcription and export complex 2 subunit [Source:NCBI gene;Acc:436700]	0.0336724	0.978993	-0.216634	0.849805	-1.10159	0.0479313	-0.555774	0.81264	-1.1907	0.138607	-0.0193968	0.982455
ENSOMYG00000005877	sgsm3	small G protein signaling modulator 3 [Source:NCBI gene;Acc:406635]	-0.661873	0.531892	-0.555147	0.612581	1.4329	0.0189682	-0.592997	0.839898	-0.136056	0.969985	1.73788	0.00458797
ENSOMYG00000005879	??? of_ifi56; Danr_ifit14		-0.307382	0.9585	4.60478	0.0100519	6.73358	3.83978e-06	-0.21914	0.995421	0.625029	0.950529	7.84754	9.08628e-08
ENSOMYG00000005882	phf2	PHD finger protein 2 [Source:NCBI gene;Acc:503778]	0.775963	0.126653	-0.0646667	0.951246	-1.78085	1.26292e-05	0.219114	0.950118	0.419572	0.644967	-1.55821	0.000109131
ENSOMYG00000005884	arid3a	AT rich interactive domain 3A (BRIGHT-like) [Source:ZFIN;Acc:ZDB-GENE-140106-97]	0.311219	0.604098	-0.205127	0.752848	-2.52358	6.53205e-17	0.294699	0.864272	-0.288794	0.76544	-1.23985	9.31397e-05
ENSOMYG00000005885	tnfaip8l1	tumor necrosis factor alpha-induced protein 8-like protein 1 [Source:NCBI gene;Acc:110524190]	-0.319918	0.740723	0.917688	0.0928339	0.733351	0.133944	-0.359615	0.896574	0.235164	0.899926	2.05025	2.02585e-06
ENSOMYG00000005887	AQP11	aquaporin-11-like [Source:NCBI gene;Acc:110533475]	-0.0914086	0.93022	-0.525921	0.297368	-1.36203	0.000157677	0.298405	0.880198	0.102884	0.954297	-0.900498	0.0169986
ENSOMYG00000005892	rubcnl	rubicon like autophagy enhancer [Source:NCBI gene;Acc:110520348]	-0.526624	0.349182	-0.57715	0.241156	-1.35599	6.32667e-05	-0.36811	0.828281	-0.318579	0.769578	-0.848951	0.0221917
ENSOMYG00000005894	0	poly [ADP-ribose] polymerase 12-like [Source:NCBI gene;Acc:110490768]	0.143717	0.795818	1.38618	1.70061e-09	1.25034	1.92663e-08	-0.3289	0.719428	0.348615	0.50829	1.48185	2.87599e-11
ENSOMYG00000005901	rgl2	ral guanine nucleotide dissociation stimulator-like 2 [Source:NCBI gene;Acc:110515267]	0.285592	0.711752	0.00921306	0.993675	0.290973	0.515754	-0.184037	0.968042	0.0353553	0.996263	-1.17577	0.00184466
ENSOMYG00000005905	0	H-2 class II histocompatibility antigen, E-S beta chain-like [Source:NCBI gene;Acc:110535585]	-4.4354	0.0320161	1.20035	0.758183	0.74432	0.694903	-1.4577	0.81264	1.22805	0.864601	2.30568	0.137594
ENSOMYG00000005906	kita	KIT proto-oncogene, receptor tyrosine kinase a [Source:NCBI gene;Acc:30256]	0.145711	0.903403	-0.686578	0.288142	-2.80649	6.88947e-11	0.149696	0.98666	0.290505	0.864601	-1.70687	0.000143685
ENSOMYG00000005909	fbxl20	F-box/LRR-repeat protein 20-like [Source:NCBI gene;Acc:110538170]	0.418305	0.2549	-1.04725	0.000100289	-0.938344	0.000145373	-0.0982195	0.977357	0.229792	0.753294	-1.17042	2.81917e-06
ENSOMYG00000005911			0.00693889	0.995698	1.13351	0.127119	1.15491	0.057149	-0.141789	0.995421	0.427848	0.840334	1.46915	0.0137917
ENSOMYG00000005913	itprip	inositol 1,4,5-trisphosphate receptor interacting protein [Source:NCBI gene;Acc:110529036]	0.206022	0.739131	1.25693	1.17924e-05	-0.376583	0.241251	-0.0834839	0.992821	-0.0604494	0.972242	0.254255	0.470421
ENSOMYG00000005917	tanc1a	tetratricopeptide repeat, ankyrin repeat and coiled-coil containing 1a [Source:ZFIN;Acc:ZDB-GENE-130530-819]	-0.171547	0.96163	2.97333	0.0306078	1.79699	0.134356	0.840246	0.919469	2.39714	0.219052	2.82328	0.0143766
ENSOMYG00000005931	sema3bl	sema domain, immunoglobulin domain (Ig), short basic domain, secreted, (semaphorin) 3bl [Source:ZFIN;Acc:ZDB-GENE-030131-2956]	-0.00117448	0.999141	0.308391	0.830894	1.94647	0.00104753	-0.484835	0.906773	0.112467	0.97999	2.01397	0.00103224
ENSOMYG00000005936	nr1d1	nuclear receptor subfamily 1 group D member 1-like [Source:NCBI gene;Acc:110486180]	0.224844	0.853993	-1.26664	0.0468175	-3.43323	3.24804e-10	-0.409985	0.891578	0.376008	0.834287	-2.0578	8.09185e-05
ENSOMYG00000005939	clns1a	methylosome subunit pICln-like [Source:NCBI gene;Acc:110533474]	-5.50532	0.0058326	1.85836	0.534799	5.47677	0.00131273	-1.75417	0.789894	1.84441	0.704426	6.46808	0.000188307
ENSOMYG00000005957			-0.414321	0.615893	-0.616544	0.350667	-1.33674	0.00348316	0.0826189	0.995421	-0.295207	0.856494	-0.809688	0.0903262
ENSOMYG00000005958			-0.307382	0.957544	-0.78398	0.859646	3.54215	0.0269386	-0.21914	0.995421	1.95259	0.627603	4.36951	0.00469011
ENSOMYG00000005960	lypd6b	ly6/PLAUR domain-containing protein 6B-like [Source:NCBI gene;Acc:110520190]	0.165953	0.898606	-1.33299	0.0650842	-3.89889	1.75339e-05	-0.446681	0.878958	0.490696	0.730834	-1.067	0.0660087
ENSOMYG00000005967	ctps1a	CTP synthase 1a [Source:NCBI gene;Acc:322089]	0.359595	0.546581	0.291496	0.621764	1.00936	0.00176562	-0.0582659	0.995421	-1.16343	0.00429692	0.884497	0.00941519
ENSOMYG00000005970	lypd6	LY6/PLAUR domain containing 6 [Source:NCBI gene;Acc:110520191]	0.438223	0.70696	-2.63094	0.00215297	-6.32904	1.61495e-07	0.438953	0.905254	0.628325	0.65611	-1.83495	0.00479773
ENSOMYG00000005980			-0.724703	0.607486	2.41655	0.00533773	2.21096	0.00100014	-0.29717	0.975066	0.990594	0.636842	1.76439	0.0148816
ENSOMYG00000005981	tmtc2b	transmembrane and TPR repeat-containing protein 2-like [Source:NCBI gene;Acc:110523285]	1.40171	0.090314	-0.238195	0.875086	-2.32515	0.0033219	0.239312	0.978997	0.000606949	0.999756	0.757454	0.294645
ENSOMYG00000005985			0.663062	0.49047	-0.304523	0.762364	1.5853	0.00205146	0.891812	0.609994	-0.203195	0.930772	1.25434	0.0236442
ENSOMYG00000005989	il8r	Oncorhynchus mykiss interleukin 8 receptor (il8r), mRNA. [Source:RefSeq mRNA;Acc:NM_001124279]	-0.46587	0.662076	1.7384	0.0029923	1.54231	0.00365778	-0.574627	0.820593	0.270087	0.910303	1.96526	0.000235675
ENSOMYG00000006004			-1.16727	0.232404	-1.22698	0.162411	-3.40979	1.77504e-06	-0.610122	0.863847	0.270474	0.93369	-2.34799	0.000850884
ENSOMYG00000006010			0.00343601	0.997596	-0.270165	0.84501	-0.488577	0.493032	0.346651	0.950118	-0.0847585	0.988284	-1.42679	0.0248049
ENSOMYG00000006012	0	eukaryotic initiation factor 4A-I [Source:NCBI gene;Acc:110500376]	0.229617	0.685973	1.06525	0.000247909	1.06347	6.82541e-05	-0.0054682	0.996705	-0.476874	0.370487	1.20698	9.60147e-06
ENSOMYG00000006013	lgals2b	lectin, galactoside-binding, soluble, 2b [Source:ZFIN;Acc:ZDB-GENE-040426-1590]	-0.451192	0.870656	0.851799	0.670913	2.73298	0.00873533	1.43031	0.706854	0.258521	0.966517	0.93184	0.480181
ENSOMYG00000006016	RHBDF2	rhomboid 5 homolog 2 [Source:HGNC Symbol;Acc:HGNC:20788]	-0.219415	0.671788	0.657596	0.0311464	0.870467	0.00050999	-0.234625	0.870795	0.272416	0.697582	1.20425	1.40636e-06
ENSOMYG00000006021	barx1	BARX homeobox 1 [Source:NCBI gene;Acc:110528694]	0.00423291	0.99767	0.579141	0.712734	-3.8207	0.00552877	0.104958	0.995421	0.367804	0.924255	-1.00331	0.334732
ENSOMYG00000006023	pcdh12	protocadherin-12-like [Source:NCBI gene;Acc:110488905]	0.745816	0.319311	-1.28086	0.0214304	-4.05663	1.87975e-18	0.0380688	0.995421	-0.275425	0.884488	-0.835582	0.112172
ENSOMYG00000006027			0.52354	0.60508	-0.729718	0.366657	-1.47111	0.00778881	-0.276027	0.965291	-0.0898856	0.980835	-1.64174	0.00366411
ENSOMYG00000006028	h1-10	histone H1x [Source:NCBI gene;Acc:110494294]	-0.7074	0.233041	-0.234303	0.78032	0.0267543	0.970015	-0.306058	0.908856	0.285507	0.841943	-1.24291	0.00212525
ENSOMYG00000006032			0.201507	0.878188	-0.589045	0.508374	-1.58384	0.00454846	-0.0765328	0.995421	0.673987	0.571987	-2.02525	0.000430747
ENSOMYG00000006033	pxmp2	peroxisomal membrane protein 2 [Source:ZFIN;Acc:ZDB-GENE-040912-184]	-0.378249	0.460839	0.454608	0.279583	0.730275	0.0140662	-0.16748	0.956148	-0.20474	0.855364	1.16444	5.0159e-05
ENSOMYG00000006034	dnase2	deoxyribonuclease-2-alpha-like [Source:NCBI gene;Acc:110515290]	-0.0273546	0.972977	-0.701061	0.0585827	-1.54358	5.02646e-08	-0.0793601	0.995421	0.241864	0.81241	-1.02686	0.000795149
ENSOMYG00000006035	gata5	GATA binding protein 5 [Source:ZFIN;Acc:ZDB-GENE-980526-340]	-0.623972	0.903858	-15.0006	7.16955e-15	0.668054	0.817067	-2.14632	0.82275	-0.0327551	0.997385	-1.09401	0.707969
ENSOMYG00000006038			-5.47252	0.00149819	0.253509	0.951726	4.00705	0.00541328	-2.2632	0.613356	0.180957	0.992766	4.9009	0.000766789
ENSOMYG00000006048	rasal1b	rasGAP-activating-like protein 1 [Source:NCBI gene;Acc:110535942]	-3.62492	0.159714	-0.398203	NA	1.64344	0.46602	-1.75144	0.814546	-0.361459	0.976443	3.9193	0.0428121
ENSOMYG00000006049	mfng	MFNG O-fucosylpeptide 3-beta-N-acetylglucosaminyltransferase [Source:NCBI gene;Acc:493633]	-0.417284	0.348163	-1.06036	0.000328484	-0.713256	0.011606	-0.296055	0.822932	-0.0145222	0.996263	-1.06872	0.000129809
ENSOMYG00000006053	tpbga	trophoblast glycoprotein-like [Source:NCBI gene;Acc:110496389]	-2.48534	0.140334	-0.255315	0.939642	3.13485	0.0129933	-1.70269	0.680653	-0.777992	0.87605	3.79662	0.00284897
ENSOMYG00000006054			-0.415732	NA	1.30102	NA	2.11601	0.303204	-0.292486	0.995421	0.658775	NA	4.14353	0.0118338
ENSOMYG00000006056			-0.163834	0.84681	-0.778021	0.0728536	-1.09069	0.00148291	0.0754223	0.995421	0.0133532	0.996263	-0.645882	0.0904408
ENSOMYG00000006058	0	zinc-binding protein A33-like [Source:NCBI gene;Acc:110497879]	0.341035	0.813426	2.55226	4.79979e-05	2.58336	9.4767e-06	-1.06136	0.583156	0.889284	0.506042	2.69259	7.45825e-06
ENSOMYG00000006060	vegfc	vascular endothelial growth factor C-like [Source:NCBI gene;Acc:110534482]	0.203627	0.833292	-0.21071	0.812551	-2.3205	5.66084e-09	0.0184296	0.995421	-0.00508761	0.997791	-0.231797	0.666001
ENSOMYG00000006062	bmp1a	bone morphogenetic protein 1a [Source:ZFIN;Acc:ZDB-GENE-060818-1]	0.405925	0.655194	-0.600066	0.402952	-3.06334	1.6338e-11	-0.258443	0.956148	0.625815	0.545859	-0.543571	0.316143
ENSOMYG00000006065	isg15	Oncorhynchus mykiss VHSV-induced protein-3 (LOC100135995), mRNA. [Source:RefSeq mRNA;Acc:NM_001124332]	-0.307382	0.958285	2.40528	0.352202	3.7494	0.0225623	-0.21914	0.995421	3.14317	0.274317	4.6198	0.00388639
ENSOMYG00000006073	slc15a2	solute carrier family 15 member 2-like [Source:NCBI gene;Acc:110520276]	0.63646	0.71265	-0.602215	0.706527	-1.953	0.033563	0.24061	0.992873	-0.0351509	0.996263	-0.404258	0.723393
ENSOMYG00000006082	cpne1	copine I [Source:ZFIN;Acc:ZDB-GENE-030131-3562]	-0.166998	0.76092	-0.338496	0.368969	-0.755156	0.00231485	-0.118996	0.969816	-0.0211003	0.996263	-1.0847	1.11768e-05
ENSOMYG00000006085	lmbrd2a	LMBR1 domain containing 2a [Source:NCBI gene;Acc:550238]	-0.152657	0.865358	-0.466776	0.406097	-1.98367	5.86723e-09	-0.67903	0.527523	0.144467	0.936696	-1.74531	6.89716e-07
ENSOMYG00000006087	ergic1	endoplasmic reticulum-golgi intermediate compartment 1 [Source:NCBI gene;Acc:567774]	0.329288	0.609995	0.591229	0.187344	0.50139	0.175441	0.196303	0.951594	-0.0973402	0.956158	1.01428	0.0029601
ENSOMYG00000006101	kif26ab	kinesin family member 26Ab [Source:ZFIN;Acc:ZDB-GENE-100716-6]	0.646852	0.369951	-0.0622329	0.964053	-1.12286	0.0162484	0.0989346	0.995421	0.486605	0.66364	-0.198296	0.740078
ENSOMYG00000006103	CNR1	cannabinoid receptor type 1A-like [Source:NCBI gene;Acc:110498131]	0.905087	0.450295	-0.302585	0.879037	-1.9703	0.00684612	-0.309698	0.977452	1.13301	0.446366	-1.14354	0.103868
ENSOMYG00000006108	rnd3b	rho-related GTP-binding protein RhoE-like [Source:NCBI gene;Acc:110520194]	0.837405	0.477321	1.95353	0.00681115	0.800599	0.270993	0.852488	0.760928	0.701459	0.692098	2.12596	0.000911854
ENSOMYG00000006111			0.590376	0.766401	-0.383065	NA	-2.96085	0.0358294	-0.496979	0.967879	0.438761	0.91228	-1.88083	0.0999058
ENSOMYG00000006113			-1.97515	0.533058	5.17347	0.0266521	1.18191	0.563992	0.295951	0.995421	3.29145	0.412488	2.51558	0.172055
ENSOMYG00000006114			0.343229	0.706649	-0.924927	0.0960712	-3.79801	2.08221e-19	-0.126173	0.992873	-0.288054	0.86367	-1.02104	0.0279898
ENSOMYG00000006117	GAS7	growth arrest-specific protein 7-like [Source:NCBI gene;Acc:110498888]	0.218533	0.836526	1.00402	0.0636911	1.79946	1.74378e-05	-0.16184	0.981432	0.150346	0.946658	1.40266	0.00173846
ENSOMYG00000006122	dusp1	dual specificity phosphatase 1 [Source:ZFIN;Acc:ZDB-GENE-040426-2018]	0.294934	0.82787	2.26176	0.000131717	2.80202	1.99261e-07	0.0740073	0.995421	1.7347	0.0242542	2.92092	1.18243e-07
ENSOMYG00000006127	zgc:110789	solute carrier family 23 member 1-like [Source:NCBI gene;Acc:110523292]	1.33606	0.435048	-0.279393	0.915791	2.53216	0.0120952	0.411453	0.977237	0.250942	0.964742	1.42549	0.212225
ENSOMYG00000006129	matk	megakaryocyte-associated tyrosine-protein kinase-like [Source:NCBI gene;Acc:110524196]	0.0670565	0.946065	0.340722	0.516602	2.22957	3.58724e-15	0.120462	0.979575	0.250068	0.814095	0.897718	0.00551307
ENSOMYG00000006130	C8orf37	chromosome 2 C8orf37 homolog [Source:NCBI gene;Acc:110486754]	-0.281895	0.663182	-1.14063	0.00154642	-1.64578	3.24023e-07	0.0049449	0.997559	0.17049	0.905453	-1.5669	2.0545e-06
ENSOMYG00000006149	RAB7A	ras-related protein rab7-like [Source:NCBI gene;Acc:110494293]	-0.059122	0.930835	0.9512	3.12993e-05	2.42717	6.42047e-34	0.0883574	0.97794	0.493378	0.171704	1.14037	1.18565e-07
ENSOMYG00000006164	asb5b	ankyrin repeat and SOCS box protein 5-like [Source:NCBI gene;Acc:110534483]	0.0373907	0.984767	-0.746732	0.565725	-2.18422	0.00471687	0.2843	0.979677	-0.475404	0.870375	-1.46129	0.0760285
ENSOMYG00000006179	sema3b	sema domain, immunoglobulin domain (Ig), short basic domain, secreted, (semaphorin) 3B [Source:ZFIN;Acc:ZDB-GENE-081105-78]	-0.215069	0.935489	-0.455417	0.845403	3.58743	9.60231e-05	-0.402186	0.970854	-0.1189	0.993371	3.48371	0.000271286
ENSOMYG00000006184	megf6a	multiple EGF-like-domains 6a [Source:ZFIN;Acc:ZDB-GENE-090312-12]	1.6063	0.410682	0.0835132	0.990326	-4.89861	0.000314015	0.929688	0.901928	0.428442	0.942917	-0.775053	0.611471
ENSOMYG00000006187			2.10647	0.562603	17.3541	5.59522e-22	-0.979861	0.735486	1.44109	0.929013	17.5966	1.81193e-22	-1.16668	0.686712
ENSOMYG00000006199	RASSF8	ras association domain-containing protein 8-like [Source:NCBI gene;Acc:110497665]	0.628569	0.516171	-0.848007	0.341016	-2.08602	0.00311346	0.176595	0.989069	0.511838	0.748925	-0.822212	0.217223
ENSOMYG00000006200	tap1	transporter 1, ATP-binding cassette, sub-family B (MDR/TAP) [Source:ZFIN;Acc:ZDB-GENE-050517-43]	0.0417692	0.985559	2.44378	0.0177635	3.01529	0.000371411	-0.231736	0.995421	1.88782	0.194865	1.86757	0.0462677
ENSOMYG00000006203			-4.79465	0.0838868	-0.0626337	0.993675	2.99137	0.201955	-3.23805	0.622851	0.625029	0.96009	5.27553	0.0120528
ENSOMYG00000006211	DTX1	E3 ubiquitin-protein ligase DTX1-like [Source:NCBI gene;Acc:110535943]	0.2936	0.561213	-0.628142	0.0659121	-1.24046	2.59568e-06	0.105144	0.979791	0.431356	0.443744	-0.758243	0.00848649
ENSOMYG00000006214	slc46a2	solute carrier family 46 member 2 [Source:NCBI gene;Acc:110536865]	0.190411	0.864482	1.37958	0.00507636	0.0311589	0.969929	-0.0257854	0.995421	0.95331	0.184125	0.994607	0.0346808
ENSOMYG00000006215	gcm2	chorion-specific transcription factor GCMb-like [Source:NCBI gene;Acc:110535247]	-0.244826	0.972321	-0.491259	0.933145	-15.4204	1.48043e-10	15.369	5.12456e-09	1.10855	0.906604	-15.578	1.98709e-10
ENSOMYG00000006218	rab42a	ras-related protein Rab-39B-like [Source:NCBI gene;Acc:110488170]	0.423919	0.704709	-0.489952	0.604321	-4.66897	2.57229e-12	0.174368	0.988713	-0.267216	0.910459	-1.11055	0.0559984
ENSOMYG00000006220			0.132599	0.93692	1.10018	0.114686	1.87652	0.00035204	-0.117304	0.995421	0.263789	0.916175	1.72785	0.00172871
ENSOMYG00000006231			-9.14558	0.00026481	-3.77738	0.20046	10.4534	1.1501e-06	-2.22004	0.831961	-4.47713	0.215767	11.2541	3.0778e-07
ENSOMYG00000006233	bhlhe41	class E basic helix-loop-helix protein 41-like [Source:NCBI gene;Acc:110497676]	0.00484739	0.995166	-1.39778	0.000821932	-0.332392	0.478942	-0.254583	0.935429	-0.242618	0.873444	-1.02885	0.0118755
ENSOMYG00000006246			-1.2469	0.341904	3.29348	1.77902e-06	3.69938	4.01127e-09	-0.600221	0.910357	0.979365	0.549554	3.74397	5.31172e-09
ENSOMYG00000006257	0	C-X-C motif chemokine 11-1-like [Source:NCBI gene;Acc:110489463]	-0.464053	0.659819	1.40484	0.0227846	1.36012	0.0106569	-0.103803	0.995421	0.589553	0.667468	1.77642	0.000883463
ENSOMYG00000006258			0.633481	0.758176	0.379214	0.876983	1.67541	0.189183	-0.307487	0.988716	1.11628	0.661339	3.17112	0.0057111
ENSOMYG00000006262			0.117233	0.878779	-0.31967	0.530376	-2.09398	1.21504e-13	-0.0714592	0.995421	0.0171613	0.996263	-0.755904	0.0174753
ENSOMYG00000006268	0	collagen type XVII alpha 1 chain [Source:NCBI gene;Acc:110529109]	-1.19838	0.816875	3.82619	0.156614	-3.18855	0.205985	-0.0594425	0.996564	3.67259	0.329796	5.14415	0.011197
ENSOMYG00000006273	ntpcr	nucleoside-triphosphatase, cancer-related [Source:ZFIN;Acc:ZDB-GENE-040801-200]	-0.137791	0.840969	-0.453663	0.501124	-1.19728	0.00244928	-0.363821	0.766441	0.685299	0.259393	-0.280661	0.492705
ENSOMYG00000006281	aqp3a	aquaporin-3-like [Source:NCBI gene;Acc:110535708]	0.141962	0.971442	0.0853845	0.992949	4.6166	0.0148275	-0.240635	0.995421	-1.26096	0.787741	7.14334	8.55526e-05
ENSOMYG00000006295			-0.464024	0.415614	0.486533	0.341531	-1.21535	0.000437331	-0.0573034	0.995421	0.533354	0.44787	-1.03551	0.00402214
ENSOMYG00000006296	SNORA70	Small nucleolar RNA SNORA70 [Source:RFAM;Acc:RF00156]	0.526614	0.605164	0.193372	0.877353	1.85747	0.000650378	-0.158885	0.992953	-0.546713	0.724829	1.23616	0.0421734
ENSOMYG00000006312	si:dkey-150i13.2	si:dkey-150i13.2 [Source:ZFIN;Acc:ZDB-GENE-090312-157]	-0.389054	0.683429	-0.56287	0.457127	-0.20273	0.753656	0.0736401	0.995421	0.390438	0.799303	-1.19658	0.0184885
ENSOMYG00000006314	creb5a	cAMP responsive element binding protein 5a [Source:ZFIN;Acc:ZDB-GENE-120827-2]	-0.0408226	0.987894	-0.604257	0.788228	2.3537	0.0201625	-0.158507	0.995421	-0.904954	0.795225	0.00377943	0.997803
ENSOMYG00000006315	elovl2	elongation of very long chain fatty acids protein 2 [Source:NCBI gene;Acc:101268971]	0.194363	0.968931	0.549875	0.899431	3.77742	0.0681512	-0.114443	0.995421	0.320569	0.978878	4.2236	0.0443418
ENSOMYG00000006318			-0.873022	0.137233	0.313208	0.69802	-1.70446	5.78986e-05	0.0648527	0.995421	1.14911	0.0476327	-1.82569	2.53844e-05
ENSOMYG00000006320	slc16a5b	solute carrier family 16 member 5b [Source:ZFIN;Acc:ZDB-GENE-131120-181]	-1.10358	0.58535	4.31831	0.0147759	1.52291	0.207382	-1.6164	0.686529	2.80038	0.35552	1.78306	0.137464
ENSOMYG00000006322	ccdc78	coiled-coil domain containing 78 [Source:ZFIN;Acc:ZDB-GENE-060301-1]	-3.7623	0.0119	1.45313	0.405538	1.46371	0.259383	-1.45692	0.719407	1.73782	0.451729	2.29202	0.0623934
ENSOMYG00000006325	rapgefl1	rap guanine nucleotide exchange factor-like 1 [Source:NCBI gene;Acc:110486183]	-2.30974	0.0455153	3.97376	6.07792e-06	6.17883	1.36009e-14	-1.472	0.59307	3.43523	0.00094746	4.0577	2.19235e-06
ENSOMYG00000006328	eaf2	ELL-associated factor 2-like [Source:NCBI gene;Acc:110520278]	-0.441226	0.24581	0.537003	0.0888101	1.07152	6.68342e-06	-0.0949267	0.980227	-0.138011	0.897328	0.88574	0.000443893
ENSOMYG00000006332	0	retinoic acid receptor RXR-gamma-A-like [Source:NCBI gene;Acc:110530170]	-0.199842	0.788061	-1.37558	4.64568e-05	-2.58522	7.84359e-17	-0.263663	0.895405	-0.253139	0.820403	-0.846021	0.013028
ENSOMYG00000006333			0.0490741	0.962069	0.329119	0.583534	1.13393	0.000773026	0.39807	0.788566	0.173234	0.910303	0.838093	0.0214098
ENSOMYG00000006337			0.73827	0.47227	1.46016	0.0255456	0.779771	0.243708	0.0473528	0.995421	0.26929	0.923138	0.60511	0.400277
ENSOMYG00000006339	loxl2a	lysyl oxidase homolog 2A-like [Source:NCBI gene;Acc:110528290]	-0.0725222	0.979842	2.97392	0.0327582	1.90906	0.121343	-0.952106	0.899174	0.631896	0.911859	3.53014	0.0018996
ENSOMYG00000006343	ruvbl1	RuvB-like AAA ATPase 1 [Source:NCBI gene;Acc:317679]	-0.201937	0.759436	0.15321	0.814728	0.860975	0.00341296	-0.305836	0.833196	-1.15164	0.00109178	1.12392	0.000139602
ENSOMYG00000006345	0	small nucleolar RNA, C/D box 10 [Source:HGNC Symbol;Acc:HGNC:32706]	0.515205	0.504378	1.40842	0.00174721	1.24292	0.00451658	-0.195676	0.973614	0.469657	0.679192	0.815513	0.0928801
ENSOMYG00000006351			-1.47448	0.338112	0.990355	0.57186	2.41714	0.0149114	-1.36371	0.697702	0.24825	0.965209	1.63291	0.135879
ENSOMYG00000006352	tril	TLR4 interactor with leucine rich repeats-like [Source:NCBI gene;Acc:110487968]	0.930959	0.278514	-1.34598	0.0584645	-6.46007	1.42868e-07	-0.0123073	0.996564	-0.148271	0.960657	-0.839851	0.230723
ENSOMYG00000006353	0	erythroid membrane-associated protein-like [Source:NCBI gene;Acc:110523368]	-14.9445	8.29029e-14	1.52599	0.614474	8.2847	3.31138e-07	-14.9909	1.72906e-13	-0.0322209	0.997385	6.41031	0.000223517
ENSOMYG00000006356			-1.01487	0.764941	2.10652	0.386762	3.22418	0.00786902	-1.52978	0.868473	1.52096	0.755612	1.07721	0.500322
ENSOMYG00000006357	zgc:92380	keratin, type I cytoskeletal 18-like [Source:NCBI gene;Acc:110495455]	-2.07948	0.0544731	0.329403	0.867194	3.18685	2.45122e-05	-1.64216	0.463205	0.580943	0.844695	1.76309	0.0374005
ENSOMYG00000006364	trpv4	transient receptor potential cation channel subfamily V member 4-like [Source:NCBI gene;Acc:110525364]	0.179368	0.877114	0.0350285	0.988403	-2.49621	2.1336e-08	0.201836	0.971908	0.395655	0.783187	1.0126	0.0354778
ENSOMYG00000006371	mthfd2	bifunctional methylenetetrahydrofolate dehydrogenase/cyclohydrolase, mitochondrial-like [Source:NCBI gene;Acc:110525703]	0.381174	0.550003	0.46969	0.378444	2.71057	1.22743e-17	0.419221	0.777687	-0.774418	0.165184	1.4407	3.03088e-05
ENSOMYG00000006373	nr2f1a	nuclear receptor subfamily 2 group F member 1-A-like [Source:NCBI gene;Acc:110535709]	0.298244	0.787269	-2.02717	6.4759e-05	-3.87503	2.20286e-15	-0.138625	0.992873	-0.153919	0.951481	-1.00244	0.0558077
ENSOMYG00000006379	usp18	ubl carboxyl-terminal hydrolase 18-like [Source:NCBI gene;Acc:110500078]	-0.182798	0.835655	3.12256	1.43632e-20	2.00511	3.27155e-09	-0.5715	0.642605	0.840526	0.141959	2.23825	5.70391e-11
ENSOMYG00000006380	0	intermediate filament protein ON3-like [Source:NCBI gene;Acc:110495456]	0.978522	0.822857	-0.824541	0.817483	4.89633	0.000365171	-0.21914	0.995421	-2.12936	0.619338	1.72999	0.325658
ENSOMYG00000006383	snap91a	synaptosome associated protein 91a [Source:ZFIN;Acc:ZDB-GENE-100422-6]	-0.234617	0.947608	3.29104	0.0455717	0.921735	0.463855	-0.671522	0.952177	1.78985	0.601124	1.49616	0.200955
ENSOMYG00000006384	gng10	guanine nucleotide binding protein (G protein), gamma 10 [Source:NCBI gene;Acc:796780]	-0.98102	0.0794491	-0.19497	0.835991	-1.08895	0.0086655	0.275603	0.933816	0.290759	0.846836	-0.505827	0.293666
ENSOMYG00000006389	trim63a	Oncorhynchus mykiss muscle RING finger 1 (LOC100505417), mRNA. [Source:RefSeq mRNA;Acc:NM_001197213]	5.08757	0.130338	1.42772	0.755901	0.103154	0.978414	-15.4734	8.60274e-09	-17.5252	1.71626e-13	-14.9479	2.91612e-09
ENSOMYG00000006390	hmgcrb	3-hydroxy-3-methylglutaryl-coenzyme A reductase-like [Source:NCBI gene;Acc:110523461]	0.137559	0.656952	0.529628	0.0015311	1.18047	4.28019e-17	0.095037	0.946983	-0.243598	0.444362	0.502634	0.00145709
ENSOMYG00000006403	si:dkey-28e7.3	si:dkey-28e7.3 [Source:ZFIN;Acc:ZDB-GENE-141215-28]	-0.850116	0.527732	0.0183112	0.993675	-1.42849	0.0801898	-0.517736	0.929079	0.381795	0.907564	-2.47067	0.00284149
ENSOMYG00000006405	btd	biotinidase [Source:ZFIN;Acc:ZDB-GENE-060825-186]	-0.44284	0.811243	0.10244	0.971523	2.23213	0.00316258	-0.420268	0.963085	-0.684075	0.819416	-0.738165	0.474103
ENSOMYG00000006411	lcn15	lipocalin 15 [Source:ZFIN;Acc:ZDB-GENE-060825-349]	-0.769244	0.921868	-2.06375	0.677713	0.593555	0.88038	1.35724	0.960497	-14.9833	1.41716e-08	0.527742	0.894695
ENSOMYG00000006412			0.759171	0.128533	2.54549	1.52629e-14	2.96354	2.10025e-20	0.100184	0.992953	0.969384	0.055278	3.13588	1.68368e-22
ENSOMYG00000006415	0	synaptoporin-like [Source:NCBI gene;Acc:110527973]	-2.38534	NA	2.44223	NA	3.6172	0.163503	-0.646352	0.990754	2.59712	NA	5.08682	0.0410116
ENSOMYG00000006416	0	guanine nucleotide binding protein (G protein), alpha activating activity polypeptide, olfactory type [Source:ZFIN;Acc:ZDB-GENE-041114-26]	-0.0346437	0.967891	-0.453666	0.331922	-1.06576	0.000666786	-0.335579	0.82084	0.288748	0.759041	-0.821801	0.0130913
ENSOMYG00000006418	si:ch73-252i11.1	si:ch73-252i11.1 [Source:ZFIN;Acc:ZDB-GENE-141210-7]	-0.0249709	0.972589	2.19792	1.38185e-18	2.46236	4.83076e-24	0.0363809	0.995421	0.589385	0.178248	1.90315	2.47442e-14
ENSOMYG00000006419	CASP3	caspase-3-like [Source:NCBI gene;Acc:110525880]	0.00283155	0.997207	0.314883	0.683129	0.54024	0.233032	0.0246683	0.995421	-0.45476	0.666682	1.08391	0.0102057
ENSOMYG00000006420	wdfy2	WD repeat and FYVE domain-containing protein 2 [Source:NCBI gene;Acc:110520350]	-0.20819	0.679608	-0.724301	0.0110165	-1.53528	4.45142e-11	0.00836848	0.995908	0.414428	0.392063	-1.57907	2.04316e-11
ENSOMYG00000006421	ubald2	UBA-like domain-containing protein 2 [Source:NCBI gene;Acc:110486586]	-0.316979	0.719097	-1.89057	7.42413e-06	-1.9176	1.49209e-06	0.607019	0.674211	0.491895	0.636783	-1.6973	4.48738e-05
ENSOMYG00000006430	0	interferon-induced protein 44-like [Source:NCBI gene;Acc:110488243]	0.0374384	0.974664	2.26032	2.7641e-07	3.04788	1.00043e-13	-0.37342	0.888187	0.65275	0.501219	3.55416	3.78022e-18
ENSOMYG00000006439	stat3	Stat3 [Source:NCBI gene;Acc:100136756]	0.128102	0.834042	1.49298	9.08635e-10	1.79997	8.71633e-15	0.262362	0.832596	0.577136	0.150006	1.28805	1.38673e-07
ENSOMYG00000006444	osbpl3a	oxysterol binding protein-like 3a [Source:ZFIN;Acc:ZDB-GENE-040912-77]	-0.453731	0.457861	-1.4397	0.000140543	0.800805	0.0287539	-0.57552	0.621053	-0.346896	0.739323	-0.00875192	0.987603
ENSOMYG00000006445	fbn2b	fibrillin 2b [Source:ZFIN;Acc:ZDB-GENE-090112-3]	1.14064	0.187789	0.513026	0.635295	-1.88144	0.00331156	-0.0295453	0.995421	0.310893	0.905958	-0.223055	0.794157
ENSOMYG00000006446	fzd1	frizzled-1-like [Source:NCBI gene;Acc:110488244]	-1.38857	0.224481	0.0337395	0.993675	0.598631	0.532467	-0.965361	0.751413	0.0881923	0.995623	2.14671	0.00631312
ENSOMYG00000006453	trim63a	tripartite motif containing 63a [Source:ZFIN;Acc:ZDB-GENE-040625-139]	21.2856	5.98099e-20	2.03494	0.652893	0.528403	0.899345	17.8389	1.00665e-11	-18.3514	9.25448e-13	16.4848	1.72455e-10
ENSOMYG00000006466	prss35	inactive serine protease 35-like [Source:NCBI gene;Acc:110519010]	-0.0714733	0.968931	-0.767746	0.483414	-1.48233	0.0329317	-0.167382	0.995421	-0.823225	0.616761	0.492336	0.56262
ENSOMYG00000006479	nxph3	neurexophilin-1-like [Source:NCBI gene;Acc:110486698]	-0.347449	0.789019	-1.2332	0.103557	-4.56428	1.76411e-07	0.00379792	0.998838	0.343621	0.878404	-1.78261	0.00511017
ENSOMYG00000006488	canx	calnexin-like [Source:NCBI gene;Acc:110488909]	0.729405	0.0245967	0.346377	0.361663	1.02141	2.11772e-05	0.365781	0.680107	-0.491315	0.261399	1.18391	1.24827e-06
ENSOMYG00000006496	0	cytochrome c oxidase subunit 8B, mitochondrial-like [Source:NCBI gene;Acc:110499968]	0.241475	0.897958	-0.765872	0.514701	1.44367	0.0488723	0.363935	0.964837	0.184993	0.961804	0.0507181	0.969624
ENSOMYG00000006499	mkrn2os.1	MKRN2 opposite strand protein-like [Source:NCBI gene;Acc:110528706]	-0.791202	0.293211	-0.707411	0.331837	-1.23989	0.0155961	-0.0814647	0.995421	-1.04321	0.200061	-0.682801	0.222858
ENSOMYG00000006509	igfn1.1	immunoglobulin like and fibronectin type III domain containing 1, tandem duplicate 1 [Source:ZFIN;Acc:ZDB-GENE-050327-30]	0.961867	0.802991	0.0746767	0.993675	0.923846	0.67962	-0.80584	0.969816	-4.6039	0.0524005	3.93687	0.0286459
ENSOMYG00000006515	PRICKLE1	prickle-like protein 1 [Source:NCBI gene;Acc:110499974]	0.481619	0.503574	-1.10529	0.0350065	-3.25047	4.14197e-08	-0.826197	0.508785	0.134128	0.9506	-1.68154	0.000567545
ENSOMYG00000006518	stac	SH3 and cysteine-rich domain-containing protein-like [Source:NCBI gene;Acc:110498136]	-0.209682	0.824149	-0.367405	0.614616	-1.30557	0.00122941	0.290436	0.919462	0.102271	0.963415	-1.33304	0.00134415
ENSOMYG00000006527	ETV6	transcription factor ETV6-like [Source:NCBI gene;Acc:110500077]	-0.163905	0.853612	1.91705	4.81148e-08	1.05801	0.00316113	0.0612302	0.995421	0.86939	0.1123	0.835904	0.0290732
ENSOMYG00000006529	boka	BCL2 family apoptosis regulator BOK a [Source:NCBI gene;Acc:445218]	-0.628181	0.301964	-1.22436	0.00725433	0.715723	0.0837407	-0.224346	0.952333	0.224326	0.888169	0.1569	0.776281
ENSOMYG00000006534	abca4b	ATP-binding cassette, sub-family A (ABC1), member 4b [Source:ZFIN;Acc:ZDB-GENE-050517-4]	-1.1177	0.371883	-1.7283	0.137071	0.810107	0.389664	-1.41259	0.55282	-0.811204	0.730834	1.94794	0.0174066
ENSOMYG00000006539	trafd1	TRAF-type zinc finger domain-containing protein 1-like [Source:NCBI gene;Acc:110525704]	-0.450799	0.309319	0.819271	0.011019	2.18282	1.19313e-17	-0.245649	0.880976	0.156661	0.895306	2.07791	9.04787e-16
ENSOMYG00000006541	tcf7l2	transcription factor 7 like 2 [Source:NCBI gene;Acc:110499059]	-0.0991555	0.812402	-0.444828	0.0395997	-1.2594	8.3493e-14	0.152138	0.88212	0.198333	0.669224	-0.685945	0.000137433
ENSOMYG00000006542	slc9a2	solute carrier family 9 member 2 [Source:ZFIN;Acc:ZDB-GENE-070912-541]	-1.06613	0.696286	-1.93454	0.32565	2.43672	0.157311	-0.304223	0.995421	-2.34616	0.395247	3.59484	0.0256235
ENSOMYG00000006543	0	CD83 antigen-like [Source:NCBI gene;Acc:110486775]	0.203323	0.854749	3.25851	6.9016e-15	1.74149	5.55011e-05	0.106041	0.995421	2.3325	5.42888e-07	1.25957	0.00692773
ENSOMYG00000006547			-1.49058	0.254591	1.63638	0.271706	0.905765	0.387021	-1.03106	0.751351	0.489275	0.932177	1.96451	0.0221879
ENSOMYG00000006549	olfml2bb	olfactomedin-like 2Bb [Source:ZFIN;Acc:ZDB-GENE-070912-266]	1.38761	0.386788	0.368757	0.876299	0.898104	0.432836	-0.759712	0.918867	0.239558	0.96477	3.28254	0.000609985
ENSOMYG00000006556	slc4a7	solute carrier family 4 member 7 [Source:ZFIN;Acc:ZDB-GENE-140106-104]	2.05782	0.0359385	0.486459	0.721413	0.60434	0.498829	1.29797	0.604018	0.850314	0.597417	0.930753	0.257703
ENSOMYG00000006560	si:ch211-153b23.4	si:ch211-153b23.4 [Source:ZFIN;Acc:ZDB-GENE-030131-7332]	-0.414444	0.813857	0.993908	0.432365	4.62371	1.81211e-10	-2.07609	0.321375	0.633243	0.820126	3.05232	0.000110044
ENSOMYG00000006563			-1.40402	0.41948	1.00379	0.613773	3.64364	0.00123396	-1.4562	0.700466	-0.428833	0.942917	3.47941	0.00314945
ENSOMYG00000006568			0.352209	0.882364	0.619172	0.785813	2.78754	0.00429301	-0.293821	0.990754	2.08353	0.213476	3.85829	5.66745e-05
ENSOMYG00000006574	slc2a8	solute carrier family 2 member 8 [Source:NCBI gene;Acc:110525450]	-4.6382	0.00825949	-0.446539	0.905119	3.81475	0.00728704	-2.68871	0.509461	-0.288969	0.976443	4.33913	0.0027829
ENSOMYG00000006578	0	raftlin-like [Source:NCBI gene;Acc:110515384]	0.618287	0.208629	-1.03187	0.00628781	-1.29308	8.03917e-05	-0.325486	0.854749	0.0319254	0.996263	-1.01658	0.00332211
ENSOMYG00000006592			-1.31804	0.47227	0.698857	0.741328	3.47261	0.000698548	-0.759403	0.92134	0.558049	0.901342	3.62055	0.000624615
ENSOMYG00000006596	tmem104	transmembrane protein 104 [Source:NCBI gene;Acc:110486589]	0.0252128	0.967443	-0.769882	0.00160137	-0.959638	8.3964e-06	0.134444	0.947358	0.355508	0.423717	-1.08563	7.03097e-07
ENSOMYG00000006606	tmem106ba	transmembrane protein 106Ba [Source:ZFIN;Acc:ZDB-GENE-040426-1336]	0.0624526	0.965297	0.0526781	0.978021	-0.321826	0.604191	-0.363466	0.916113	0.0712058	0.98764	-1.14973	0.0286925
ENSOMYG00000006609	SLIT1	slit homolog 1b (Drosophila) [Source:ZFIN;Acc:ZDB-GENE-030722-4]	0.461409	0.816161	0.243284	0.91253	-1.97312	0.0303963	0.652088	0.908525	1.12684	0.578265	-1.89082	0.0427423
ENSOMYG00000006613	SFMBT1	scm-like with four MBT domains protein 1 [Source:NCBI gene;Acc:110494301]	-0.225267	0.738126	-0.927996	0.0102014	-2.07127	2.3761e-11	-0.563503	0.552143	-0.314272	0.723024	-1.06168	0.0010628
ENSOMYG00000006617	SLC16A7	monocarboxylate transporter 2-like [Source:NCBI gene;Acc:110500080]	0.215409	0.86076	1.12192	0.0672818	1.57617	0.000611709	-0.494027	0.863969	0.704455	0.53451	1.56244	0.000997946
ENSOMYG00000006618			-0.02106	0.982588	-0.634954	0.258901	-1.74973	0.00021639	0.0686304	0.995421	0.644721	0.350877	-1.05017	0.0206111
ENSOMYG00000006620			0.23731	0.875114	-0.182086	0.902393	-0.40971	0.580813	-0.517669	0.8816	0.243942	0.934569	-1.68873	0.00894331
ENSOMYG00000006632	plcl2	phospholipase C like 2 [Source:ZFIN;Acc:ZDB-GENE-120426-4]	-0.120346	0.889406	-0.888408	0.0221441	-1.36398	1.92149e-05	0.111602	0.98666	0.194198	0.882663	-0.896931	0.00948144
ENSOMYG00000006637	0	fucolectin-6-like [Source:NCBI gene;Acc:110514348]	18.5355	8.40995e-11	-0.699569	0.925635	0.179	0.97183	18.6785	1.20691e-10	0.696227	0.964142	2.09272	0.582102
ENSOMYG00000006641	cavin1a	polymerase I and transcript release factor-like [Source:NCBI gene;Acc:110486263]	2.26683	0.344284	-0.543044	0.876726	4.41805	0.0174659	-0.0757578	0.995421	-1.86371	0.60941	3.6501	0.0667261
ENSOMYG00000006643	adra1d	alpha-1D adrenergic receptor-like [Source:NCBI gene;Acc:110534329]	-0.539605	0.62398	-3.06274	0.0125941	-5.57113	2.62517e-06	-0.268221	0.969528	-0.351602	0.879557	-2.77441	0.000554173
ENSOMYG00000006648	p3h4	prolyl 3-hydroxylase family member 4 (inactive) [Source:ZFIN;Acc:ZDB-GENE-030131-1599]	0.0458481	0.975619	-0.799644	0.353198	-2.03068	0.000669012	0.288898	0.96764	0.122411	0.971428	-0.858003	0.190557
ENSOMYG00000006650	unm_sa1614	arf-GAP with SH3 domain, ANK repeat and PH domain-containing protein 1-like [Source:NCBI gene;Acc:110527663]	-0.268158	0.819585	-0.653628	0.398546	-2.18024	6.66149e-06	-0.583844	0.788503	0.0508187	0.996263	-1.32734	0.0111284
ENSOMYG00000006665			-0.529607	0.746821	1.01003	0.394045	-1.20236	0.142928	0.544495	0.904954	0.959467	0.606975	-2.12633	0.0162462
ENSOMYG00000006671	nfkb1	nuclear factor of kappa light polypeptide gene enhancer in B-cells 1 [Source:ZFIN;Acc:ZDB-GENE-121204-3]	0.189108	0.693087	1.04454	7.42413e-06	0.414794	0.0930057	0.0803247	0.985238	0.466502	0.23818	0.686681	0.00404139
ENSOMYG00000006672	grm4	metabotropic glutamate receptor 4-like [Source:NCBI gene;Acc:110494726]	0.978631	0.476566	0.198154	0.920406	-2.70296	0.00273494	1.0481	0.729986	0.41594	0.901196	-1.29227	0.154254
ENSOMYG00000006680	xpnpep1	X-prolyl aminopeptidase (aminopeptidase P) 1, soluble [Source:ZFIN;Acc:ZDB-GENE-040426-999]	-0.844564	0.052927	0.0205849	0.992784	-0.226469	0.58817	-1.14678	0.0221857	-0.295196	0.7779	0.293078	0.465237
ENSOMYG00000006692	0	selenoprotein W, 2a [Source:ZFIN;Acc:ZDB-GENE-030428-1]	0.0800629	0.973063	-1.07404	0.342741	-3.39576	0.0153557	0.282572	0.988716	-1.41416	0.330751	-1.57741	0.17428
ENSOMYG00000006694	adprm	ADP-ribose/CDP-alcohol diphosphatase, manganese dependent [Source:NCBI gene;Acc:110498890]	-0.304685	0.696433	1.79128	1.0773e-06	2.42375	1.95068e-12	-0.388648	0.834005	-0.0438984	0.994996	2.49281	7.48842e-13
ENSOMYG00000006700	st3gal8	CMP-N-acetylneuraminate-beta-galactosamide-alpha-2,3-sialyltransferase 2-like [Source:NCBI gene;Acc:110527664]	-0.0405079	0.959832	-1.02778	0.000252869	-1.18211	3.51231e-06	0.0454811	0.995421	0.226142	0.792648	-0.605935	0.0334217
ENSOMYG00000006701	pgam1b	phosphoglycerate mutase 1 [Source:NCBI gene;Acc:110493407]	0.462819	0.503627	0.846089	0.0865766	1.79219	1.28791e-06	0.458045	0.788566	-0.12766	0.950416	0.81746	0.0531778
ENSOMYG00000006714	rasal2	RAS protein activator like 2 [Source:ZFIN;Acc:ZDB-GENE-070912-180]	0.0167636	0.979142	0.000819449	0.998986	0.94523	5.76547e-05	0.104859	0.97468	0.300169	0.623948	1.08062	5.80947e-06
ENSOMYG00000006718			-0.483151	0.741431	-0.305345	0.845008	-2.97549	4.42996e-06	-0.00693417	0.998295	-0.69755	0.709797	-1.36872	0.0607604
ENSOMYG00000006726	0	late histone H2A.2.2-like [Source:NCBI gene;Acc:110495458]	-4.86091	0.00360756	-0.749978	0.806573	3.50581	0.0116133	-1.99876	0.671833	0.0590743	0.996263	4.63983	0.000851873
ENSOMYG00000006728			-0.158825	0.828357	1.57463	1.46532e-07	0.910192	0.00366751	-0.414177	0.728848	0.431735	0.543007	1.02889	0.00118479
ENSOMYG00000006731			-0.868994	0.773649	-0.477794	0.867918	-1.88153	0.206497	0.528103	0.970854	0.86978	0.807255	-3.35895	0.035946
ENSOMYG00000006732	acss2l	acyl-CoA synthetase short chain family member 2 like [Source:ZFIN;Acc:ZDB-GENE-130530-723]	0.252309	0.772709	-0.185147	0.834008	1.19493	0.00170844	0.134924	0.984789	-0.0360872	0.996263	-0.197529	0.706957
ENSOMYG00000006736	R3HDM1	R3H domain containing 1 [Source:HGNC Symbol;Acc:HGNC:9757]	0.340193	0.194755	0.474078	0.0228428	1.6334	5.24203e-25	0.0342487	0.995421	-0.110431	0.875857	0.726176	3.28112e-05
ENSOMYG00000006738	ADCY9	adenylate cyclase 9 [Source:HGNC Symbol;Acc:HGNC:240]	0.990211	0.563298	0.238504	0.926161	-4.25993	0.00254411	-1.11478	0.841676	1.32145	0.521359	-2.7704	0.0231652
ENSOMYG00000006740	37104	protein argonaute-1 [Source:NCBI gene;Acc:110516929]	0.364673	0.373591	0.145823	0.786604	1.1034	3.79627e-06	-0.237412	0.866256	-0.132435	0.906604	0.523128	0.0559893
ENSOMYG00000006742			1.7378	0.666272	0.49106	0.925514	4.21194	0.0226607	1.80631	0.874604	2.37552	0.581849	2.54212	0.236696
ENSOMYG00000006747			-0.555963	0.0774694	-0.282446	0.442872	-1.03139	3.868e-06	-0.060606	0.995421	-0.00605966	0.996643	-0.830942	0.00040591
ENSOMYG00000006748	zgc:113232	collagen alpha-2(IX) chain-like [Source:NCBI gene;Acc:110486838]	-0.199039	0.914181	2.30518	0.00139068	0.646974	0.412092	-1.14624	0.608214	1.38992	0.227128	0.427789	0.623496
ENSOMYG00000006751	si:ch1073-278o19.1	si:ch1073-278o19.1 [Source:ZFIN;Acc:ZDB-GENE-141216-96]	0.935903	0.439066	1.22158	0.203023	5.40372	2.55996e-17	0.27568	0.980452	0.960975	0.548186	3.23612	2.8566e-06
ENSOMYG00000006752			-0.506297	0.69641	0.560413	0.620524	1.01205	0.136699	-0.323248	0.964837	0.0288446	0.996263	1.6545	0.0114405
ENSOMYG00000006764			-0.173053	0.89582	-0.0912779	0.948309	0.0324225	0.970015	-0.328693	0.934823	-0.94916	0.282056	-1.47291	0.00407266
ENSOMYG00000006789	ctdnep1b	CTD nuclear envelope phosphatase 1A-like [Source:NCBI gene;Acc:110531817]	-1.1201	0.000223503	-0.0305398	0.974688	0.398654	0.168758	-0.56467	0.435609	-0.0351844	0.990821	0.652538	0.0187738
ENSOMYG00000006790	MYL2	myosin light chain 2 [Source:HGNC Symbol;Acc:HGNC:7583]	5.26592	0.0354918	1.62158	0.62619	2.29115	0.282972	0.732023	0.981007	-4.37358	0.200835	-1.21284	0.63902
ENSOMYG00000006796			0.478985	0.457662	0.465477	0.433848	0.751706	0.0561501	0.418074	0.809656	-0.879582	0.131194	1.54767	3.22719e-05
ENSOMYG00000006799	nck2a	NCK adaptor protein 2 [Source:HGNC Symbol;Acc:HGNC:7665]	-1.05399	0.447302	0.095188	0.976287	1.75789	0.0561172	-1.29895	0.635208	-0.607114	0.855034	3.17417	0.000236873
ENSOMYG00000006803			1.26671	0.394353	-1.66071	0.490717	-4.37441	0.001322	0.692241	0.917	1.0077	0.726453	-2.14958	0.0733113
ENSOMYG00000006811	0	flocculation protein FLO11-like [Source:NCBI gene;Acc:110493221]	0.685005	0.219861	-1.02945	0.019811	-1.33263	0.000462986	0.676067	0.55282	-0.304289	0.808801	-0.435802	0.331356
ENSOMYG00000006816			1.30363	0.481022	0.763909	0.701388	3.92697	0.000750142	0.272217	0.995421	0.848388	0.801222	2.77456	0.0312056
ENSOMYG00000006824	nudt3b	nudix (nucleoside diphosphate linked moiety X)-type motif 3b [Source:ZFIN;Acc:ZDB-GENE-041010-128]	-0.571647	0.229628	0.636968	0.12048	0.665027	0.0436703	-0.244766	0.90933	0.15754	0.913208	1.19892	0.000152315
ENSOMYG00000006827	PPARG	peroxisome proliferator activated receptor gamma [Source:HGNC Symbol;Acc:HGNC:9236]	0.607612	0.33991	-0.123514	0.902482	2.29244	1.76186e-10	-0.565855	0.713981	0.466259	0.644967	-0.139161	0.808112
ENSOMYG00000006836			0.0468113	0.962865	-0.512891	0.410692	-1.42658	0.00715843	-0.725983	0.496521	-0.217211	0.890151	-1.47818	0.00517069
ENSOMYG00000006841	commd3	COMM domain containing 3 [Source:ZFIN;Acc:ZDB-GENE-041219-3]	-0.717034	0.145719	-0.886398	0.0418789	-1.25484	0.0010511	0.0445881	0.995421	0.400662	0.640652	-1.35584	0.000504105
ENSOMYG00000006842	rbm24a	RNA binding motif protein 24a [Source:NCBI gene;Acc:405801]	0.0991678	0.97186	0.765833	0.751595	-3.502	0.0239018	-0.175743	0.995421	1.92532	0.370961	-3.69587	0.0194612
ENSOMYG00000006845	0	sphingosine 1-phosphate receptor 1-like [Source:NCBI gene;Acc:110493429]	-0.371345	0.615819	-0.323226	0.652206	1.04111	0.00453855	-0.176557	0.970854	-0.619054	0.43385	0.199112	0.688956
ENSOMYG00000006849	0	malic enzyme 1 [Source:HGNC Symbol;Acc:HGNC:6983]	-0.264672	0.814929	-0.777772	0.255443	-1.84956	8.14058e-05	-0.662493	0.711098	-0.613479	0.596504	-0.303526	0.62847
ENSOMYG00000006850			0.0818263	0.966557	0.805907	0.514642	2.4318	0.0252329	0.179153	0.995421	0.83451	0.66159	2.36188	0.0352793
ENSOMYG00000006853	col12a1a	collagen, type XII, alpha 1a [Source:ZFIN;Acc:ZDB-GENE-090728-1]	0.391518	0.869688	-1.10703	0.46569	1.68515	0.102786	-0.875082	0.871137	-0.794571	0.792648	2.16592	0.0346726
ENSOMYG00000006856			-2.34171	0.283277	0.973003	0.753134	-4.04442	0.0103276	-1.48547	0.787649	0.325596	0.972969	-0.536391	0.734133
ENSOMYG00000006866	grin2ca	glutamate receptor ionotropic, NMDA 2C-like [Source:NCBI gene;Acc:110486590]	-1.96641	0.666244	1.1854	NA	2.72461	0.303204	-2.5681	0.803205	-0.817663	0.94918	4.75554	0.0447818
ENSOMYG00000006893	sqstm1	sequestosome-1-like [Source:NCBI gene;Acc:110488911]	0.0320227	0.965445	0.940218	0.000471162	1.67936	5.20815e-13	-0.218495	0.8816	0.19058	0.832758	0.365663	0.205732
ENSOMYG00000006901			-0.199156	0.956402	3.43773	0.0246095	0.807489	0.547043	0.414301	0.981669	2.58329	0.25984	1.74069	0.142225
ENSOMYG00000006903	khnyn	KH and NYN domain containing [Source:ZFIN;Acc:ZDB-GENE-141215-64]	0.758296	0.0242609	2.18147	6.5775e-20	2.2375	6.87803e-22	0.43122	0.608964	1.08977	0.000265482	1.79328	5.57866e-14
ENSOMYG00000006908	atp2a3	ATPase sarcoplasmic/endoplasmic reticulum Ca2+ transporting 3 [Source:ZFIN;Acc:ZDB-GENE-060531-103]	0.622362	0.0612258	-0.115986	0.838972	-1.02905	1.43299e-05	0.12271	0.968398	0.393688	0.433139	-0.614357	0.0184136
ENSOMYG00000006910			0.0662388	0.971079	-0.499677	0.694617	1.8082	0.00592007	-0.166592	0.995421	-0.0773716	0.994288	0.459429	0.58828
ENSOMYG00000006913	gprc5bb	G-protein coupled receptor family C group 5 member B-like [Source:NCBI gene;Acc:110493408]	-0.279134	0.817952	0.0396978	0.98874	-0.872502	0.116742	-0.104763	0.995421	1.13216	0.175098	-2.1248	4.71649e-05
ENSOMYG00000006918			-0.21879	0.728609	0.481959	0.236757	2.53935	2.05401e-22	0.0276219	0.995421	-0.0466533	0.983536	1.23302	1.55086e-05
ENSOMYG00000006919			0.418966	0.614045	-0.436368	0.568909	-3.2416	5.59364e-10	-0.00573307	0.997845	0.349511	0.809972	-0.61231	0.231082
ENSOMYG00000006920	thpo	thrombopoietin [Source:ZFIN;Acc:ZDB-GENE-110510-1]	0.198878	0.929668	0.506828	0.727215	0.0049979	0.996576	-0.223422	0.992421	-0.375723	0.909349	1.98319	0.010151
ENSOMYG00000006923	il15	Oncorhynchus mykiss interleukin 15 (il15), mRNA. [Source:RefSeq mRNA;Acc:NM_001124395]	-0.534645	0.259228	-0.179126	0.787757	-1.35153	8.97996e-06	0.0524893	0.995421	0.0993922	0.950898	-0.712178	0.0321125
ENSOMYG00000006928	satb1b	SATB homeobox 1b [Source:ZFIN;Acc:ZDB-GENE-030131-7105]	0.358791	0.70514	-0.158634	0.886264	-1.89113	1.74138e-05	0.0425751	0.995421	0.000136956	0.999923	-0.841531	0.0906735
ENSOMYG00000006935	add3a	adducin 3 (gamma) a [Source:ZFIN;Acc:ZDB-GENE-030131-2721]	0.19908	0.710301	0.0190808	0.989213	-1.45958	8.05184e-10	0.280127	0.814387	0.0200687	0.996263	-0.741254	0.00497064
ENSOMYG00000006936			-0.541581	0.31348	-0.4392	0.416498	-1.54437	4.49058e-06	-0.335257	0.847494	0.106022	0.952568	-0.772893	0.0336168
ENSOMYG00000006939	krt94	keratin 94 [Source:ZFIN;Acc:ZDB-GENE-061027-116]	0.566788	0.684671	-0.30461	0.849667	-1.94389	0.00458229	0.0882067	0.995421	0.356839	0.906928	-0.494936	0.570046
ENSOMYG00000006951	ptprua	protein tyrosine phosphatase receptor type Ua [Source:ZFIN;Acc:ZDB-GENE-060503-232]	0.206287	0.913715	0.957096	0.343126	-1.83432	0.0259435	0.101734	0.995421	0.758472	0.66731	0.508742	0.555588
ENSOMYG00000006954	mthfr	methylenetetrahydrofolate reductase (NAD(P)H) [Source:ZFIN;Acc:ZDB-GENE-041111-215]	0.40489	0.269353	-0.168993	0.71709	1.36688	2.13732e-10	-0.0771706	0.989069	-0.716198	0.0281075	1.01463	9.41302e-06
ENSOMYG00000006955	zmpste24	zinc metallopeptidase, STE24 homolog [Source:ZFIN;Acc:ZDB-GENE-030131-6312]	-0.0476516	0.954419	0.434974	0.214411	0.986842	4.96218e-05	0.00524217	0.996564	-0.139734	0.897764	1.19977	9.71178e-07
ENSOMYG00000006958			0.638756	0.207365	0.694237	0.106744	1.84305	2.59301e-09	0.423636	0.771989	0.363512	0.692132	1.13283	0.00088461
ENSOMYG00000006964	rab11fip5a	RAB11 family interacting protein 5a (class I) [Source:ZFIN;Acc:ZDB-GENE-090313-206]	0.499246	0.633388	0.309936	0.788089	-1.71994	0.00141073	0.695895	0.741548	0.851478	0.435069	-0.0583742	0.94862
ENSOMYG00000006965			0.149901	0.746131	0.272644	0.401953	1.02315	1.88848e-07	0.11839	0.957414	-0.369407	0.353897	0.961972	2.38938e-06
ENSOMYG00000006969	si:dkey-82o10.4	m-AAA protease-interacting protein 1, mitochondrial-like [Source:NCBI gene;Acc:110515539]	0.00961545	0.991374	-0.479189	0.373357	0.306008	0.464761	-0.167241	0.970854	-1.0025	0.0470443	0.324951	0.445846
ENSOMYG00000006974	e7	Oncorhynchus mykiss type I keratin E7 (e7), mRNA. [Source:RefSeq mRNA;Acc:NM_001124353]	-0.971827	0.814929	3.49732	0.0518394	2.74802	0.0872836	-0.530224	0.990754	0.7894	0.906604	5.29552	0.000462596
ENSOMYG00000006980	mctp1a	multiple C2 domains, transmembrane 1a [Source:ZFIN;Acc:ZDB-GENE-110125-3]	0.527167	0.269115	-0.102406	0.893511	-1.16552	0.00016789	-0.0108628	0.995785	0.3292	0.698932	-0.891944	0.00662055
ENSOMYG00000006988	krt222	keratin, type I cytoskeletal 18-A-like [Source:NCBI gene;Acc:110485901]	0.737089	0.752038	2.35628	0.11546	2.42895	0.0180932	0.612238	0.952333	2.19386	0.292941	2.25667	0.0358615
ENSOMYG00000006996			0.902197	0.718496	-0.130312	NA	-3.63927	0.0310096	-0.907197	0.9293	-0.395036	0.958888	0.358859	0.836847
ENSOMYG00000007004	amotl2b	angiomotin-like 2a [Source:NCBI gene;Acc:110530077]	-0.951923	0.562168	-0.336808	0.879506	1.51803	0.124697	-0.962862	0.82084	0.557567	0.876228	2.60054	0.00584905
ENSOMYG00000007008	edn2	endothelin-2-like [Source:NCBI gene;Acc:110496401]	-0.805212	0.731255	2.61001	0.118202	5.69574	1.34478e-06	0.67305	0.935377	2.30609	0.343621	5.18222	2.71864e-05
ENSOMYG00000007017	clocka	circadian locomoter output cycles protein kaput [Source:NCBI gene;Acc:100135915]	0.136945	0.88636	-0.136723	0.879506	-1.07514	0.00472836	0.202442	0.960667	0.252821	0.856934	-0.779578	0.0542447
ENSOMYG00000007022	tmtops2b	vertebrate ancient opsin-like [Source:NCBI gene;Acc:110520550]	-0.22175	0.945362	-0.0791141	0.988547	-4.66532	0.0017255	0.712898	0.922216	1.20068	0.619369	-0.20321	0.893521
ENSOMYG00000007024			0.125459	0.955952	-1.8883	0.204612	0.543846	0.637163	-0.37567	0.968245	-0.198828	0.966131	1.87201	0.0306739
ENSOMYG00000007029	gss	glutathione synthetase [Source:NCBI gene;Acc:110532297]	-0.0416244	0.946339	0.501826	0.0298235	1.40569	2.50246e-15	0.142923	0.918805	-0.0671176	0.946278	0.888144	3.10936e-06
ENSOMYG00000007032	pkn1a	protein kinase N1a [Source:ZFIN;Acc:ZDB-GENE-061207-17]	-0.0659037	0.885408	-0.368081	0.102912	-1.07267	7.97368e-11	0.0204208	0.995421	0.170246	0.739793	-1.05943	2.58836e-10
ENSOMYG00000007034			0.340455	0.615615	-0.45145	0.412539	-1.65612	1.05487e-06	-0.0881492	0.995421	-0.373405	0.697764	-0.453148	0.268218
ENSOMYG00000007036	hivep3a	HIVEP zinc finger 3a [Source:ZFIN;Acc:ZDB-GENE-081029-2]	1.182	0.148318	1.30124	0.0772756	0.777837	0.18538	0.812901	0.708064	1.06765	0.333184	1.12217	0.0436766
ENSOMYG00000007041			-4.04547	0.407297	2.16785	0.70812	5.70585	0.0600229	1.34301	0.968245	1.58479	0.905013	6.43672	0.0368831
ENSOMYG00000007042	mxi1	Oncorhynchus mykiss max interacting protein (mxi1), mRNA. [Source:RefSeq mRNA;Acc:NM_001165226]	0.191385	0.86756	-0.105309	0.930653	0.0871705	0.900126	0.478884	0.827238	0.199895	0.927499	-1.28174	0.00760533
ENSOMYG00000007060	kdm5bb	lysine (K)-specific demethylase 5Bb [Source:NCBI gene;Acc:415256]	0.157717	0.728294	-0.30908	0.32565	-1.02294	4.46436e-07	-0.116303	0.959823	0.362652	0.369547	-1.17696	9.15122e-09
ENSOMYG00000007064	serinc2	serine incorporator 2 [Source:ZFIN;Acc:ZDB-GENE-041111-296]	-0.707645	0.615225	2.01945	0.0197233	-0.575443	0.519216	0.188877	0.995421	2.84925	0.00128703	0.0806354	0.947571
ENSOMYG00000007072	atp6ap1b	V-type proton ATPase subunit S1-like [Source:NCBI gene;Acc:110492046]	-0.186331	0.670791	0.000106103	0.999874	1.56659	2.87003e-15	-0.0646225	0.992421	-0.0777727	0.943876	1.0028	2.25625e-06
ENSOMYG00000007076			2.93753	0.0442962	-0.268921	0.915208	-3.3859	0.0143439	1.96756	0.574571	-0.474906	0.918591	-1.51665	0.214143
ENSOMYG00000007077	sbno1	protein strawberry notch homolog 1-like [Source:NCBI gene;Acc:110523850]	-0.102795	0.729962	0.354659	0.0296398	1.48218	2.13997e-33	-0.163627	0.783699	-0.402655	0.034476	0.932659	2.89391e-13
ENSOMYG00000007082	sema3ab	semaphorin-3ab-like [Source:NCBI gene;Acc:110521527]	1.01181	0.310994	-1.71668	0.0278759	-8.66076	9.95117e-13	0.464604	0.92037	1.16744	0.317559	-3.03277	1.65712e-06
ENSOMYG00000007097	HOOK3	hook microtubule tethering protein 3 [Source:HGNC Symbol;Acc:HGNC:23576]	0.926008	0.0724303	0.972419	0.0311464	3.62917	2.17165e-27	0.345167	0.874604	0.373782	0.737144	2.01766	1.64789e-08
ENSOMYG00000007109	plagl2	pleiomorphic adenoma gene-like 2 [Source:ZFIN;Acc:ZDB-GENE-020806-1]	0.651265	0.402635	0.508953	0.505164	0.658017	0.20581	0.269252	0.955162	-0.104984	0.97048	-1.21754	0.0245708
ENSOMYG00000007116	0	GTPase IMAP family member 4-like [Source:NCBI gene;Acc:110521971]	1.09985	0.87702	-26.8269	3.87539e-22	-0.834727	0.830375	1.70688	0.945324	-26.8508	1.3362e-21	-0.331255	0.942678
ENSOMYG00000007117	GPR34	G protein-coupled receptor 34 [Source:HGNC Symbol;Acc:HGNC:4490]	-0.893683	0.443561	-1.83916	0.0604428	1.39592	0.0299293	0.00981497	0.997559	0.21192	0.950416	0.0854888	0.936387
ENSOMYG00000007118			-1.14852	0.594717	2.02913	0.152473	6.24478	3.9511e-08	-0.559541	0.96764	1.61002	0.483982	5.18654	1.56447e-05
ENSOMYG00000007122	irgf3	immunity-related GTPase family, f3 [Source:ZFIN;Acc:ZDB-GENE-051212-6]	-1.48241	0.288876	0.871825	0.586187	-4.41817	0.00270292	-1.30544	0.680653	0.579575	0.870428	0.0371142	0.982455
ENSOMYG00000007140			1.5017	0.4253	5.07599	4.86834e-07	6.07998	1.5683e-10	-0.717285	0.956356	2.2492	0.183067	5.71296	4.82395e-09
ENSOMYG00000007143	atg3	autophagy related 3 [Source:NCBI gene;Acc:336632]	-0.382929	0.482278	0.682116	0.0821698	2.22571	6.16603e-15	0.0351904	0.995421	0.227977	0.839846	1.39893	4.87479e-06
ENSOMYG00000007145	YBX2	Y-box binding protein 2 [Source:HGNC Symbol;Acc:HGNC:17948]	-5.67003	3.98536e-06	-0.950358	0.658784	2.79643	0.0157781	-2.37892	0.442834	-1.53822	0.569228	3.74417	0.00123329
ENSOMYG00000007158	exoc3l2a	exocyst complex component 3-like [Source:NCBI gene;Acc:110533490]	0.468098	0.693159	-1.18423	0.116809	-5.88956	1.46333e-11	-0.481165	0.889522	0.0770237	0.990592	-1.15918	0.0679
ENSOMYG00000007165	FILIP1L	filamin A-interacting protein 1-like [Source:NCBI gene;Acc:110527185]	0.231305	0.892151	-1.489	0.0661813	-3.11717	1.08407e-06	-0.171457	0.995421	0.22276	0.946278	-1.21827	0.0862945
ENSOMYG00000007167	ccdc135	dynein regulatory complex subunit 7 [Source:NCBI gene;Acc:110493926]	-0.604165	0.830436	1.08556	0.599855	-2.92581	0.014594	2.12324	0.550449	0.190935	0.982679	-0.130271	0.94674
ENSOMYG00000007169	lpar5a	lysophosphatidic acid receptor 5a [Source:ZFIN;Acc:ZDB-GENE-030131-1193]	0.726235	0.543298	-2.37769	0.00294128	-0.790387	0.322007	-0.0483166	0.995421	-0.419582	0.866462	-0.391497	0.660503
ENSOMYG00000007176	SOX10	transcription factor SOX-10-like [Source:NCBI gene;Acc:110493441]	0.379882	0.877978	1.2108	0.460725	2.11924	0.0299386	-0.756867	0.924043	1.89839	0.278311	1.8301	0.0770115
ENSOMYG00000007178	GPR55	G-protein coupled receptor 55-like [Source:NCBI gene;Acc:110530228]	0.0984846	0.956115	0.113746	0.936236	2.33335	6.41954e-07	0.101434	0.995421	-0.0295698	0.996263	1.41485	0.00699137
ENSOMYG00000007179	0	early growth response protein 4-like [Source:NCBI gene;Acc:110534336]	-0.774756	0.628314	0.963141	0.303346	-0.402479	0.641649	0.516926	0.922216	0.128823	0.977503	-1.9767	0.026578
ENSOMYG00000007180	wu:fj05g07	putative ferric-chelate reductase 1 [Source:NCBI gene;Acc:110490455]	-4.03921	0.0334889	1.22161	0.715781	5.00373	0.000364169	-1.06677	0.828281	0.621087	0.94709	4.61301	0.00183943
ENSOMYG00000007185	rnf170	E3 ubiquitin-protein ligase RNF170-like [Source:NCBI gene;Acc:110536875]	0.125994	0.812193	0.223275	0.567443	1.23269	1.07751e-09	0.0711474	0.990075	0.0169454	0.996263	1.1901	7.24645e-09
ENSOMYG00000007188	pycr1b	pyrroline-5-carboxylate reductase 1b [Source:ZFIN;Acc:ZDB-GENE-050522-26]	0.113919	0.970379	0.381	0.885508	2.83915	0.0170031	-0.490515	0.97468	-0.854825	0.839617	1.4981	0.287454
ENSOMYG00000007191	bms1	BMS1 ribosome biogenesis factor [Source:ZFIN;Acc:ZDB-GENE-060720-2]	-0.739513	0.423083	0.245799	0.850253	0.396798	0.565975	-0.383872	0.92677	-0.172534	0.953114	1.30639	0.0245823
ENSOMYG00000007192	nfatc3b	nuclear factor of activated T-cells, cytoplasmic 3-like [Source:NCBI gene;Acc:110499184]	0.201205	0.705514	-0.814177	0.0043544	-1.35937	1.81606e-08	0.0370853	0.995421	-0.0588164	0.96884	-1.28143	2.54838e-07
ENSOMYG00000007194	june	JunE proto-oncogene, AP-1 transcription factor subunit [Source:NCBI gene;Acc:767776]	1.30352	0.304846	4.52843	2.70087e-08	4.78908	6.80284e-12	0.453384	0.961713	2.82277	0.00932256	3.91802	7.59748e-08
ENSOMYG00000007205	loxl2a	lysyl oxidase-like 2a [Source:NCBI gene;Acc:565508]	0.503859	0.641558	0.488118	0.625887	-0.254378	0.733016	-0.773937	0.703677	0.0520162	0.996263	1.65579	0.00349449
ENSOMYG00000007216	pdia4	protein disulfide isomerase family A member 4 [Source:NCBI gene;Acc:110535409]	-0.495691	0.525505	0.248565	0.79035	0.510868	0.305312	-0.440251	0.839479	-0.58446	0.561214	1.40739	0.00154934
ENSOMYG00000007221	tjp2b	tight junction protein 2b (zona occludens 2) [Source:ZFIN;Acc:ZDB-GENE-040718-58]	0.34429	0.677069	-0.470919	0.4826	-2.00962	3.32464e-07	-0.00286375	0.998785	0.0706509	0.980616	-0.624982	0.175981
ENSOMYG00000007222	ebf2	EBF transcription factor 2 [Source:NCBI gene;Acc:30692]	0.428501	0.713189	-0.842931	0.325581	-3.09716	2.4172e-05	0.0391262	0.995421	0.309959	0.890638	-2.03046	0.00174271
ENSOMYG00000007229			0.64416	0.479284	-0.905925	0.230998	-2.7259	1.60666e-05	-0.102265	0.995421	0.114877	0.971101	-0.540458	0.410124
ENSOMYG00000007231	pim1	serine/threonine-protein kinase pim-1-like [Source:NCBI gene;Acc:110532299]	0.138135	0.897311	2.324	1.7174e-09	2.30253	6.20674e-10	-0.077871	0.995421	1.3611	0.00736706	2.59618	4.17738e-12
ENSOMYG00000007237	0	5-hydroxytryptamine receptor 1F-like [Source:NCBI gene;Acc:110520361]	-6.35494	0.0420506	16.9095	1.99351e-11	3.86364	0.118088	-3.18774	0.656254	18.7762	5.17984e-15	4.77684	0.0533099
ENSOMYG00000007248	0	collagen alpha-1(VIII) chain-like [Source:NCBI gene;Acc:110527188]	0.267684	0.927907	0.364608	0.871411	-0.599629	0.623373	1.16846	0.773383	2.56649	0.0434066	1.45587	0.155178
ENSOMYG00000007261	im:7160594	major facilitator superfamily domain-containing protein 1-like [Source:NCBI gene;Acc:110491635]	-0.348165	0.284234	-0.790674	0.000430981	-1.32677	1.45422e-11	0.00501062	0.996564	0.215123	0.716134	-1.00838	9.52272e-07
ENSOMYG00000007262			0.238461	0.878082	-0.63635	0.599855	-2.57323	0.00547996	-0.588508	0.873363	-0.19927	0.953658	-1.13958	0.13991
ENSOMYG00000007264	gpc5c	glypican 5c [Source:ZFIN;Acc:ZDB-GENE-141112-1]	0.275458	0.801748	-0.389119	0.667173	-2.25261	7.62988e-06	-0.561196	0.788566	0.364382	0.824609	-0.614253	0.273757
ENSOMYG00000007271			1.05014	0.333275	-1.60994	0.0928339	1.93775	0.00347671	1.53096	0.386995	-0.443869	0.853799	0.977437	0.218123
ENSOMYG00000007272	CKM	creatine kinase, muscle a [Source:ZFIN;Acc:ZDB-GENE-980526-109]	0.857411	0.821868	-0.00621863	0.998825	1.57851	0.405181	-0.00978225	0.99891	-3.96315	0.100979	4.10679	0.0151772
ENSOMYG00000007279	TACC1	transforming, acidic coiled-coil containing protein 1 [Source:ZFIN;Acc:ZDB-GENE-090521-5]	0.308781	0.330762	-1.01759	3.02727e-07	-0.268963	0.229113	-0.0190509	0.995421	0.0120566	0.996263	-0.53537	0.010464
ENSOMYG00000007283	myorg	myogenesis regulating glycosidase (putative) [Source:NCBI gene;Acc:110528299]	0.730823	0.140282	1.07642	0.0054366	0.243921	0.58097	0.538176	0.647643	-0.28992	0.80341	0.76207	0.0431445
ENSOMYG00000007287			-0.727894	0.302937	-0.946891	0.100993	-3.60858	2.76723e-16	-0.227536	0.967742	-0.233095	0.907745	-1.41732	0.00239794
ENSOMYG00000007290	lcat	phosphatidylcholine-sterol acyltransferase-like [Source:NCBI gene;Acc:110493939]	0.38894	0.866867	-1.12055	0.444312	-2.62588	0.0130358	0.973648	0.823942	-0.230488	0.963415	-1.2765	0.242426
ENSOMYG00000007291	0	C-type lectin domain family 4 member M-like [Source:NCBI gene;Acc:110497246]	-0.990486	0.314596	0.289468	0.842039	1.69374	0.00696688	-0.426904	0.931862	0.866602	0.535947	0.858266	0.231921
ENSOMYG00000007300	pck2	phosphoenolpyruvate carboxykinase 2 (mitochondrial) [Source:ZFIN;Acc:ZDB-GENE-040426-2266]	1.26998	0.285401	-0.126243	0.955004	4.35276	6.39172e-10	1.3942	0.550449	0.00426542	0.998541	0.636801	0.509691
ENSOMYG00000007303	MYADML2	myeloid-associated differentiation marker-like protein 2 [Source:NCBI gene;Acc:110493418]	-1.02989	0.863785	2.72027	0.410338	2.43621	0.339097	-0.721902	0.99129	1.74809	0.810152	-15.1601	1.12423e-11
ENSOMYG00000007311	nccrp1	NCCRP1, F-box associated domain containing [Source:NCBI gene;Acc:110533494]	-0.524092	0.354802	-0.392477	0.501169	-1.18514	0.000569231	-0.0550571	0.995421	-0.0975505	0.958964	-0.911793	0.0133821
ENSOMYG00000007315	zmynd8	protein kinase C-binding protein 1-like [Source:NCBI gene;Acc:110494546]	-0.168964	0.685133	-0.621236	0.0070965	-0.688141	0.000599761	-0.285275	0.701693	0.120975	0.880968	-1.01488	3.21999e-07
ENSOMYG00000007316			-0.0542431	0.949333	-0.625066	0.0675533	-1.10606	3.77454e-05	0.188163	0.923471	-0.0211885	0.996263	-1.02808	0.000177696
ENSOMYG00000007318	pleca	plectin a [Source:ZFIN;Acc:ZDB-GENE-030131-8984]	0.206192	0.948054	-0.783496	0.723215	2.39072	0.0746176	-0.344086	0.98666	0.670783	0.86597	3.11187	0.0173354
ENSOMYG00000007321			-0.0320406	0.968931	0.0186209	0.993339	0.92535	0.00151498	-0.204257	0.933816	0.225415	0.841943	1.04697	0.00033176
ENSOMYG00000007326	cry1b	cryptochrome circadian regulator 1 [Source:HGNC Symbol;Acc:HGNC:2384]	-0.0316549	0.972321	-1.18953	0.00444308	-2.07775	2.18895e-07	0.116993	0.984707	0.0562242	0.981758	-1.13642	0.00225288
ENSOMYG00000007327	ampd1	AMP deaminase 1-like [Source:NCBI gene;Acc:110492254]	1.28751	0.71845	-0.46408	0.911556	1.9767	0.330492	-0.236748	0.995421	-3.83645	0.147366	4.14971	0.0245823
ENSOMYG00000007335			-0.836243	0.668695	0.00251238	0.999211	-1.5376	0.0829548	0.238599	0.995421	1.01692	0.69513	-3.04974	0.000614122
ENSOMYG00000007340			-0.334442	0.866246	1.47784	0.156139	1.54046	0.0626715	-0.766127	0.852061	0.381556	0.916936	1.88063	0.0239009
ENSOMYG00000007343	nr1d2a	nuclear receptor subfamily 1 group D member 2-like [Source:NCBI gene;Acc:110515629]	0.184641	0.849864	-0.954469	0.0491533	-0.829236	0.0461402	-0.24205	0.947033	0.408611	0.713013	-1.59573	6.30355e-05
ENSOMYG00000007353	hck	tyrosine-protein kinase HCK-like [Source:NCBI gene;Acc:110532244]	0.135341	0.897994	0.978441	0.0390539	1.82035	9.92404e-07	-0.254547	0.937813	0.861594	0.176806	0.738802	0.087058
ENSOMYG00000007355			-0.0358007	0.979842	-1.04404	0.156651	-1.65202	0.00469142	-0.281182	0.965831	0.0449445	0.996263	-0.281382	0.709024
ENSOMYG00000007358	chchd7	coiled-coil-helix-coiled-coil-helix domain containing 7 [Source:NCBI gene;Acc:100301861]	-1.04026	0.00499885	-0.661627	0.0816271	-0.333005	0.339781	-0.392712	0.736193	-0.309755	0.713415	-0.0548551	0.904374
ENSOMYG00000007363	c1qtnf12	adipolin-like [Source:NCBI gene;Acc:110532596]	-1.82753	0.509908	0.935904	0.760863	3.08379	0.117328	-2.70111	0.647643	-1.66131	0.767774	4.1623	0.0245823
ENSOMYG00000007367	rab6bb	ras-related protein Rab-6B-like [Source:NCBI gene;Acc:110530079]	-0.228707	0.954419	2.99132	0.0440361	1.2349	0.372902	0.279607	0.995421	2.50949	0.227337	1.90923	0.149284
ENSOMYG00000007372	0	G0/G1 switch protein 2-like [Source:NCBI gene;Acc:110492049]	1.78231	0.438457	1.97759	0.334844	0.28375	0.892815	1.04283	0.911011	2.39385	0.358741	2.9927	0.0374422
ENSOMYG00000007378	asb14a	ankyrin repeat and SOCS box containing 14 [Source:NCBI gene;Acc:110494735]	-0.163998	0.879045	-0.348086	0.663452	-1.03119	0.0265705	-0.306942	0.92134	-0.482138	0.664234	-0.583184	0.248505
ENSOMYG00000007383	hck	tyrosine-protein kinase HCK-like [Source:NCBI gene;Acc:110492657]	0.112017	0.898951	0.76544	0.0584016	0.869643	0.00876729	0.0772385	0.995421	0.150373	0.923579	1.16111	0.00047456
ENSOMYG00000007391			0.386484	0.784338	0.902959	0.322468	-1.442	0.028489	-0.222238	0.984789	0.244845	0.939269	-1.15984	0.0862645
ENSOMYG00000007394	zgc:162344	protein hinderin-like [Source:NCBI gene;Acc:110528300]	-0.371034	0.521729	-0.452622	0.355709	-1.32641	2.25131e-05	0.198976	0.945324	-0.292696	0.771091	-0.925388	0.00588734
ENSOMYG00000007398	ten1	TEN1 subunit of CST complex [Source:ZFIN;Acc:ZDB-GENE-030131-8755]	-3.68235	0.0313447	-1.63475	0.556096	2.74855	0.0465853	-1.34311	0.809469	-0.919028	0.875659	3.22718	0.0201986
ENSOMYG00000007409	evpla	envoplakin-like [Source:NCBI gene;Acc:110493674]	0.61477	0.878082	1.35781	0.61398	1.17726	0.543923	-0.24656	0.995421	1.41965	0.748921	3.32729	0.0447609
ENSOMYG00000007418			-0.333112	0.295113	-0.425763	0.12131	-1.13085	7.73453e-08	0.143472	0.923208	0.0865879	0.932607	-0.978126	4.11982e-06
ENSOMYG00000007421	fkbp10a	FKBP prolyl isomerase 10a [Source:ZFIN;Acc:ZDB-GENE-100921-75]	0.219863	0.85696	-0.645903	0.39781	-3.41881	2.50142e-13	0.0609765	0.995421	0.1691	0.946278	-0.811102	0.140221
ENSOMYG00000007422	sdr16c5b	short chain dehydrogenase/reductase family 16C member 5 [Source:NCBI gene;Acc:110489858]	0.370533	0.81927	-0.53423	0.685969	1.79464	0.00860599	0.280658	0.976316	0.50008	0.839846	-2.01095	0.00489886
ENSOMYG00000007424	tek	TEK receptor tyrosine kinase [Source:HGNC Symbol;Acc:HGNC:11724]	0.171302	0.882291	-0.756263	0.226488	-5.62131	7.3494e-42	-0.180773	0.977201	0.460726	0.713921	-1.4094	0.00218035
ENSOMYG00000007427	flot1a	flotillin 1a [Source:ZFIN;Acc:ZDB-GENE-020430-1]	0.101415	0.974945	2.36304	0.149836	1.36179	0.331264	0.378698	0.990533	2.32715	0.298174	2.72077	0.0332007
ENSOMYG00000007430	kbtbd12	kelch repeat and BTB domain-containing protein 12-like [Source:NCBI gene;Acc:110528303]	3.91611	0.244048	1.40988	0.734519	17.3546	1.59607e-14	0.342162	0.995421	-19.8715	3.02753e-19	18.7072	1.13476e-17
ENSOMYG00000007431			-0.384196	0.745691	3.47122	8.06209e-12	2.60751	1.64795e-07	-0.981175	0.554557	1.00635	0.302129	3.35344	1.3754e-11
ENSOMYG00000007433			-0.19779	0.838805	1.68501	3.57464e-05	2.24252	1.26644e-09	-0.436277	0.818789	0.164813	0.935033	2.1504	1.41426e-08
ENSOMYG00000007440	syt1a	synaptotagmin-1-like [Source:NCBI gene;Acc:110490458]	1.01944	0.751742	3.64657	0.0494278	0.419095	0.827912	0.989642	0.933216	3.75535	0.1007	2.58334	0.0743931
ENSOMYG00000007443			-0.20495	NA	-1.3866	NA	3.81523	0.0930604	0.887371	0.977452	-1.42029	NA	5.5909	0.0108294
ENSOMYG00000007444			0.335761	0.86989	-1.09146	0.438321	-2.79471	0.0114984	-0.904135	0.822808	0.554711	0.859563	-0.799926	0.451878
ENSOMYG00000007453	ddhd2	phospholipase DDHD2-like [Source:NCBI gene;Acc:110494121]	0.52645	0.821726	-0.217213	0.928918	2.14117	0.0331129	-0.482837	0.972833	-0.0891251	0.996263	0.835139	0.521625
ENSOMYG00000007454	klf2a	Krueppel-like factor 2 [Source:NCBI gene;Acc:110524203]	-0.174009	0.807189	-0.318724	0.540957	-1.23354	2.61e-05	-0.271414	0.877372	0.0926775	0.953999	-0.351532	0.331989
ENSOMYG00000007457	0	adhesion G-protein coupled receptor G7-like [Source:NCBI gene;Acc:110527192]	-3.96176	0.00300687	0.246118	0.930849	1.90512	0.0991972	-1.74929	0.602198	-0.400806	0.942917	2.57408	0.0236446
ENSOMYG00000007462			-0.266286	0.940848	2.45764	0.0440275	4.80377	2.89273e-08	0.0858213	0.995421	0.937249	0.774512	3.69245	6.45731e-05
ENSOMYG00000007463	miga1	mitoguardin 1 [Source:NCBI gene;Acc:450070]	-1.01592	0.0995457	-0.221293	0.826318	1.24807	0.00568238	-1.25341	0.185347	-0.988939	0.178854	1.37703	0.00281127
ENSOMYG00000007470	gpr63	G protein-coupled receptor 63 [Source:ZFIN;Acc:ZDB-GENE-110411-183]	-0.426846	0.440351	-0.645642	0.140351	-1.1982	0.000398929	-0.385922	0.783758	-0.051782	0.984517	-0.897845	0.0113204
ENSOMYG00000007482	0	probable C-mannosyltransferase DPY19L1 [Source:NCBI gene;Acc:110496028]	-5.31586	0.00380301	2.18567	0.312278	1.5228	0.368645	-1.05267	0.898539	0.456936	0.955234	4.07601	0.00547098
ENSOMYG00000007483	tdrd7b	Danio rerio tudor domain containing 7 b (tdrd7b), mRNA. [Source:RefSeq mRNA;Acc:NM_001353929]	-0.122176	0.863308	1.0817	0.000233224	2.93885	8.63576e-32	-0.0148602	0.995421	0.124811	0.926845	2.90179	1.16888e-30
ENSOMYG00000007488			-0.116276	0.945338	0.249803	0.848268	-1.43946	0.0284698	-0.230185	0.974911	0.69072	0.591719	0.0624936	0.943248
ENSOMYG00000007494	si:ch211-256e16.3	kelch-like protein 20 [Source:NCBI gene;Acc:110486789]	-0.32595	0.532394	-1.02701	0.0020408	0.0100378	0.980479	-0.431243	0.673747	-0.368433	0.592055	0.319697	0.341583
ENSOMYG00000007495	si:ch73-60h1.1	calcium/calmodulin-dependent protein kinase type IV-like [Source:NCBI gene;Acc:110486637]	0.00123704	0.999395	2.55254	0.0305725	0.466495	0.707847	-0.300796	0.991429	1.16613	0.659708	1.1624	0.278856
ENSOMYG00000007498			-1.6912	0.635551	1.42684	0.488998	5.73185	2.3964e-05	-0.879896	0.969528	0.919219	0.843331	3.19583	0.0387547
ENSOMYG00000007503			1.28964	0.631039	0.998356	0.566508	3.07857	0.0045368	0.180665	0.995421	0.214191	0.973099	2.33933	0.0477788
ENSOMYG00000007506	rereb	arginine-glutamic acid dipeptide (RE) repeats b [Source:ZFIN;Acc:ZDB-GENE-070212-3]	-0.0903368	0.880351	-0.300682	0.412566	-1.34622	1.10937e-09	-0.384405	0.609994	0.0685123	0.956064	-1.34105	2.50942e-09
ENSOMYG00000007512			-0.171112	0.887281	-0.399769	0.639775	-1.24342	0.0080902	0.247978	0.961994	0.462283	0.727029	-1.33381	0.00573844
ENSOMYG00000007515	loxl3b	lysyl oxidase-like 3b [Source:NCBI gene;Acc:336266]	1.20586	0.0707467	0.0456995	0.982798	-2.0907	0.000167764	0.458422	0.872007	0.262332	0.899926	-0.411736	0.50032
ENSOMYG00000007524	si:zfos-943e10.1	GRAM domain-containing protein 3-like [Source:NCBI gene;Acc:110524019]	0.151531	0.830436	1.18285	0.000110154	0.811641	0.00637229	-0.0329283	0.995421	0.305457	0.7124	0.952832	0.00162614
ENSOMYG00000007526	txnrd3	thioredoxin reductase 1, cytoplasmic-like [Source:NCBI gene;Acc:110528504]	-0.184422	0.728497	0.641481	0.0266096	2.10259	2.01249e-21	-0.200071	0.894313	-0.258528	0.702421	1.20504	3.5967e-07
ENSOMYG00000007529	pkd2	polycystin-2-like [Source:NCBI gene;Acc:110534543]	-0.287999	0.821817	-0.0762155	0.96497	-1.28494	0.0255886	-0.56704	0.829934	0.357177	0.864632	-0.641107	0.321877
ENSOMYG00000007535	tbc1d9	TBC1 domain family member 9-like [Source:NCBI gene;Acc:110498427]	-0.249952	0.783942	-1.29907	0.00403377	-1.75456	5.78082e-06	-0.777299	0.508785	0.169734	0.932177	-0.661276	0.138855
ENSOMYG00000007539	0	syndecan-4-like [Source:NCBI gene;Acc:110527669]	-0.866697	0.422452	4.55333	4.08658e-14	4.22067	9.16194e-13	-0.84595	0.732386	2.42485	0.0018336	3.82667	2.69105e-10
ENSOMYG00000007541	HNRNPR	heterogeneous nuclear ribonucleoprotein R [Source:NCBI gene;Acc:110498147]	0.277482	0.653493	-0.297883	0.588911	-1.74301	4.52309e-09	0.478718	0.647643	-0.099481	0.951349	-0.924215	0.00435399
ENSOMYG00000007548			-4.2829	0.010608	-1.86831	0.443824	2.96355	0.0330195	-2.18209	0.59307	0.477839	0.945596	3.8236	0.00586749
ENSOMYG00000007555	irf2	interferon regulatory factor 2-like [Source:NCBI gene;Acc:110519953]	0.560845	0.0440165	0.866931	7.18955e-05	1.13059	1.11369e-08	0.00472226	0.996564	0.669653	0.0167464	0.565125	0.0112786
ENSOMYG00000007562	si:ch211-126j24.1	phosphofurin acidic cluster sorting protein 2-like [Source:NCBI gene;Acc:110486068]	-0.591159	0.577784	-0.825044	0.339127	-2.02504	0.000572262	-0.405179	0.924108	-0.0940889	0.982679	-0.95711	0.140716
ENSOMYG00000007567			-25.2836	0.0273212	15.3162	0.213677	23.2152	0.00928001	-2.97434	0.98666	17.309	0.264329	24.1089	0.00885437
ENSOMYG00000007569			-0.130651	0.934831	0.452736	0.721228	-2.48123	0.0127708	-0.585269	0.818148	0.668472	0.694513	-2.13016	0.0187545
ENSOMYG00000007572			-0.899707	0.184766	-1.36944	0.0159871	-1.89671	0.000887616	-0.00556665	0.998039	-1.09663	0.143113	-0.83905	0.1293
ENSOMYG00000007578	0	late histone H2A.2.2-like [Source:NCBI gene;Acc:110495475]	-25.565	3.96396e-22	1.61271	0.804899	8.43341	0.00279069	-2.2671	0.879313	2.43113	0.801376	9.7173	0.000732882
ENSOMYG00000007581			-0.474398	0.812942	2.34002	0.0204388	1.94337	0.0274891	-0.459175	0.961715	1.27229	0.506042	4.00813	1.02037e-06
ENSOMYG00000007587	trap1	TNF receptor-associated protein 1 [Source:ZFIN;Acc:ZDB-GENE-030131-4257]	-0.0461693	0.962525	-0.337372	0.537082	1.10368	0.000416138	0.463222	0.690054	-0.659985	0.225712	1.04567	0.00137555
ENSOMYG00000007600			-0.25643	0.867154	1.6694	0.0167645	1.6382	0.00667215	-1.07155	0.578951	0.700816	0.649498	1.35505	0.0347754
ENSOMYG00000007603			-0.136185	0.960435	-0.0634492	0.992784	2.42257	0.00515078	-1.06257	0.814546	0.945812	0.737378	0.21041	0.8741
ENSOMYG00000007604			0.36797	0.353223	1.29307	5.53622e-08	2.38285	1.65094e-27	0.00979669	0.995421	0.146012	0.880968	2.14905	3.22694e-22
ENSOMYG00000007610	hsd17b1	estradiol 17-beta-dehydrogenase 1-like [Source:NCBI gene;Acc:110487538]	-2.09765	0.438365	0.517601	0.897853	2.00617	0.306487	-1.01747	0.938892	0.793646	0.916463	4.30911	0.0151921
ENSOMYG00000007611	CRYBB3	crystallin beta B3 [Source:HGNC Symbol;Acc:HGNC:2400]	0.466034	0.529506	0.720722	0.209226	1.40967	0.000481692	0.143727	0.984789	0.35023	0.799182	-0.0864684	0.89071
ENSOMYG00000007612			0.385392	0.604083	-1.5071	0.00491449	-1.37894	0.00228195	-0.0498932	0.995421	0.420817	0.709386	-0.870268	0.0573344
ENSOMYG00000007618	phldb2b	pleckstrin homology-like domain family B member 2 [Source:NCBI gene;Acc:110535449]	0.270205	0.856523	-0.959198	0.268663	-1.66061	0.00727959	-0.0380583	0.995421	0.0365349	0.996263	-0.0744335	0.94069
ENSOMYG00000007619	0	inhibitor of nuclear factor kappa-B kinase-interacting protein-like [Source:NCBI gene;Acc:110499908]	-1.78819	0.116984	-0.639499	0.688753	1.25719	0.160481	-1.28919	0.632038	-0.832349	0.72777	2.13883	0.0121963
ENSOMYG00000007625			0.153233	0.85097	-0.341203	0.549057	-1.81935	8.64058e-09	0.113152	0.98666	0.307032	0.759041	-1.17709	0.000472452
ENSOMYG00000007636			0.564827	0.782074	2.04992	0.0625335	1.99623	0.030709	-0.429404	0.970854	-0.0411003	0.996263	2.26951	0.0157439
ENSOMYG00000007639	DXO	decapping exoribonuclease [Source:HGNC Symbol;Acc:HGNC:2992]	-0.0772899	0.954439	-1.20713	0.0145461	-0.643719	0.158491	-0.0362423	0.995421	-0.558394	0.566578	-0.640935	0.171695
ENSOMYG00000007642	DCC	DCC netrin 1 receptor [Source:HGNC Symbol;Acc:HGNC:2701]	-0.233649	0.964546	-0.655413	0.896297	-18.2205	1.30686e-20	-0.707566	0.978674	0.171149	0.996263	-1.05042	0.685573
ENSOMYG00000007644			0.788325	0.104279	0.292366	0.654585	-1.47092	1.88336e-05	0.436653	0.76602	0.548844	0.440843	-1.10221	0.00217511
ENSOMYG00000007646	si:ch73-141c7.1	si:ch73-141c7.1 [Source:NCBI gene;Acc:393762]	-3.80847	0.00601892	0.967855	0.66094	4.15742	0.000276214	-2.01583	0.539917	0.497813	0.933203	5.09151	1.04568e-05
ENSOMYG00000007647	ralbp1	ralA binding protein 1 [Source:ZFIN;Acc:ZDB-GENE-040426-2098]	0.287266	0.562168	0.486996	0.180243	1.12511	1.18821e-05	0.288962	0.821825	0.480839	0.338306	0.897408	0.00104632
ENSOMYG00000007650	bsnb	protein bassoon-like [Source:NCBI gene;Acc:110528438]	-1.28696	0.665913	0.590025	0.884827	3.57098	0.0699157	-0.661381	0.970854	-0.103172	0.996263	5.44756	0.00374921
ENSOMYG00000007651	0	spermatid perinuclear RNA-binding protein-like [Source:NCBI gene;Acc:110525457]	-4.79281	0.0337319	-0.704534	0.864358	4.97957	0.010738	-2.5802	0.647643	-2.33277	0.582721	6.27556	0.00138549
ENSOMYG00000007653	0	enolase 1b, (alpha) [Source:ZFIN;Acc:ZDB-GENE-040426-1651]	0.523374	0.599323	-0.0515686	0.981327	-1.9788	0.000239397	0.176017	0.987585	0.0730683	0.989613	-1.24732	0.028603
ENSOMYG00000007682			-0.0126367	0.996108	3.03761	0.042964	2.51523	0.0460022	0.378754	0.99013	1.39829	0.679407	2.60815	0.0441977
ENSOMYG00000007683	EDIL3	EGF-like repeats and discoidin I-like domains 3a [Source:ZFIN;Acc:ZDB-GENE-060503-366]	0.651367	0.509434	-0.472677	0.653614	-1.45113	0.0200877	-0.676029	0.784428	0.279286	0.91174	-0.179823	0.825865
ENSOMYG00000007685			1.01103	0.331279	0.449345	0.731542	1.79296	0.00763376	0.237309	0.982833	0.356615	0.897031	1.74987	0.0121174
ENSOMYG00000007686	0	alpha-(1,3)-fucosyltransferase 9-like [Source:NCBI gene;Acc:110522526]	0.180552	0.952927	2.21161	0.0456507	1.02332	0.367553	-0.330069	0.986215	-0.253793	0.963578	-0.49897	0.731323
ENSOMYG00000007695	tmem30b	cell cycle control protein 50B-like [Source:NCBI gene;Acc:110498150]	-1.22222	0.309539	-0.156723	0.944049	1.53527	0.0644804	0.049744	0.995421	0.854596	0.685436	1.96352	0.017136
ENSOMYG00000007697	fgg	fibrinogen gamma chain [Source:ZFIN;Acc:ZDB-GENE-040426-1998]	-4.13959	0.0155312	-0.175424	0.969782	3.16702	0.0258957	-3.07937	0.377641	-1.03797	0.836108	0.92552	0.612084
ENSOMYG00000007703	ebpl	EBP like [Source:ZFIN;Acc:ZDB-GENE-030616-542]	-1.95955	0.0691995	-0.933783	0.490935	1.49734	0.0835872	-1.61683	0.47202	-0.426899	0.906429	1.86396	0.0311698
ENSOMYG00000007706	ANTXR1	ANTXR cell adhesion molecule 1 [Source:HGNC Symbol;Acc:HGNC:21014]	-1.28809	0.517544	0.119545	0.981869	2.05078	0.101709	-0.790865	0.920519	0.348833	0.956451	2.64282	0.0312056
ENSOMYG00000007709	lrata	lecithin retinol acyltransferase-like [Source:NCBI gene;Acc:110497453]	1.04461	0.38667	-1.09224	0.331877	-2.6624	0.000338924	0.295143	0.977237	0.804171	0.6851	0.141601	0.898053
ENSOMYG00000007711	jupb	junction plakoglobin-like [Source:NCBI gene;Acc:110486185]	0.901503	0.379183	-0.0598405	0.982274	-2.56565	3.77192e-05	0.0402544	0.995421	0.0857726	0.990095	0.120063	0.898525
ENSOMYG00000007712			-1.13584	0.283008	-0.715157	0.54301	-3.09366	4.81933e-05	-0.152833	0.995421	-0.0396859	0.996263	-1.41511	0.0612567
ENSOMYG00000007715	gtf2f2b	general transcription factor IIF subunit 2-like [Source:NCBI gene;Acc:110520373]	-3.90442	0.0020735	-0.341887	0.89757	1.5187	0.188837	-1.78866	0.557866	-0.666688	0.876881	2.97444	0.00546011
ENSOMYG00000007716	fam32a	family with sequence similarity 32 member A [Source:NCBI gene;Acc:431750]	-0.927725	0.955874	36.7488	1.74311e-13	-7.05648	0.234864	-0.253444	0.995421	37.4881	2.06935e-13	0.900552	0.909787
ENSOMYG00000007723	psme1	proteasome activator subunit 1 [Source:NCBI gene;Acc:110489770]	-0.190745	0.636238	0.49477	0.0478155	1.48464	2.76776e-15	0.0922092	0.971223	0.0446513	0.971428	1.01823	3.07048e-07
ENSOMYG00000007724			0.181131	0.933971	-1.26082	0.22619	-2.01573	0.0172533	0.0383949	0.995421	0.755872	0.673507	-2.5396	0.00453568
ENSOMYG00000007741	dse	dermatan sulfate epimerase [Source:ZFIN;Acc:ZDB-GENE-041001-202]	0.252712	0.65	0.968783	0.00149405	-0.524095	0.0850008	-0.129212	0.970854	0.734462	0.0742327	1.38702	2.8867e-07
ENSOMYG00000007745	cox7c	cytochrome c oxidase subunit 7C, mitochondrial-like [Source:NCBI gene;Acc:110535720]	-0.107921	0.939717	-0.288643	0.764765	-1.14283	0.0150165	0.13246	0.992873	-0.128522	0.958501	-0.636212	0.227507
ENSOMYG00000007751			-0.206365	0.955874	1.48829	0.252643	5.23425	1.22032e-08	-0.706902	0.956152	0.4898	0.912269	3.6453	0.000279598
ENSOMYG00000007752			0.438721	0.932326	4.12713	0.0431203	2.26655	0.128336	2.26825	0.68327	3.59654	0.198737	2.90098	0.0480836
ENSOMYG00000007753	lepr	leptin receptor [Source:ZFIN;Acc:ZDB-GENE-080104-1]	-0.444424	0.758037	0.633903	0.578309	0.344253	0.685607	-0.25983	0.977237	0.594373	0.766745	1.43099	0.0394305
ENSOMYG00000007760	camkk1a	calcium/calmodulin-dependent protein kinase kinase 1, alpha a [Source:ZFIN;Acc:ZDB-GENE-050327-62]	-0.172314	0.889597	-0.602651	0.418677	-0.463443	0.409713	0.00128556	0.999856	0.206224	0.928506	-1.22698	0.0147608
ENSOMYG00000007776			-0.147525	0.956432	5.62188	6.5174e-12	7.34956	1.99121e-21	-0.605391	0.930288	1.38509	0.433915	6.6071	3.76788e-17
ENSOMYG00000007789	ldhd	lactate dehydrogenase D [Source:NCBI gene;Acc:110494022]	-0.158124	0.681082	-0.579177	0.00688267	-1.04132	1.1221e-08	-0.0832813	0.972442	0.00572307	0.996282	-0.844747	8.48796e-06
ENSOMYG00000007800	fzd2	frizzled class receptor 2 [Source:ZFIN;Acc:ZDB-GENE-990415-224]	-0.119939	0.944188	-3.00017	5.95577e-07	-5.38749	6.35371e-09	0.556726	0.833196	-0.124035	0.969596	-3.0449	8.66611e-07
ENSOMYG00000007803			-26.2303	0.0694632	-0.0460636	0.998694	24.5279	0.0253701	-2.08744	0.995421	-0.0648104	0.998541	26.0329	0.0207696
ENSOMYG00000007813	0	protein ABHD15-like [Source:NCBI gene;Acc:110491262]	-5.70726	0.0410044	0.779575	0.890277	5.0343	0.0183983	-2.24287	0.800459	-0.0260274	0.997944	5.90773	0.00640571
ENSOMYG00000007817	rpia	ribose 5-phosphate isomerase A (ribose 5-phosphate epimerase) [Source:ZFIN;Acc:ZDB-GENE-041114-24]	0.577765	0.361073	0.42221	0.520182	-1.38712	0.000277457	0.582621	0.665653	0.141918	0.943487	-0.363858	0.448481
ENSOMYG00000007823	hmcn1	hemicentin 1 [Source:ZFIN;Acc:ZDB-GENE-041014-322]	0.906589	0.103271	0.470898	0.468343	-4.56784	3.91901e-29	0.0515641	0.995421	0.633745	0.438367	-1.04797	0.0131001
ENSOMYG00000007827	lamb1a	laminin subunit beta-1-like [Source:NCBI gene;Acc:110524092]	0.363574	0.731782	0.308808	0.764204	-1.94003	7.64495e-05	-0.588574	0.781228	0.0693283	0.988893	0.506893	0.389906
ENSOMYG00000007833			0.710079	0.113246	-0.39033	0.454098	-1.03137	0.00206272	-0.26114	0.899853	0.33753	0.701984	-0.500949	0.178868
ENSOMYG00000007837	adra2da	alpha-2Db adrenergic receptor-like [Source:NCBI gene;Acc:110488611]	1.24572	0.0608188	0.406334	0.662924	0.223988	0.728302	0.865961	0.582595	0.869626	0.335406	-1.11656	0.04788
ENSOMYG00000007838			-3.82321	0.236086	4.32636	0.123885	2.98303	0.234495	-1.81029	0.859828	0.625029	0.962927	4.57268	0.049289
ENSOMYG00000007840	lrfn2b	leucine rich repeat and fibronectin type III domain containing 2b [Source:ZFIN;Acc:ZDB-GENE-121214-111]	0.410146	0.717092	0.152578	0.911451	-4.80405	4.83402e-06	0.444118	0.888679	0.484603	0.77248	-1.20941	0.0588047
ENSOMYG00000007849	scrn2	secernin-2-like [Source:NCBI gene;Acc:110485913]	0.712533	0.309723	-0.426308	0.604208	-2.00469	6.94743e-05	0.236573	0.964443	0.601405	0.560429	-2.12757	3.50499e-05
ENSOMYG00000007851			0.457967	0.562168	-1.13099	0.0260174	-2.6718	2.52372e-11	-0.162445	0.980334	0.18681	0.928653	-1.32445	0.00273093
ENSOMYG00000007858	alox5ap	arachidonate 5-lipoxygenase-activating protein [Source:ZFIN;Acc:ZDB-GENE-030131-9322]	-0.286667	0.815397	0.280771	0.805824	-1.07287	0.0491151	0.147627	0.992953	0.555548	0.696219	-1.04973	0.064109
ENSOMYG00000007862			0.0211965	0.970379	-0.447094	0.100993	-0.843011	5.08766e-05	-0.471623	0.398376	0.302189	0.506155	-1.11086	1.04435e-07
ENSOMYG00000007864	ZFP36L1	ZFP36 ring finger protein like 1 [Source:HGNC Symbol;Acc:HGNC:1107]	7.69528e-05	0.999897	-1.00647	0.080844	-1.89247	2.69954e-05	-0.217984	0.970533	-0.115783	0.963575	-0.244935	0.688956
ENSOMYG00000007865	0	Oncorhynchus mykiss tapasin long form (LOC100136299), mRNA. [Source:RefSeq mRNA;Acc:NM_001124553]	0.0637137	0.939717	1.90343	7.15303e-14	2.57696	4.86588e-26	0.154861	0.954618	0.887864	0.0112573	2.07475	7.89922e-17
ENSOMYG00000007869	mapk11	mitogen-activated protein kinase 11 [Source:ZFIN;Acc:ZDB-GENE-040625-75]	-0.156428	0.923866	-0.809137	0.323443	-1.5117	0.0065685	-0.260191	0.970854	-0.414207	0.833983	-0.855601	0.170451
ENSOMYG00000007875			0.866874	0.438516	0.420006	0.746246	-1.43929	0.0642717	0.362458	0.961994	0.056021	0.996263	1.54773	0.0149253
ENSOMYG00000007878	cd40	tumor necrosis factor receptor superfamily member 5 [Source:NCBI gene;Acc:101268951]	0.00538335	0.995264	1.2274	0.0157022	1.11895	0.0119126	-0.511341	0.790085	0.773316	0.350875	1.14506	0.0127429
ENSOMYG00000007881	ZNRF1	zinc and ring finger 1 [Source:NCBI gene;Acc:110494037]	-0.0770144	0.963521	2.02597	0.0009452	3.14734	2.38668e-09	-0.163992	0.992873	1.23416	0.186195	1.75737	0.00263098
ENSOMYG00000007882	col10a1b	collagen alpha-1(X) chain-like [Source:NCBI gene;Acc:110522131]	-0.308938	0.958846	0.155879	0.985859	-2.09598	0.447828	0.152366	0.995421	0.944889	0.90927	6.57129	0.00119118
ENSOMYG00000007893			0.820388	0.525485	0.570172	0.672965	2.5227	0.000261121	0.516817	0.923135	1.11686	0.444131	1.13885	0.15635
ENSOMYG00000007895			0.513186	0.550617	0.355935	0.699409	1.05361	0.0310866	0.235463	0.968245	0.737706	0.449873	0.100219	0.887891
ENSOMYG00000007905	txnl4b	thioredoxin-like protein 4B [Source:NCBI gene;Acc:110495342]	-1.17625	0.0456822	-0.404912	0.623131	0.636687	0.202038	-1.28743	0.157783	-0.359305	0.815634	0.788398	0.110573
ENSOMYG00000007909	plch2a	phospholipase C, eta 2a [Source:ZFIN;Acc:ZDB-GENE-030131-6367]	-4.88309	0.0406762	-0.60563	0.904429	2.28634	0.297881	-1.67807	0.797693	0.689794	0.941359	5.41297	0.00349559
ENSOMYG00000007910	pdia4	protein disulfide-isomerase A4-like [Source:NCBI gene;Acc:110489602]	0.299606	0.63221	0.341475	0.52825	0.535867	0.120475	-0.00495758	0.997559	-0.477356	0.48546	1.59138	2.7416e-07
ENSOMYG00000007914	ramp2	receptor activity-modifying protein 1-like [Source:NCBI gene;Acc:110486276]	0.449844	0.554148	-0.422786	0.558119	-3.76799	2.1024e-19	0.0242022	0.995421	0.379263	0.768529	-0.408351	0.422766
ENSOMYG00000007917	adamts3	ADAM metallopeptidase with thrombospondin type 1 motif, 3 [Source:ZFIN;Acc:ZDB-GENE-110223-1]	-0.851628	0.471543	-0.59186	0.656549	1.34475	0.0636715	-0.972623	0.696342	0.0701189	0.996263	2.36703	0.000585648
ENSOMYG00000007921			-1.40803	0.352248	-0.141917	0.960117	-2.43682	0.0160221	-0.671437	0.921839	-0.346186	0.94307	-0.977119	0.385307
ENSOMYG00000007925	xcr1b.1	chemokine XC receptor 1-like [Source:NCBI gene;Acc:110530865]	0.481551	0.75372	0.582079	0.670361	-3.48623	0.000841904	0.102859	0.995421	0.544644	0.832306	-0.540323	0.552373
ENSOMYG00000007927	FGD5	FYVE, RhoGEF and PH domain containing 5 [Source:HGNC Symbol;Acc:HGNC:19117]	1.15171	0.0261457	-0.971288	0.0568589	-4.12033	9.06103e-14	0.350781	0.8816	0.345186	0.784289	-1.74444	3.90863e-05
ENSOMYG00000007937	nrap	nebulin related anchoring protein [Source:NCBI gene;Acc:110498821]	0.483955	0.845154	0.308448	0.903256	2.43607	0.0221118	-0.25712	0.995421	-0.634318	0.874612	1.64443	0.160524
ENSOMYG00000007948			0.606365	0.477757	1.29875	0.02634	-4.35284	4.66463e-15	0.0456999	0.995421	1.14616	0.138904	0.343804	0.590939
ENSOMYG00000007954	0	BOLA class I histocompatibility antigen, alpha chain BL3-6-like [Source:NCBI gene;Acc:110496224]	0.665884	0.496292	1.09576	0.132294	2.01174	0.000199636	0.346518	0.944179	1.14936	0.219449	1.0339	0.091227
ENSOMYG00000007962	ngfra	nerve growth factor receptor a (TNFR superfamily, member 16) [Source:ZFIN;Acc:ZDB-GENE-050928-1]	-0.718994	0.830068	3.79644	0.0591232	3.65849	0.0265341	0.00775746	0.998911	2.42186	0.522226	4.74942	0.00351063
ENSOMYG00000007966			-1.32565	0.770458	-1.06919	0.787923	5.51237	0.00294913	-1.23067	0.946983	-2.36461	0.629562	3.7584	0.0708779
ENSOMYG00000007969	rgs14a	regulator of G-protein signaling 14-like [Source:NCBI gene;Acc:110488612]	-0.158606	0.857731	-1.42313	0.000126382	-1.24167	0.000367282	-0.0963916	0.994748	0.0910225	0.963369	-1.36637	0.00013356
ENSOMYG00000007971			-0.454319	0.622424	1.10007	0.0446774	0.612414	0.23546	-0.296004	0.943886	-0.2124	0.923598	0.785054	0.122397
ENSOMYG00000007975			-0.307382	0.962151	-0.78398	0.880735	4.17778	0.029715	1.79586	0.879313	-0.817664	0.941359	2.71485	0.223377
ENSOMYG00000007980	TOPORS	E3 ubiquitin-protein ligase Topors-like [Source:NCBI gene;Acc:110497170]	-0.193959	0.959411	-0.677849	0.803616	0.745939	0.647623	0.313506	0.995421	-1.28194	0.716234	2.9319	0.0285875
ENSOMYG00000007981	dnajc6	DnaJ (Hsp40) homolog, subfamily C, member 6 [Source:ZFIN;Acc:ZDB-GENE-080104-2]	0.678576	0.391591	0.84704	0.192925	1.53955	0.000663987	-0.185807	0.981258	0.748426	0.447337	0.88312	0.0839453
ENSOMYG00000007982	abi3bpb	target of Nesh-SH3-like [Source:NCBI gene;Acc:110527193]	-0.407933	0.813871	-1.39567	0.155392	-4.08449	6.20104e-07	-0.112624	0.995421	-0.375315	0.90927	-0.847839	0.336427
ENSOMYG00000007995			-0.655098	0.729208	2.46929	0.0145461	3.50011	3.04572e-05	-0.570194	0.936725	-0.299633	0.946796	5.6498	4.76243e-12
ENSOMYG00000008002	itga6b	integrin, alpha 6b [Source:ZFIN;Acc:ZDB-GENE-050320-5]	0.444179	0.787269	0.0158678	0.993857	-2.02863	0.0103847	-0.115712	0.995421	0.0685788	0.996263	0.77376	0.366481
ENSOMYG00000008005	MPC2	mitochondrial pyruvate carrier 2 [Source:HGNC Symbol;Acc:HGNC:24515]	-6.93252	0.0939714	14.9986	3.32792e-06	20.4389	1.42604e-13	-2.3834	0.882638	15.9877	2.8252e-06	21.5362	9.2259e-15
ENSOMYG00000008013	si:ch211-236k19.2	LIM/homeobox protein Lhx6-like [Source:NCBI gene;Acc:110525464]	-3.00137	0.336346	-0.0626337	0.993675	0.847085	0.775004	-0.934708	0.967617	1.33825	0.874435	4.84516	0.0115314
ENSOMYG00000008018			-0.408007	0.705468	-1.09305	0.120061	-3.94349	2.20591e-12	-0.222847	0.973399	1.09416	0.205495	-1.70531	0.0016309
ENSOMYG00000008020	kcnk10a	potassium channel subfamily K member 10-like [Source:NCBI gene;Acc:110522533]	-7.26001	0.0101343	16.8049	1.09752e-13	6.918	0.00194305	-2.96032	0.650944	16.8111	3.8578e-13	8.36801	0.000213692
ENSOMYG00000008023	aff4	AF4/FMR2 family member 4-like [Source:NCBI gene;Acc:110537760]	0.572707	0.10346	1.36261	3.04689e-08	1.55147	3.04867e-11	0.238024	0.864255	0.255072	0.723335	0.879596	0.000595125
ENSOMYG00000008032			0.562922	0.784037	2.89944	0.00272831	4.86552	3.05648e-09	-0.696361	0.911011	0.616746	0.852725	4.18175	1.07966e-06
ENSOMYG00000008034	0	interferon gamma receptor 1 [Source:NCBI gene;Acc:110493590]	0.0445615	0.974116	1.96052	0.000286953	1.0045	0.066189	-0.215096	0.975092	0.728805	0.52435	1.03368	0.0667099
ENSOMYG00000008039	pdcd4a	programmed cell death protein 4-like [Source:NCBI gene;Acc:110534338]	-0.42794	0.611998	-0.79396	0.178933	-1.63856	0.000113061	-0.088162	0.995421	-0.215246	0.914965	-1.02697	0.0273202
ENSOMYG00000008040	tatdn2	TatD DNase domain containing 2 [Source:NCBI gene;Acc:110494306]	-4.54039	0.0275871	1.03048	0.758183	5.07686	0.00143194	-2.15788	0.713881	0.942481	0.883285	6.10484	0.000159585
ENSOMYG00000008042	MAN1C1	mannosidase alpha class 1C member 1 [Source:HGNC Symbol;Acc:HGNC:19080]	-2.64698	0.0163544	0.76889	0.645964	1.99879	0.0260697	-1.85639	0.416773	0.889853	0.730834	2.96303	0.000723954
ENSOMYG00000008061	phactr4a	phosphatase and actin regulator 4A-like [Source:NCBI gene;Acc:110488181]	-0.850123	0.222987	-0.780793	0.234584	-1.46964	0.0016267	-0.678424	0.680444	0.00404222	0.998347	-0.839038	0.104618
ENSOMYG00000008063	arl3l2	ADP ribosylation factor like GTPase 3, like 2 [Source:ZFIN;Acc:ZDB-GENE-040426-1678]	-1.00774	0.377301	-0.782448	0.531733	-3.96811	6.18481e-05	-0.334249	0.970151	0.921099	0.584152	-3.06076	0.000472535
ENSOMYG00000008067	0	uncharacterized LOC110497177 [Source:NCBI gene;Acc:110497177]	0.40552	0.950651	2.06476	0.460725	7.20301	9.36192e-08	-0.940487	0.970854	0.479025	0.964142	5.20908	0.000336966
ENSOMYG00000008068	luzp1	leucine zipper protein 1-like [Source:NCBI gene;Acc:110498152]	-0.375531	0.489794	0.29573	0.59547	0.96616	0.00167776	-0.53175	0.589962	0.0473316	0.986207	1.44544	1.74271e-06
ENSOMYG00000008070	rab27b	RAB27B, member RAS oncogene family [Source:ZFIN;Acc:ZDB-GENE-120215-85]	0.383675	0.712874	-0.295562	0.801845	-1.29059	0.0339933	-0.564495	0.829656	0.484517	0.743958	-1.11071	0.0659963
ENSOMYG00000008071	HS3ST2	heparan sulfate glucosamine 3-O-sulfotransferase 2-like [Source:NCBI gene;Acc:110491642]	-0.922994	0.753127	-0.844887	0.783514	2.91275	0.027877	-0.825989	0.94409	-0.117669	0.996263	2.38967	0.0923808
ENSOMYG00000008074			0.176748	0.92612	-0.337503	0.83289	1.22672	0.0662617	0.151579	0.995421	0.263163	0.936301	1.38424	0.0366806
ENSOMYG00000008080	kif1ab	kinesin family member 1Ab [Source:ZFIN;Acc:ZDB-GENE-070912-480]	0.993842	0.683814	3.56477	0.01164	0.834749	0.557807	0.740131	0.945324	2.81267	0.150712	1.69791	0.190825
ENSOMYG00000008083			-0.0493565	0.96786	1.9796	5.97218e-06	1.94287	2.22138e-06	0.197929	0.970854	0.182421	0.933912	1.63382	0.000166151
ENSOMYG00000008084	hesx1	HESX homeobox 1 [Source:ZFIN;Acc:ZDB-GENE-990415-130]	0.0279809	0.976545	-0.938107	0.028428	-1.64459	1.55676e-06	0.144189	0.977357	0.025265	0.996263	-1.74457	6.61443e-07
ENSOMYG00000008085	0	C-type lectin domain family 4 member E-like [Source:NCBI gene;Acc:110534502]	0.164723	0.916813	1.23636	0.0689381	1.31036	0.0194345	-0.0890053	0.995421	0.716817	0.579102	0.980165	0.10516
ENSOMYG00000008093	REM2	Oncorhynchus mykiss Rem2A (LOC101268909), mRNA. [Source:RefSeq mRNA;Acc:NM_001281319]	0.036592	0.97478	-0.428519	0.582991	-0.385418	0.466678	-0.121065	0.993704	-0.0314962	0.996263	-1.12125	0.0168445
ENSOMYG00000008095			0.145371	0.925882	-0.098421	0.945179	0.680759	0.270512	0.138351	0.995421	-0.321167	0.875857	1.12011	0.0487054
ENSOMYG00000008096	mdh1b	malate dehydrogenase 1B [Source:NCBI gene;Acc:110527570]	0.652171	0.5797	-0.171416	0.914924	-2.26032	0.00129053	0.029707	0.995421	-0.254308	0.936696	-0.809648	0.266055
ENSOMYG00000008116	sdcbp2	syndecan binding protein (syntenin) 2 [Source:ZFIN;Acc:ZDB-GENE-030131-3727]	-0.0643022	0.91171	0.128763	0.765166	1.20909	2.17842e-10	-0.0197509	0.995421	0.133842	0.865893	0.933522	3.46195e-06
ENSOMYG00000008117	oprd1a	delta-type opioid receptor-like [Source:NCBI gene;Acc:110488182]	-3.70022	0.311277	1.19041	NA	1.28522	0.691197	-1.20849	0.958356	1.18832	0.916936	5.2901	0.027476
ENSOMYG00000008120	0	fatty acid-binding protein, liver-like [Source:NCBI gene;Acc:110488072]	1.43187	0.748493	-0.171937	0.981738	-16.9893	2.30338e-17	3.35172	0.594976	-2.8835	0.483409	0.41586	0.88618
ENSOMYG00000008121	si:ch211-194m7.4	si:ch211-194m7.4 [Source:ZFIN;Acc:ZDB-GENE-131125-83]	-0.314908	0.820393	-0.362562	0.768218	-2.67994	1.33867e-06	-0.143123	0.995421	-0.270595	0.922126	0.182902	0.827334
ENSOMYG00000008122	ptafr	platelet-activating factor receptor [Source:ZFIN;Acc:ZDB-GENE-131127-236]	0.540022	0.440351	-1.09819	0.025792	-1.70813	4.64053e-05	-0.0268462	0.995421	-0.227894	0.893882	-1.0154	0.0221316
ENSOMYG00000008123			-0.151722	0.935218	0.158959	0.917351	1.86717	0.0015718	0.20894	0.984977	-0.523829	0.785655	-0.693896	0.334856
ENSOMYG00000008127	her6	transcription factor HES-1-like [Source:NCBI gene;Acc:110534079]	0.352066	0.711016	0.290534	0.748746	-0.278691	0.628741	0.222036	0.969311	-0.405545	0.767451	1.11075	0.0168449
ENSOMYG00000008129	znf217	zinc finger protein 217-like [Source:NCBI gene;Acc:110532612]	0.096636	0.935921	-0.295209	0.69618	1.32651	0.000460793	0.265665	0.931586	0.0979312	0.964142	0.68932	0.10853
ENSOMYG00000008133			-6.94232	0.0210952	5.24629	0.0710568	2.48329	0.344563	-2.65774	0.749602	0.504344	0.974694	3.13469	0.224421
ENSOMYG00000008135			-0.0925918	0.909208	-0.388695	0.387471	-0.867854	0.00284701	-0.175814	0.948174	0.287761	0.730834	-1.0619	0.000312574
ENSOMYG00000008143	dnajc2	DnaJ heat shock protein family (Hsp40) member C2 [Source:NCBI gene;Acc:110490618]	-0.352994	0.507945	0.543937	0.167993	1.09479	0.00013301	-0.50562	0.603841	-0.7447	0.0978449	1.25047	1.80988e-05
ENSOMYG00000008155	0	serine protease 27-like [Source:NCBI gene;Acc:110522136]	-0.212157	0.967961	0.475558	0.923435	0.1106	0.974946	-17.1468	1.64336e-17	1.78815	0.737578	3.0035	0.19891
ENSOMYG00000008157			0.34776	0.698932	-0.129613	0.903054	1.24798	0.000391088	0.567213	0.729986	0.29797	0.837684	0.401362	0.37919
ENSOMYG00000008158	0	C-type lectin domain family 4 member M-like [Source:NCBI gene;Acc:110497249]	-0.385653	0.81775	1.72634	0.0452461	1.86579	0.0107783	0.0989573	0.995421	0.569808	0.816723	1.77767	0.019591
ENSOMYG00000008160	phkb	phosphorylase kinase, beta [Source:ZFIN;Acc:ZDB-GENE-110411-149]	-0.295949	0.588938	-0.0428211	0.962082	-1.29094	3.73206e-06	-0.105244	0.981833	0.275544	0.75022	-1.09957	0.000179815
ENSOMYG00000008168			-0.455735	0.370038	0.879309	0.0134321	1.81248	1.49808e-10	-0.159161	0.965291	0.159595	0.909624	1.29492	1.90193e-05
ENSOMYG00000008169	si:dkeyp-50b9.1	si:dkeyp-50b9.1 [Source:ZFIN;Acc:ZDB-GENE-131127-254]	-1.12355	0.612314	1.24076	0.648658	3.54677	0.00660436	-2.02658	0.685498	0.904298	0.880327	2.25744	0.13517
ENSOMYG00000008172	zgc:112023	zgc:112023 [Source:NCBI gene;Acc:550368]	0.382452	0.51397	-0.217087	0.751061	-1.28488	0.000116765	0.551338	0.602613	0.0458396	0.989613	-1.43458	2.53844e-05
ENSOMYG00000008173	mtnr1aa	melatonin receptor type 1A-A [Source:NCBI gene;Acc:110497458]	-3.80286	0.17383	1.29161	0.733649	2.5221	0.26663	-1.8143	0.837999	-0.867015	0.930519	4.38261	0.0380276
ENSOMYG00000008180	0	leucine-rich repeat-containing protein 15-like [Source:NCBI gene;Acc:110534151]	1.55061	0.172081	2.30663	0.00912603	1.21162	0.154545	0.863613	0.814387	1.1053	0.52435	3.75758	5.95602e-07
ENSOMYG00000008185	arhgap35b	Rho GTPase activating protein 35b [Source:ZFIN;Acc:ZDB-GENE-060526-44]	-0.580667	0.723895	-0.314851	0.867657	0.684372	0.463382	-0.884579	0.795872	0.0616363	0.996263	1.76936	0.0313898
ENSOMYG00000008189	SYNGR1	synaptogyrin 1 [Source:HGNC Symbol;Acc:HGNC:11498]	0.434912	0.773414	-0.477409	0.724031	-2.34298	0.000530337	-0.891615	0.732348	0.190927	0.957406	-0.933661	0.223869
ENSOMYG00000008190	slc8a2a	sodium/calcium exchanger 2-like [Source:NCBI gene;Acc:110533493]	0.183174	0.927466	-0.769488	0.504033	-1.68459	0.0220599	0.065867	0.995421	0.210805	0.952202	-0.524953	0.533032
ENSOMYG00000008194	sytl4	synaptotagmin-like 4 [Source:ZFIN;Acc:ZDB-GENE-070209-217]	-5.92847	0.00278708	3.30509	0.125577	4.28199	0.00688041	-2.28762	0.591987	0.943002	0.903062	5.11227	0.00141225
ENSOMYG00000008199	0	transmembrane protein 150A-like [Source:NCBI gene;Acc:110491531]	-0.62	0.575791	-1.87352	0.026883	-3.92471	0.000315642	-0.798786	0.730426	-0.313345	0.910303	-1.58373	0.0313206
ENSOMYG00000008200	calhm6	protein FAM26F-like [Source:NCBI gene;Acc:110519256]	0.273584	0.842451	0.0620599	0.977022	1.10655	0.063576	-0.0853769	0.995421	0.236194	0.933203	1.8883	0.00100851
ENSOMYG00000008201	adamts10	ADAM metallopeptidase with thrombospondin type 1 motif, 10 [Source:ZFIN;Acc:ZDB-GENE-081104-414]	0.0450384	0.960143	-0.355131	0.470706	-1.12083	0.000207544	-0.461795	0.651698	0.0499937	0.982142	-1.15479	0.000193791
ENSOMYG00000008211	GJD2	gap junction delta-2 protein-like [Source:NCBI gene;Acc:110522537]	0.983862	0.634861	-0.0639243	0.993675	-2.54844	0.0537618	-0.0612762	0.995421	1.20911	0.65776	-2.80983	0.0393845
ENSOMYG00000008213	qrsl1	glutaminyl-tRNA amidotransferase subunit QRSL1 [Source:NCBI gene;Acc:327329]	-0.438331	0.393128	-1.36238	2.45928e-05	-1.52463	4.11848e-07	-0.562584	0.55282	-0.105784	0.947235	-1.38919	8.47229e-06
ENSOMYG00000008214	smpd3	sphingomyelin phosphodiesterase 3 [Source:ZFIN;Acc:ZDB-GENE-081104-280]	0.540106	0.699367	-1.1086	0.274703	1.77565	0.00791166	0.628026	0.865473	-0.23942	0.945278	2.90727	6.48963e-06
ENSOMYG00000008219	0	uncharacterized LOC110533271 [Source:NCBI gene;Acc:110533271]	1.43751	0.243073	2.16806	0.0229792	1.55027	0.070357	-1.25822	0.64915	0.391925	0.917542	2.21967	0.00866721
ENSOMYG00000008222	CALHM5	protein FAM26E-like [Source:NCBI gene;Acc:110519270]	-0.319374	0.630677	-1.39092	8.85141e-05	-2.03702	2.53951e-10	0.0730765	0.995421	-0.314667	0.762374	-1.36866	6.13459e-05
ENSOMYG00000008224	mfsd13a	transmembrane protein 180-like [Source:NCBI gene;Acc:110498788]	-0.664722	0.400842	0.88799	0.174569	0.887508	0.0873467	-0.564382	0.783699	1.16155	0.116994	1.19082	0.0200841
ENSOMYG00000008225	sall4	sal-like protein 4 [Source:NCBI gene;Acc:110532616]	-7.05844	0.010608	0.882318	0.868632	5.31275	0.0104227	-1.59193	0.884079	0.899174	0.93561	6.24402	0.00303326
ENSOMYG00000008231	ndel1b	nudE neurodevelopment protein 1-like 1b [Source:NCBI gene;Acc:333957]	0.374517	0.550617	1.89462	1.40975e-08	2.21317	2.12731e-12	0.0178489	0.995421	1.01818	0.0322592	1.47578	1.28936e-05
ENSOMYG00000008232			-0.27738	0.846643	-0.195593	0.891678	-2.95095	2.13454e-07	-0.929746	0.636363	-0.31078	0.904494	-0.228989	0.782006
ENSOMYG00000008235			-0.567539	0.813361	2.17413	0.0953142	4.36705	6.1573e-06	0.0350613	0.99578	1.56734	0.471034	3.74024	0.000247468
ENSOMYG00000008239	cab39l	calcium-binding protein 39-like [Source:NCBI gene;Acc:110527345]	-0.187034	0.836696	-0.457441	0.452738	-2.08685	1.71926e-08	-0.0529134	0.995421	0.412865	0.679001	-1.24643	0.00143024
ENSOMYG00000008241	CCL4	C-C motif chemokine 4-like [Source:NCBI gene;Acc:110494096]	0.446861	0.658049	1.59087	0.00468602	-0.176578	0.803197	0.108629	0.995421	1.8428	0.00310292	0.0830431	0.916016
ENSOMYG00000008248			-1.49268	0.347611	-1.48553	0.303207	-0.853043	0.493834	-1.2303	0.76394	-1.04804	0.693267	2.31356	0.0253394
ENSOMYG00000008249			-0.679811	0.0825498	0.792612	0.0166234	1.27416	2.48439e-06	-0.266631	0.865266	0.0544237	0.977258	0.972929	0.000776047
ENSOMYG00000008254	baz2ba	bromodomain adjacent to zinc finger domain protein 2B-like [Source:NCBI gene;Acc:110495859]	0.0997953	0.864037	0.204161	0.629046	-1.00332	6.44709e-06	-0.0554874	0.995421	0.607824	0.0715204	-0.811008	0.000576521
ENSOMYG00000008255	c1qtnf6b	C1q and TNF related 6b [Source:ZFIN;Acc:ZDB-GENE-080411-1]	0.805119	0.616175	-0.681795	0.664704	-2.21823	0.0183716	-0.0998554	0.995421	-0.185485	0.970642	-0.975509	0.336427
ENSOMYG00000008262	nsfl1c	NSFL1 (p97) cofactor (p47) [Source:ZFIN;Acc:ZDB-GENE-041114-160]	-0.129015	0.702627	0.0941523	0.785041	1.03468	3.11815e-12	-0.0837267	0.964888	-0.448301	0.0520994	0.840958	5.39759e-08
ENSOMYG00000008263	PMM1	phosphomannomutase 1 [Source:HGNC Symbol;Acc:HGNC:9114]	-0.231905	0.878516	-0.747708	0.437886	-1.82249	0.00306292	-0.508105	0.88306	0.307348	0.908452	-1.8359	0.00376129
ENSOMYG00000008270	0	polypyrimidine tract-binding protein 1-like [Source:NCBI gene;Acc:110487509]	0.283069	0.615453	0.133442	0.844462	1.92195	4.27575e-13	0.145237	0.968398	-0.00362449	0.997791	0.278948	0.433881
ENSOMYG00000008283	cdadc1	cytidine and dCMP deaminase domain-containing protein 1-like [Source:NCBI gene;Acc:110527344]	-0.229225	0.472878	0.267228	0.331814	1.0927	1.05315e-10	0.0443777	0.995421	0.0369778	0.975228	0.457689	0.0188432
ENSOMYG00000008284	0	MID1 interacting protein 1, like [Source:NCBI gene;Acc:322977]	-2.13946	0.00503705	0.211929	0.889317	1.04944	0.116369	-1.17153	0.527523	-0.491781	0.817876	1.83502	0.0041229
ENSOMYG00000008285	uso1	USO1 vesicle transport factor [Source:ZFIN;Acc:ZDB-GENE-040426-688]	0.410555	0.412127	1.10359	0.000320041	0.986186	0.000519671	0.106738	0.984789	0.181995	0.879557	1.37958	6.19973e-07
ENSOMYG00000008286	adcy8	adenylate cyclase 8 [Source:NCBI gene;Acc:110529931]	-6.15569	0.0300301	0.68093	0.891727	2.3506	0.302091	-0.370196	0.995421	0.678768	0.94874	3.00361	0.180024
ENSOMYG00000008287	fhl3b	four and a half LIM domains protein 3-like [Source:NCBI gene;Acc:110488077]	0.0321518	0.973141	-0.343411	0.590892	-2.8319	1.05584e-15	0.0299751	0.995421	0.266979	0.834898	-0.398058	0.352945
ENSOMYG00000008293	si:dkey-288i20.2	fasciculation and elongation protein zeta-2-like [Source:NCBI gene;Acc:110519284]	-0.690864	0.869796	-0.771721	NA	-2.51202	0.211864	-1.59083	0.866256	2.25074	0.675064	-4.48878	0.03565
ENSOMYG00000008302	PSMB10	proteasome subunit beta type-7-like [Source:NCBI gene;Acc:110496227]	-0.11608	0.928886	1.09819	0.0311464	1.56382	0.000159831	0.137463	0.988716	0.445487	0.70924	1.39459	0.00139578
ENSOMYG00000008305	selenou1b	selenoprotein U1b [Source:ZFIN;Acc:ZDB-GENE-060929-88]	-3.99001	0.00403169	-0.486319	0.858042	1.64218	0.189027	-2.06813	0.547273	-0.149417	0.991481	2.32989	0.0570512
ENSOMYG00000008312			-3.09728	0.0205485	-0.64805	0.782601	-1.14507	0.418379	-1.09374	0.767826	0.246791	0.965868	-1.66568	0.250065
ENSOMYG00000008315	zgc:112023	zgc:112023 [Source:NCBI gene;Acc:550368]	0.259097	0.755556	-0.650676	0.226488	-1.65493	2.45697e-05	0.323702	0.8816	0.409013	0.680426	-1.58403	7.40487e-05
ENSOMYG00000008321	0	interphotoreceptor matrix proteoglycan 2-like [Source:NCBI gene;Acc:110527195]	-0.32014	0.93498	0.968922	0.783254	3.38466	0.0312201	0.0322421	0.996564	0.498448	0.956283	3.00325	0.0716982
ENSOMYG00000008329	0	Rho associated coiled-coil containing protein kinase 2 [Source:HGNC Symbol;Acc:HGNC:10252]	0.863692	0.371397	0.198371	0.891307	2.6095	3.09742e-06	0.0842921	0.995421	0.223555	0.941847	1.58448	0.010164
ENSOMYG00000008330	0	protein SOGA1-like [Source:NCBI gene;Acc:110492743]	-0.0644776	0.974926	0.920541	0.412566	2.38514	0.000850278	-0.206113	0.995421	-0.392016	0.907745	1.58904	0.0449516
ENSOMYG00000008342	0	claudin-1-like [Source:NCBI gene;Acc:110534540]	1.58077	0.171414	4.37941	1.12422e-08	3.58179	1.39199e-06	1.66804	0.443459	1.44557	0.324594	5.27182	4.79686e-13
ENSOMYG00000008344	0	uncharacterized LOC110523468 [Source:NCBI gene;Acc:110523468]	0.613633	0.439963	0.571722	0.474346	0.664971	0.188637	0.319489	0.933774	1.2797	0.0646679	1.12525	0.0176805
ENSOMYG00000008345	mlxipl	carbohydrate-responsive element-binding protein-like [Source:NCBI gene;Acc:110537833]	0.202956	0.914963	-1.58297	0.0598751	-3.64263	7.76976e-08	-0.40553	0.947346	-0.54888	0.807255	-2.44256	0.000378183
ENSOMYG00000008348	0	CD276 antigen homolog [Source:NCBI gene;Acc:110527199]	-0.370309	0.524486	-0.333619	0.547535	1.19859	0.000123406	-0.118555	0.981669	-0.193937	0.879557	-0.00679849	0.98893
ENSOMYG00000008352	marcksa	myristoylated alanine-rich C-kinase substrate-like [Source:NCBI gene;Acc:110522138]	0.081394	0.945529	0.281762	0.69987	-0.892621	0.0220252	-0.33213	0.878844	0.45174	0.630566	1.08237	0.00545533
ENSOMYG00000008357	cox4i2	cytochrome c oxidase subunit 4 isoform 2, mitochondrial-like [Source:NCBI gene;Acc:110532257]	-3.15893	0.0528822	-0.327074	0.916043	1.28635	0.36715	-1.55008	0.755542	-0.0861002	0.996263	2.70313	0.0391476
ENSOMYG00000008364	stard4	StAR related lipid transfer domain containing 4 [Source:NCBI gene;Acc:110523470]	0.0192974	0.992303	-2.18944	0.0240856	-0.338768	0.780629	0.86259	0.822743	-0.432658	0.883285	1.19976	0.187197
ENSOMYG00000008370	0	DNA (cytosine-5-)-methyltransferase 3 alpha a [Source:ZFIN;Acc:ZDB-GENE-050314-5]	0.50581	0.607799	-0.801251	0.284276	-1.8188	0.000396475	-0.300367	0.951802	0.0764133	0.986744	-1.62567	0.00242869
ENSOMYG00000008377	erbb3a	erb-b2 receptor tyrosine kinase 3a [Source:ZFIN;Acc:ZDB-GENE-030916-3]	0.121523	0.963368	0.0909814	0.979144	1.78245	0.0428322	-0.814814	0.879313	-0.848695	0.763904	1.76983	0.0519596
ENSOMYG00000008378	sema4gb	semaphorin-4G-like [Source:NCBI gene;Acc:110498789]	0.0255105	0.987676	1.96122	0.012035	1.74445	0.0104648	-0.570664	0.878844	1.00117	0.520536	1.21454	0.106581
ENSOMYG00000008384	marveld2a	MARVEL domain containing 2a [Source:ZFIN;Acc:ZDB-GENE-050411-59]	-0.108554	0.91024	-1.33182	0.000308098	-1.86005	2.39773e-08	-0.202213	0.95076	0.0339978	0.996263	-0.396433	0.331527
ENSOMYG00000008387			0.0363605	0.988101	1.17427	0.444426	-4.89261	0.000529731	0.448695	0.968948	0.828914	0.79306	-2.09355	0.0745925
ENSOMYG00000008395	lzts2b	leucine zipper putative tumor suppressor 2 homolog [Source:NCBI gene;Acc:110491536]	-0.603499	0.560365	-1.63779	0.0124299	-0.227965	0.767868	-0.80725	0.690715	-0.540722	0.746036	-0.465954	0.510179
ENSOMYG00000008399	sesn1	sestrin 1 [Source:NCBI gene;Acc:110522361]	0.388514	0.525354	-0.646066	0.154093	-0.879378	0.0111745	-0.153973	0.970854	0.2747	0.812287	-1.18624	0.000623246
ENSOMYG00000008404			0.625512	0.337182	-0.159968	0.871191	1.55862	5.75862e-05	-0.027554	0.995421	0.107156	0.961796	1.01592	0.0167739
ENSOMYG00000008411	rgn	Oncorhynchus mykiss regucalcin (rgn), mRNA. [Source:RefSeq mRNA;Acc:NM_001246349]	0.316993	0.736735	-1.09248	0.0387433	-1.5679	0.000371411	0.250216	0.952492	0.206281	0.918539	-1.59318	0.0004478
ENSOMYG00000008413			1.04581	0.489513	-1.73099	0.262564	-4.41526	0.00191533	-0.423618	0.970854	0.357803	0.937981	-1.77889	0.104651
ENSOMYG00000008415			0.396339	0.584955	0.972346	0.0349706	1.25238	0.000910453	0.58164	0.660307	-0.00268997	0.998541	0.764079	0.0679776
ENSOMYG00000008416	0	zinc-binding protein A33-like [Source:NCBI gene;Acc:110486713]	0.213853	0.777779	-1.57084	2.53153e-05	-2.82759	4.04804e-14	0.244399	0.92037	0.165483	0.913995	-2.35812	2.3091e-11
ENSOMYG00000008417	zap70	zeta chain of T cell receptor associated protein kinase 70 [Source:ZFIN;Acc:ZDB-GENE-050522-257]	0.443031	0.602785	-0.966626	0.0857394	-1.7272	6.86198e-05	0.0344239	0.995421	-0.0570201	0.991767	-1.04546	0.0274272
ENSOMYG00000008428	ctsl.1	cathepsin L.1 [Source:ZFIN;Acc:ZDB-GENE-040718-61]	-0.333764	0.826918	1.83033	0.013148	1.31371	0.0498969	-0.0915926	0.995421	1.16978	0.319912	2.40007	0.00018611
ENSOMYG00000008433	cgrrf1	cell growth regulator with ring finger domain 1 [Source:ZFIN;Acc:ZDB-GENE-040724-100]	-0.28216	0.612694	-0.714209	0.0438815	-0.552542	0.073639	-0.053769	0.995421	0.0890462	0.953556	-1.06062	0.000339683
ENSOMYG00000008435			0.517179	0.455188	1.117	0.0194781	0.6377	0.147783	0.629516	0.643157	0.924561	0.157163	0.498189	0.293003
ENSOMYG00000008440	stpg1	sperm tail PG-rich repeat containing 1 [Source:NCBI gene;Acc:110488076]	0.0136168	0.991358	0.23085	0.836857	1.63965	0.000461188	0.930713	0.520912	0.230435	0.919774	0.380878	0.535857
ENSOMYG00000008445	oclna	occludin a [Source:ZFIN;Acc:ZDB-GENE-040426-2685]	-1.69136	0.050714	-1.21291	0.17265	-0.445581	0.591863	-0.965658	0.663113	-0.214465	0.9498	1.65571	0.0149459
ENSOMYG00000008446	SRRM3	serine/arginine repetitive matrix 3 [Source:HGNC Symbol;Acc:HGNC:26729]	-0.0431465	0.991374	-0.21414	0.970723	4.47921	0.0281997	-0.0489248	0.996341	-0.207231	0.993482	4.16098	0.0520914
ENSOMYG00000008447	hsp70a	Oncorhynchus mykiss heat shock protein 70a (hsp70a), mRNA. [Source:RefSeq mRNA;Acc:NM_001124228]	0.328779	0.820947	1.85362	0.00668052	3.53995	3.55455e-10	-0.00909863	0.997583	0.408862	0.86181	2.33446	0.000128056
ENSOMYG00000008449	ndst1a	bifunctional heparan sulfate N-deacetylase/N-sulfotransferase 1-like [Source:NCBI gene;Acc:110488619]	0.396191	0.66688	-1.52332	0.0108819	-3.70708	1.37383e-06	-0.905202	0.546462	-0.03535	0.996263	-0.993667	0.0684166
ENSOMYG00000008456	0	NACHT, LRR and PYD domains-containing protein 3-like [Source:NCBI gene;Acc:110487417]	-0.2197	0.86283	0.15097	0.905119	-1.33673	0.0088681	-0.514624	0.83759	-0.374912	0.835857	-0.472711	0.445085
ENSOMYG00000008457	armc3	armadillo repeat containing 3 [Source:ZFIN;Acc:ZDB-GENE-110614-1]	-1.40521	0.150381	-0.372131	0.821112	1.60944	0.0213424	-0.804759	0.780188	0.17693	0.964209	0.264765	0.789144
ENSOMYG00000008473			1.31648	0.743897	0.0721493	0.993675	2.00272	0.354151	-1.16914	0.941494	-4.91428	0.065627	4.63034	0.0178714
ENSOMYG00000008482	astn1	astrotactin 1 [Source:ZFIN;Acc:ZDB-GENE-050320-140]	-1.42397	0.318892	1.40812	0.31071	0.776634	0.478299	-0.736355	0.88864	0.980487	0.714419	2.68221	0.00305583
ENSOMYG00000008483	nolc1	nucleolar and coiled-body phosphoprotein 1 [Source:NCBI gene;Acc:110491273]	0.0369182	0.963021	0.245938	0.604208	1.01337	7.58259e-05	-0.232745	0.88034	-0.913044	0.00664926	1.04561	7.77657e-05
ENSOMYG00000008489	metrnla	meteorin like, glial cell differentiation regulator a [Source:NCBI gene;Acc:406258]	-0.650847	0.31348	-0.0553925	0.970552	-1.80024	0.000236121	-0.392141	0.85679	0.754458	0.338979	-1.35835	0.00472165
ENSOMYG00000008491			0.833331	0.719681	-1.36397	0.429607	0.583854	0.682034	-0.171275	0.995421	1.0848	0.72843	2.61776	0.0233789
ENSOMYG00000008496	lpl	Oncorhynchus mykiss lipoprotein lipase (lpl), mRNA. [Source:RefSeq mRNA;Acc:NM_001124604]	0.804232	0.227847	0.383721	0.638749	-3.95098	1.10364e-20	0.0115329	0.996564	0.703271	0.438429	-0.306645	0.592996
ENSOMYG00000008502	fam219aa	family with sequence similarity 219 member A [Source:NCBI gene;Acc:110494146]	-1.33662	0.0405474	0.943284	0.150576	1.04873	0.0424246	-0.828229	0.602613	0.219825	0.927221	1.50413	0.00317381
ENSOMYG00000008509	tpbga	trophoblast glycoprotein-like [Source:NCBI gene;Acc:110488190]	-0.864639	0.408154	2.03382	0.0023315	0.597391	0.427218	-0.629422	0.839898	0.0116673	0.997331	2.07686	0.00091175
ENSOMYG00000008510	ptk7a	inactive tyrosine-protein kinase 7-like [Source:NCBI gene;Acc:110486071]	-2.27295	0.114043	0.0243922	0.993675	1.96354	0.0723924	-1.76483	0.583156	-0.514952	0.916801	2.55448	0.0188102
ENSOMYG00000008513	tcn2	transcobalamin-2-like [Source:NCBI gene;Acc:110525715]	0.552493	0.471521	0.0353131	0.987886	-1.96287	3.61989e-06	0.0293956	0.995421	0.753695	0.379508	-1.00282	0.0341444
ENSOMYG00000008514	psb9	Oncorhynchus mykiss proteasome subunit beta type-6-B like protein-like (psb9), mRNA. [Source:RefSeq mRNA;Acc:NM_001124259]	-0.0957008	0.91971	0.978102	0.00778546	1.10857	0.000474903	0.168685	0.964837	0.0956483	0.956033	1.05013	0.00156696
ENSOMYG00000008524	tmem14cb	transmembrane protein 14Cb [Source:ZFIN;Acc:ZDB-GENE-040912-34]	-0.55385	0.535074	0.105856	0.936038	-1.56743	0.00141311	0.0223919	0.995421	-0.0927046	0.977678	-0.424091	0.487457
ENSOMYG00000008539	rfx2	regulatory factor X, 2 (influences HLA class II expression) [Source:NCBI gene;Acc:503590]	0.423782	0.291024	0.181217	0.744049	1.62707	7.91304e-12	-0.0414626	0.995421	0.121367	0.925244	-0.0627472	0.877672
ENSOMYG00000008540	psmc6	proteasome 26S subunit, ATPase 6 [Source:ZFIN;Acc:ZDB-GENE-030131-304]	-0.035705	0.958846	0.165771	0.705181	1.19428	1.24089e-08	0.0994828	0.972442	-0.519795	0.140321	1.0069	4.83682e-06
ENSOMYG00000008541	0	Oncorhynchus mykiss invariant chain S25-7 (LOC100136156), mRNA. [Source:RefSeq mRNA;Acc:NM_001124442]	-0.128476	0.89998	-0.392064	0.545927	-1.90975	8.11056e-08	-0.379157	0.843472	0.0932235	0.964594	-0.864943	0.0325301
ENSOMYG00000008548	psmb9a	proteasome 20S subunit beta 9a [Source:ZFIN;Acc:ZDB-GENE-990415-140]	-0.0530976	0.964546	0.928859	0.0623904	2.10735	2.37291e-08	0.214633	0.963063	0.220079	0.898502	1.59779	7.1068e-05
ENSOMYG00000008560	tdrd1	tudor domain containing 1 [Source:NCBI gene;Acc:553522]	-9.83212	0.0016392	4.24545	0.207866	23.4702	2.24908e-23	-2.43665	0.829825	-0.362862	0.989229	24.8651	7.03214e-26
ENSOMYG00000008564	cebp1	CCAAT/enhancer-binding protein epsilon-like [Source:NCBI gene;Acc:110489778]	-0.50721	0.531205	-0.129616	0.908438	-1.77382	4.10524e-05	0.0271837	0.995421	0.0460838	0.996263	-0.819523	0.0971808
ENSOMYG00000008574	aldh18a1	delta-1-pyrroline-5-carboxylate synthase-like [Source:NCBI gene;Acc:110499060]	0.31551	0.486992	-0.52528	0.118781	1.13401	4.7947e-06	0.0703527	0.994748	-0.170966	0.864601	0.256825	0.420381
ENSOMYG00000008580	ahcyl1	adenosylhomocysteinase-like 1 [Source:ZFIN;Acc:ZDB-GENE-021206-7]	0.44243	0.380672	-0.158766	0.817763	-2.01481	6.8703e-08	0.595216	0.509461	0.270112	0.770696	-0.922554	0.00599733
ENSOMYG00000008582			-0.453073	0.517759	-1.07449	0.0324108	-0.877877	0.031241	-0.70945	0.557866	0.15902	0.936936	-1.09439	0.00769553
ENSOMYG00000008584			-6.98841	0.0344013	-16.7775	3.79403e-11	6.66378	0.00911288	-1.55044	0.930711	-0.41542	0.983317	7.79424	0.00268894
ENSOMYG00000008585	polr2a	polymerase (RNA) II (DNA directed) polypeptide A [Source:ZFIN;Acc:ZDB-GENE-041008-78]	0.512296	0.0500146	0.244015	0.432743	1.00882	3.2288e-08	0.201242	0.835477	-0.0380913	0.976443	0.673129	0.000656565
ENSOMYG00000008590	anapc11	anaphase-promoting complex subunit 11 [Source:NCBI gene;Acc:110493657]	-0.463523	0.133191	-0.324157	0.319324	-1.05742	9.24348e-07	0.111005	0.965291	-0.159943	0.839891	-0.924004	3.45014e-05
ENSOMYG00000008591	sema4gb	sema domain, immunoglobulin domain (Ig), transmembrane domain (TM) and short cytoplasmic domain, (semaphorin) 4Gb [Source:ZFIN;Acc:ZDB-GENE-111117-1]	0.701001	0.46555	1.67965	0.0072308	1.38229	0.0145431	-0.134203	0.995421	0.57439	0.712904	0.83671	0.185362
ENSOMYG00000008594	ncoa3	nuclear receptor coactivator 3-like [Source:NCBI gene;Acc:110494547]	0.111952	0.889597	-0.511106	0.238391	-1.25616	2.95084e-05	-0.192986	0.942864	-0.0460205	0.986521	-1.09633	0.000490926
ENSOMYG00000008598			0.0800678	0.976749	1.27568	0.445142	2.19108	0.0448631	-0.662832	0.942712	-0.346587	0.950245	2.19012	0.0530778
ENSOMYG00000008599	0	uncharacterized LOC110495541 [Source:NCBI gene;Acc:110495541]	-0.0489076	0.979564	0.726828	0.603987	-3.7471	3.4209e-05	0.556227	0.912617	2.85314	0.00224271	-2.32071	0.00559455
ENSOMYG00000008607			-0.292831	0.886732	0.101042	0.970091	2.17362	0.0074203	-0.490636	0.94509	0.0473297	0.996263	1.22438	0.184113
ENSOMYG00000008611	0	microRNA 142 [Source:HGNC Symbol;Acc:HGNC:31529]	-3.49182	0.0154069	-0.87264	0.678361	-2.27559	0.114439	-3.59199	0.0769652	-2.29321	0.302629	-0.963871	0.504084
ENSOMYG00000008612			0.6856	0.589952	-0.640266	0.63946	-1.94477	0.0181696	0.488248	0.922641	0.878435	0.596304	-1.60398	0.050093
ENSOMYG00000008615	ptger2b	prostaglandin E2 receptor EP2 subtype-like [Source:NCBI gene;Acc:110522542]	-0.414174	0.425403	-0.240524	0.684414	-1.81283	1.11351e-09	-0.176043	0.954416	-0.0491135	0.983995	-0.404517	0.261084
ENSOMYG00000008617	id1	inhibitor of DNA binding 1, HLH protein [Source:HGNC Symbol;Acc:HGNC:5360]	0.00315452	0.997218	-0.95232	0.121632	-3.68443	9.51304e-16	-0.116645	0.995421	0.280936	0.880699	-0.754052	0.156976
ENSOMYG00000008621	bpgm	bisphosphoglycerate mutase-like [Source:NCBI gene;Acc:110500043]	-0.762236	0.324071	-0.0920772	0.946472	2.49456	4.42777e-08	-0.261941	0.961994	-0.574535	0.645182	1.21738	0.0177382
ENSOMYG00000008622			14.6766	2.65101e-05	-0.163434	0.993675	-0.71112	0.87935	-0.534573	0.995421	-0.235897	0.996263	-16.0791	1.53772e-07
ENSOMYG00000008624	tshz1	teashirt homolog 1-like [Source:NCBI gene;Acc:110488253]	-0.0968288	0.959738	0.245116	0.87601	-0.378825	0.656485	-0.364324	0.954663	0.614182	0.747583	1.35202	0.0484287
ENSOMYG00000008629	prmt3	protein arginine methyltransferase 3 [Source:NCBI gene;Acc:110526154]	-0.0729156	0.9225	0.0506151	0.940548	0.518605	0.0483825	-0.172456	0.933769	-1.09784	0.00013431	0.786326	0.00224223
ENSOMYG00000008632	CEP95	centrosomal protein 95 [Source:NCBI gene;Acc:110493676]	-0.213984	0.574092	0.640359	0.00507636	1.36995	2.57811e-13	-0.29835	0.680507	0.141415	0.855364	1.20297	4.10059e-10
ENSOMYG00000008639			-0.734085	0.122365	0.386713	0.487453	-0.95718	0.00551293	-0.475917	0.697702	0.331943	0.735247	-1.34775	9.54293e-05
ENSOMYG00000008645	zbtb37	zinc finger and BTB domain containing 37 [Source:NCBI gene;Acc:110488330]	0.0250487	0.974554	-0.0226299	0.987949	1.44333	1.29269e-07	0.531938	0.544784	0.240599	0.792865	0.924808	0.00213466
ENSOMYG00000008653	0	brain abundant membrane attached signal protein 1 [Source:NCBI gene;Acc:110529932]	-3.75798	0.123212	3.49402	0.212824	2.96441	0.133296	-1.84881	0.812097	2.64985	0.587107	5.15992	0.00586454
ENSOMYG00000008659	atic	bifunctional purine biosynthesis protein PURH-like [Source:NCBI gene;Acc:110527226]	-1.15331	0.000587444	0.0967672	0.890526	0.381223	0.234831	-0.783465	0.212227	-0.454224	0.438316	0.734107	0.0146412
ENSOMYG00000008660	s1pr1	sphingosine 1-phosphate receptor 1-like [Source:NCBI gene;Acc:110488417]	0.625282	0.507507	-0.302892	0.79924	-1.43241	0.014931	0.0530634	0.995421	0.657609	0.619113	0.661972	0.290321
ENSOMYG00000008662	znf516	zinc finger protein 516-like [Source:NCBI gene;Acc:110488254]	-0.0953409	0.954201	-1.15041	0.0667294	-1.62501	0.00130446	-0.538215	0.82478	-0.373312	0.835857	-0.891812	0.112275
ENSOMYG00000008665	lims1	LIM and senescent cell antigen-like domains 1 [Source:ZFIN;Acc:ZDB-GENE-050522-236]	-0.460582	0.576149	0.973862	0.0723177	1.6127	0.000180159	-0.462214	0.831475	-0.172673	0.941359	0.535169	0.323946
ENSOMYG00000008669	nabp1b	nucleic acid binding protein 1b [Source:ZFIN;Acc:ZDB-GENE-050913-74]	-7.55087	0.166659	15.0118	0.000316041	20.4918	6.52189e-09	-2.95377	0.892077	17.004	8.93473e-05	21.8123	1.07042e-09
ENSOMYG00000008670	rem1	GTP-binding protein REM 1-like [Source:NCBI gene;Acc:110494148]	0.245581	0.89617	-1.12498	0.278003	-2.77013	0.00166965	-0.102117	0.995421	-0.112478	0.983378	0.128849	0.905535
ENSOMYG00000008671			-3.87275	0.152862	-0.0866487	0.993675	4.18144	0.00595158	-1.0649	0.93944	0.246016	0.989661	2.53516	0.137408
ENSOMYG00000008676	pnp4a	purine nucleoside phosphorylase 4a [Source:ZFIN;Acc:ZDB-GENE-040625-83]	-2.00937	0.149792	-1.33657	0.364105	0.761601	0.508021	0.141104	0.995421	-0.328708	0.943804	2.06197	0.0341986
ENSOMYG00000008680			0.103359	0.953198	0.484001	0.668809	1.82676	0.00129241	-0.317108	0.955097	0.554975	0.757696	0.594966	0.423354
ENSOMYG00000008687			1.11382	0.604083	2.83911	0.0120275	2.41494	0.0123637	0.604069	0.964443	0.425595	0.934771	2.59042	0.00882459
ENSOMYG00000008690	nox1	NADPH oxidase 1 [Source:ZFIN;Acc:ZDB-GENE-070404-1]	-2.86513	0.0301976	-1.74283	0.267902	1.07534	0.371105	-2.26543	0.398376	-0.403	0.940034	2.46041	0.0223713
ENSOMYG00000008693	zgc:92107	zgc:92107 [Source:ZFIN;Acc:ZDB-GENE-041114-4]	0.371987	0.817632	2.15809	0.00311717	3.47501	2.34112e-08	0.625469	0.869405	1.02547	0.467758	2.01851	0.00353416
ENSOMYG00000008694	id3	inhibitor of DNA binding 3 [Source:ZFIN;Acc:ZDB-GENE-020515-1]	-0.33099	0.663948	-1.28241	0.00235508	-0.823385	0.0408312	-0.853842	0.404557	-0.212375	0.893167	-0.503844	0.257218
ENSOMYG00000008695	sox12	transcription factor SOX-11-like [Source:NCBI gene;Acc:110494151]	0.211613	0.876326	-1.92375	0.00227266	-0.488538	0.450435	0.114242	0.995421	0.300658	0.890748	-1.20224	0.0422524
ENSOMYG00000008697			-1.30056	0.0487743	2.55422	3.84983e-07	3.84665	6.05472e-17	-1.03261	0.443459	0.981679	0.298752	3.62667	7.81724e-15
ENSOMYG00000008698			1.49524	0.14048	2.30106	0.0496473	2.77572	9.42798e-06	0.631768	0.886581	2.2713	0.126159	3.55114	9.1165e-09
ENSOMYG00000008702	trib3	tribbles homolog 2-like [Source:NCBI gene;Acc:110494152]	-0.25926	0.807189	1.90964	4.10647e-05	2.49571	5.11294e-09	-0.182672	0.977237	0.948213	0.213476	1.88402	3.4913e-05
ENSOMYG00000008707	kat2b	histone acetyltransferase KAT2B-like [Source:NCBI gene;Acc:110487984]	0.0226539	0.975187	0.00524995	0.994451	-1.19326	9.88308e-06	-0.0356557	0.995421	0.107729	0.939829	-1.21295	1.28763e-05
ENSOMYG00000008709	pfkmb	phosphofructokinase, muscle b [Source:ZFIN;Acc:ZDB-GENE-081114-1]	2.66259	0.421824	-1.13039	0.770191	4.40259	0.0536177	-1.02747	0.970854	-6.63452	0.0233792	1.82465	0.518952
ENSOMYG00000008714	0	sodium- and chloride-dependent GABA transporter 2-like [Source:NCBI gene;Acc:110528308]	-0.00284089	0.998263	0.153553	0.928482	0.0984361	0.926509	0.0167863	0.996564	-0.483138	0.835413	-1.43846	0.0396733
ENSOMYG00000008715	0	interleukin-17 receptor A-like [Source:NCBI gene;Acc:110500081]	-0.183466	0.938453	-0.07438	0.984113	-2.11536	0.0160147	-0.383595	0.967879	0.202273	0.964209	-1.09107	0.235632
ENSOMYG00000008716	mfsd12a	major facilitator superfamily domain containing 12a [Source:ZFIN;Acc:ZDB-GENE-030131-4642]	0.599685	0.15091	-0.111296	0.875314	1.04631	0.000196754	0.238267	0.896183	0.106221	0.943243	0.717563	0.0189852
ENSOMYG00000008720	si:ch211-160f23.5	si:ch211-160f23.5 [Source:ZFIN;Acc:ZDB-GENE-030131-704]	0.0493654	0.97352	-1.00722	0.188774	-1.25968	0.0311707	0.070595	0.995421	-0.46619	0.80238	-0.793878	0.215661
ENSOMYG00000008725	p3h2	prolyl 3-hydroxylase 2-like [Source:NCBI gene;Acc:110534688]	0.248429	0.791095	0.528208	0.413139	-2.4264	7.18695e-08	-0.477594	0.797243	0.494345	0.633548	-0.0816618	0.895837
ENSOMYG00000008732	0	uncharacterized LOC110534341 [Source:NCBI gene;Acc:110534341]	1.14612	0.274451	4.34412	1.32306e-13	5.18006	8.14522e-23	-0.927498	0.788566	0.999093	0.470393	5.68005	5.19903e-27
ENSOMYG00000008738	slc39a1	zinc transporter ZIP1-like [Source:NCBI gene;Acc:110526155]	0.0929036	0.953435	-1.32785	0.0416774	-1.66612	0.00400215	-0.132056	0.994974	0.818862	0.392697	-0.138982	0.851458
ENSOMYG00000008746			0.108905	0.942789	0.910133	0.145339	1.51961	0.000851873	-0.363101	0.916113	0.609806	0.591151	2.31265	2.14002e-07
ENSOMYG00000008750	abcb6a	ATP-binding cassette sub-family B member 6, mitochondrial-like [Source:NCBI gene;Acc:110527574]	-0.57204	0.664234	0.171772	0.919535	2.28396	0.000342521	-0.849588	0.74981	-0.0566754	0.996263	1.36322	0.0556837
ENSOMYG00000008754	eva1bb	protein eva-1 homolog B-like [Source:NCBI gene;Acc:110488082]	-0.445796	0.782712	0.321932	0.844946	-6.71334	2.38085e-07	-1.1001	0.647643	-0.994291	0.533415	0.268671	0.792948
ENSOMYG00000008759			0.346521	0.579075	-0.506063	0.303132	-2.42193	2.31175e-14	-0.316339	0.863898	0.28103	0.797465	-1.42677	1.99053e-05
ENSOMYG00000008760	HESX1	HESX homeobox 1 [Source:NCBI gene;Acc:110494737]	-0.680837	0.11748	-0.866097	0.0165715	-1.6672	1.4653e-08	0.331408	0.821521	0.317006	0.714024	-1.82814	8.0996e-10
ENSOMYG00000008766	si:ch211-106a19.1	si:ch211-106a19.1 [Source:ZFIN;Acc:ZDB-GENE-060526-3]	-0.00551859	0.994151	-1.41584	2.14749e-05	0.597694	0.0779608	0.0912452	0.992953	0.0493492	0.985722	-0.205732	0.623537
ENSOMYG00000008768	rbck1	RANBP2-type and C3HC4-type zinc finger containing 1 [Source:NCBI gene;Acc:110494153]	-0.026116	0.967422	0.852969	0.000410234	1.30369	7.1772e-10	-0.220882	0.855522	0.515191	0.154414	1.14053	2.16074e-07
ENSOMYG00000008769			-0.260555	0.489443	-0.677525	0.00620007	-1.17083	2.06634e-08	-0.266233	0.767429	0.221693	0.715547	-0.67739	0.00258237
ENSOMYG00000008780	0	NLR family CARD domain-containing protein 3-like [Source:NCBI gene;Acc:110534344]	0.378215	0.624169	2.13956	2.96974e-08	0.82948	0.0454656	0.139789	0.984602	0.717367	0.328381	0.966359	0.0214419
ENSOMYG00000008786	ZNF385C	zinc finger protein 385C-like [Source:NCBI gene;Acc:110538186]	-4.4661	0.0797199	1.58654	0.710194	4.85074	0.0231856	-2.6965	0.650944	0.525468	0.96936	6.67714	0.00161342
ENSOMYG00000008788	mfsd13a	transmembrane protein 180-like [Source:NCBI gene;Acc:110491540]	-0.432108	0.615524	1.99312	9.2281e-06	1.87062	1.10166e-05	-0.61162	0.713881	0.578911	0.584231	1.68704	0.000157065
ENSOMYG00000008793			0.375204	0.805169	-0.115671	0.94859	-1.15122	0.0848646	0.267284	0.976839	0.663016	0.684231	-2.03412	0.00320327
ENSOMYG00000008795	sgce	sarcoglycan epsilon [Source:NCBI gene;Acc:110496632]	-0.510487	0.423083	-1.026	0.0286217	-2.1707	2.08253e-07	0.144609	0.979063	0.120476	0.951819	-1.07095	0.0105397
ENSOMYG00000008797	asap3	ArfGAP with SH3 domain, ankyrin repeat and PH domain 3 [Source:ZFIN;Acc:ZDB-GENE-050913-39]	1.35708	0.0259126	0.441482	0.598093	-1.31631	0.00690647	0.31206	0.936213	0.342271	0.840849	0.577321	0.285783
ENSOMYG00000008803			-0.39389	0.876472	-0.338553	0.888815	-2.4119	0.0172962	-0.406395	0.976316	-0.703171	0.846344	-0.916706	0.450914
ENSOMYG00000008809	CUL1	cullin 1 [Source:HGNC Symbol;Acc:HGNC:2551]	-0.0290837	0.954439	1.11946	1.70967e-14	1.46807	1.28967e-25	-0.11385	0.92037	0.0253784	0.983094	1.52333	3.19537e-27
ENSOMYG00000008810	sema5a	semaphorin-5A-like [Source:NCBI gene;Acc:110535452]	1.15053	0.156219	-0.774702	0.376682	-2.99404	8.80647e-06	0.302073	0.964734	0.0643245	0.994767	-0.832023	0.202722
ENSOMYG00000008812	p4hb	protein disulfide-isomerase-like [Source:NCBI gene;Acc:110485933]	0.224577	0.732916	0.722321	0.051388	1.8264	8.42915e-11	0.0771779	0.995421	-0.380909	0.60647	2.40814	5.48953e-18
ENSOMYG00000008813	cxcl12b	chemokine (C-X-C motif) ligand 12b (stromal cell-derived factor 1) [Source:ZFIN;Acc:ZDB-GENE-030721-1]	0.926079	0.392063	-0.0063546	0.997034	-3.21305	2.07866e-07	-0.127817	0.995421	1.14036	0.362085	-0.421159	0.622146
ENSOMYG00000008828	0	gastrula zinc finger protein XlCGF17.1-like [Source:NCBI gene;Acc:110494910]	-3.54776	0.00816734	-1.30373	0.352907	-0.468945	0.696692	-0.717166	0.880284	-0.573611	0.86529	1.30566	0.165711
ENSOMYG00000008829			0.0360141	0.971136	0.468938	0.402731	1.28908	0.00025836	-0.122581	0.98666	0.327165	0.769693	0.899597	0.0190872
ENSOMYG00000008832	mknk2a	MAPK interacting serine/threonine kinase 2a [Source:ZFIN;Acc:ZDB-GENE-030131-6099]	-0.193325	0.885735	0.0499699	0.982439	1.08167	0.0461201	-0.364929	0.92677	0.497735	0.750146	0.706091	0.239375
ENSOMYG00000008834	0	uncharacterized LOC110517041 [Source:NCBI gene;Acc:110517041]	-1.02873	0.821868	2.37967	0.368446	3.58125	0.0343077	1.46233	0.887617	0.625029	0.9506	1.38029	0.571104
ENSOMYG00000008836			0.340957	0.870656	0.0703046	0.989953	0.99062	0.447602	-0.101816	0.995421	0.640626	0.848083	2.17957	0.0427047
ENSOMYG00000008837	hspa4a	heat shock 70 kDa protein 4-like [Source:NCBI gene;Acc:110537762]	0.168347	0.787857	0.323548	0.462248	1.35372	1.28134e-07	-0.0354046	0.995421	-0.765231	0.0472264	1.54079	2.72115e-09
ENSOMYG00000008848	0	CD209 antigen-like protein C [Source:NCBI gene;Acc:110497266]	0.243642	0.822683	0.576909	0.421446	0.437563	0.419377	-0.112639	0.995421	0.271176	0.880968	2.36693	6.27933e-08
ENSOMYG00000008851	C4orf33	UPF0462 protein C4orf33 homolog [Source:NCBI gene;Acc:110497198]	0.0361204	0.983718	0.158065	0.927279	-1.54485	0.0324715	0.403692	0.946983	-0.18261	0.959615	-0.985424	0.200622
ENSOMYG00000008853	dgkb	diacylglycerol kinase beta-like [Source:NCBI gene;Acc:110488205]	-5.43424	0.00386094	-1.44617	0.658784	0.677191	0.81191	-6.66673	0.00604752	-1.08495	0.869287	1.1833	0.640494
ENSOMYG00000008860			0.124655	0.975595	-0.786498	0.820558	-3.40805	0.0403647	-3.12428	0.493982	-3.37209	0.186502	0.73143	0.731823
ENSOMYG00000008862	zmp:0000000846	tenascin-like [Source:NCBI gene;Acc:110523474]	0.594573	0.567938	1.00144	0.189876	-1.18349	0.0437112	-0.338609	0.948465	0.150845	0.960657	0.142158	0.862205
ENSOMYG00000008875	ccn6	cellular communication network factor 6 [Source:NCBI gene;Acc:110522142]	-1.16163	0.616688	-1.76741	0.418731	-4.08721	0.00676706	0.487067	0.970854	0.199093	0.979619	-3.58058	0.0216806
ENSOMYG00000008878	plagl2	pleiomorphic adenoma gene-like 2 [Source:ZFIN;Acc:ZDB-GENE-020806-1]	1.00826	0.156963	0.708669	0.332949	-0.202957	0.767542	0.174102	0.985771	0.0921192	0.978167	-1.43552	0.0083276
ENSOMYG00000008881	il17rd	interleukin 17 receptor D [Source:NCBI gene;Acc:171474]	-3.57033	0.10428	0.333809	0.937621	4.62533	0.0132809	-1.8787	0.755542	-1.38512	0.812805	5.23497	0.00585045
ENSOMYG00000008883	sema3e	sema domain, immunoglobulin domain (Ig), short basic domain, secreted, (semaphorin) 3E [Source:ZFIN;Acc:ZDB-GENE-030131-7864]	-1.72805	0.674438	-0.597399	0.907464	2.49896	0.250101	-1.63981	0.897476	-1.36266	0.863393	4.37059	0.024908
ENSOMYG00000008884	pcdh17	protocadherin 17 [Source:ZFIN;Acc:ZDB-GENE-090608-3]	0.58051	0.817621	1.08656	0.537103	0.787755	0.496841	1.06804	0.831475	-0.0735246	0.996263	1.91997	0.0397538
ENSOMYG00000008894	0	protocadherin-20-like [Source:NCBI gene;Acc:110495377]	0.654783	0.774423	0.588188	0.813165	2.87355	0.0100465	0.220902	0.995421	1.47416	0.547942	4.40945	4.07255e-05
ENSOMYG00000008896			0.177822	0.914201	-0.758275	0.4447	-1.73872	0.0288598	-0.662147	0.816267	0.210487	0.943804	0.284307	0.736505
ENSOMYG00000008897	faah2a	fatty acid amide hydrolase 2a [Source:NCBI gene;Acc:436973]	-1.04215	0.0297113	0.0190448	0.993675	-0.117498	0.823718	-0.622607	0.595951	-0.00519734	0.997711	0.342116	0.453706
ENSOMYG00000008902			-0.327438	0.875114	-0.100895	0.975364	-3.41354	0.00169781	0.149176	0.995421	1.98334	0.129983	-1.65502	0.0907488
ENSOMYG00000008906	ehd1a	EH domain-containing protein 1-like [Source:NCBI gene;Acc:110489063]	0.622863	0.245327	1.32779	0.000377926	1.75728	1.18499e-07	0.25447	0.922641	-0.217409	0.876471	1.59262	4.25658e-06
ENSOMYG00000008909			-0.860869	0.681242	-1.09906	0.595794	1.1333	0.396236	-1.01666	0.849977	-0.939369	0.807255	2.35594	0.0461667
ENSOMYG00000008917	oscp1a	protein OSCP1-like [Source:NCBI gene;Acc:110488085]	0.154052	0.910112	-0.431306	0.653265	-1.72097	0.00763683	-0.0724227	0.995421	0.224773	0.924668	-0.7866	0.221811
ENSOMYG00000008924			-0.140895	0.947641	0.174147	0.936821	1.63792	0.00813483	-0.258096	0.980452	0.627555	0.811835	1.84397	0.00301399
ENSOMYG00000008926	si:ch211-168f7.5	uncharacterized LOC110489066 [Source:NCBI gene;Acc:110489066]	0.0292325	0.970872	-0.954954	0.00487864	-1.59899	4.04243e-08	0.100468	0.984789	-0.00647257	0.996768	-0.942416	0.00175088
ENSOMYG00000008928			1.12202	0.858544	2.85285	0.446908	5.05589	0.0307737	2.24513	0.863969	0.625028	0.964209	-0.0831628	0.98427
ENSOMYG00000008929	SLC66A3	PQ-loop repeat-containing protein 3-like [Source:NCBI gene;Acc:110529377]	-0.24741	0.964818	1.09186	0.770251	2.6996	0.269816	-1.98981	0.869283	-3.65043	0.368186	4.59537	0.0403034
ENSOMYG00000008943	PCLO	piccolo presynaptic cytomatrix protein [Source:HGNC Symbol;Acc:HGNC:13406]	-3.69391	0.0963716	3.494	0.104803	3.13798	0.081931	-1.28781	0.871873	1.78947	0.7124	4.28665	0.014997
ENSOMYG00000008946	gnai3	guanine nucleotide-binding protein G(k) subunit alpha-like [Source:NCBI gene;Acc:110532808]	-0.141097	0.851956	-0.56163	0.188412	-1.526	8.7045e-07	-0.456218	0.673747	-0.0863654	0.958791	-0.602469	0.0763791
ENSOMYG00000008948	MTMR4	myotubularin related protein 4 [Source:HGNC Symbol;Acc:HGNC:7452]	0.370205	0.59002	0.77198	0.0918129	1.78443	1.25998e-07	-0.000375227	0.999856	-0.0567777	0.985196	1.70629	1.05656e-06
ENSOMYG00000008954	adrb3a	adrenoceptor beta 3a [Source:ZFIN;Acc:ZDB-GENE-080917-21]	0.434603	0.705468	0.880565	0.258231	1.8466	0.000580414	0.752779	0.713881	-0.256248	0.921455	-0.81963	0.192224
ENSOMYG00000008958	tap2a	transporter associated with antigen processing, subunit type a [Source:ZFIN;Acc:ZDB-GENE-030616-245]	0.0286661	0.97326	2.45107	2.49716e-16	2.24292	2.15622e-14	0.0990117	0.990754	0.843272	0.0717429	2.12091	1.25234e-12
ENSOMYG00000008964	0	ribonuclease ZC3H12A-like [Source:NCBI gene;Acc:110488087]	-0.153057	0.916311	2.21923	1.19679e-05	1.77988	0.000276956	-0.294206	0.951646	1.3824	0.053497	1.56883	0.00238564
ENSOMYG00000008966	0	uncharacterized LOC110495635 [Source:NCBI gene;Acc:110495635]	-0.508903	0.682086	-2.05034	0.0111117	-5.04537	2.11327e-06	-0.387011	0.940785	-0.229871	0.942917	-2.59464	0.000190602
ENSOMYG00000008984	0	sperm flagellar 1 [Source:NCBI gene;Acc:110525776]	-0.867825	0.575791	-0.580872	0.733573	0.355215	0.76122	-0.342537	0.975671	-0.399626	0.918539	2.3817	0.0057541
ENSOMYG00000008985	top1mt	DNA topoisomerase I, mitochondrial-like [Source:NCBI gene;Acc:110535255]	-1.01871	0.0767209	-0.291678	0.735274	0.190939	0.738127	-0.877481	0.447516	-0.326347	0.825343	1.04665	0.0187545
ENSOMYG00000008990	prlhr2a	prolactin releasing hormone receptor 2a [Source:ZFIN;Acc:ZDB-GENE-060209-1]	-5.78134	0.0290326	5.21041	0.0330787	3.16443	0.137531	-7.10633	0.0194129	1.59299	0.842302	2.16094	0.363291
ENSOMYG00000008992	dnajc3b	DnaJ (Hsp40) homolog, subfamily C, member 3b [Source:ZFIN;Acc:ZDB-GENE-000831-4]	0.651307	0.0735553	1.14713	2.04923e-05	0.500305	0.0746064	0.123962	0.970854	0.246972	0.765115	1.09981	2.27684e-05
ENSOMYG00000008994	anp32b	acidic (leucine-rich) nuclear phosphoprotein 32 family, member B [Source:ZFIN;Acc:ZDB-GENE-030131-719]	0.0611368	0.958285	0.641933	0.226035	-2.4356	1.86005e-11	0.361053	0.862195	0.289714	0.828639	-1.22967	0.00171547
ENSOMYG00000008998	dhx58	DExH-box helicase 58 [Source:NCBI gene;Acc:100499613]	-0.0404995	0.966114	4.31906	1.95503e-46	4.0965	5.25514e-43	-0.22716	0.933216	1.55414	2.06972e-05	3.92156	7.21127e-39
ENSOMYG00000008999	0	serine/threonine-protein phosphatase PP1-beta catalytic subunit-like [Source:NCBI gene;Acc:110531833]	0.160533	0.89401	-0.0298579	0.99205	-1.07538	0.0211181	-0.0773571	0.995421	-0.0586575	0.991544	-0.401883	0.473689
ENSOMYG00000009005	phospho2	pyridoxal phosphate phosphatase PHOSPHO2-like [Source:NCBI gene;Acc:110495378]	0.00277144	0.998441	-0.0602281	0.987478	2.72165	0.000152569	-0.0729566	0.995421	-0.67473	0.775707	1.4463	0.0770915
ENSOMYG00000009009	akr1b1.1	aldo-keto reductase family 1, member B1 (aldose reductase), tandem duplicate 1 [Source:ZFIN;Acc:ZDB-GENE-040625-7]	0.602552	0.821894	-0.923956	0.712411	4.22971	1.39218e-05	0.107438	0.995421	0.0718178	0.996263	-0.801401	0.612137
ENSOMYG00000009011	myo1ca	myosin Ic, paralog a [Source:NCBI gene;Acc:567536]	0.40254	0.625568	-0.703398	0.240814	-4.19436	7.46387e-22	-0.254157	0.949029	-0.0112512	0.996643	-1.25258	0.00469011
ENSOMYG00000009014	nedd9	enhancer of filamentation 1-like [Source:NCBI gene;Acc:110488089]	0.0344847	0.964102	0.933609	0.000635661	-1.45993	3.85563e-09	-0.245988	0.86137	-0.0602187	0.967951	-0.545027	0.0523451
ENSOMYG00000009015			-0.348318	0.66547	0.117291	0.907464	-0.105763	0.854264	0.101199	0.995421	-0.0749191	0.978154	-1.64534	4.03472e-05
ENSOMYG00000009017	KLHL23	kelch like family member 23 [Source:HGNC Symbol;Acc:HGNC:27506]	-0.46963	0.826731	-0.0225798	0.993675	2.24075	0.0257588	-0.702161	0.912878	0.00535415	0.998541	0.866762	0.501796
ENSOMYG00000009031	pnrc2	proline-rich nuclear receptor coactivator 2-like [Source:NCBI gene;Acc:110517114]	0.483661	0.319311	1.34462	1.55414e-05	0.527897	0.109529	0.352618	0.797782	0.842898	0.0543784	-0.10088	0.819303
ENSOMYG00000009032	BMPR1B	bone morphogenetic protein receptor type 1B [Source:HGNC Symbol;Acc:HGNC:1077]	-1.73199	0.322673	1.52471	0.404535	1.08118	0.395534	-0.508757	0.970591	0.797675	0.862878	3.24899	0.00275035
ENSOMYG00000009037			0.1554	0.906762	-0.585931	0.443485	-1.63295	0.000590175	-0.00507187	0.998283	0.112686	0.967192	-0.6073	0.278083
ENSOMYG00000009040	p2ry8	P2Y receptor family member 8 [Source:ZFIN;Acc:ZDB-GENE-070912-447]	-0.132183	0.896817	-1.33747	0.00118536	-1.87396	1.9688e-07	0.0354188	0.995421	0.0554329	0.987443	-1.25481	0.0012773
ENSOMYG00000009045	cnr2	cannabinoid receptor 2-like [Source:NCBI gene;Acc:110517126]	-0.0229825	0.987519	0.254307	0.842392	-2.84652	6.7749e-08	-0.09567	0.995421	-0.163817	0.955228	-0.959414	0.116591
ENSOMYG00000009050			0.384395	0.657862	-0.582441	0.400465	-1.64176	0.000627186	0.152942	0.984789	0.137363	0.951819	-0.379025	0.493897
ENSOMYG00000009065	notum1b	notum, palmitoleoyl-protein carboxylesterase b [Source:NCBI gene;Acc:436917]	-3.98455	0.0310355	0.658713	0.877665	1.55929	0.457312	-3.8963	0.210749	-0.0963175	0.996263	1.91789	0.320618
ENSOMYG00000009070	mapk12a	mitogen-activated protein kinase 12a [Source:NCBI gene;Acc:30681]	-0.33675	0.686393	0.303031	0.701958	1.5566	7.61683e-05	-0.256199	0.942441	-0.497274	0.624448	1.76692	1.06646e-05
ENSOMYG00000009071	ampd2b	adenosine monophosphate deaminase 2b [Source:ZFIN;Acc:ZDB-GENE-070713-5]	-0.759029	0.677042	0.804371	0.621764	-1.33505	0.177873	-2.12764	0.364335	0.944718	0.703716	-2.17837	0.022131
ENSOMYG00000009077	slc44a4	solute carrier family 44 member 4 [Source:NCBI gene;Acc:393385]	-2.03758	0.304419	-0.0626337	0.993675	3.93558	0.0198194	-1.86045	0.672225	2.64371	0.4538	3.54784	0.0468759
[truncated: 8,042 more rows]
