# Supplementary material for: Transcriptome Profiling of Oncorhynchus mykiss Infected with Low or Highly Pathogenic Viral Hemorrhagic Septicemia Virus (VHSV)
Source: Microorganisms. 2023 Dec 28;12(1):57. doi: 10.3390/microorganisms12010057 (PMC10821180; doi:10.3390/microorganisms12010057)
Supplement: Supplementary file 1 [file microorganisms-12-00057-s001.zip › Supplementary Table_S7.xlsx]

## Sheet: GO terms enrichment results
GO type	GO ID	GO name	VHSV-L__head_kidney__1dpi	VHSV-L__head_kidney__2dpi	VHSV-L__head_kidney__5dpi	VHSV-H__head_kidney__1dpi	VHSV-H__head_kidney__2dpi	VHSV-H__head_kidney__5dpi
BIOLOGICAL_PROCESS	GO:0000038	very long-chain fatty acid metabolic process			1.72134
BIOLOGICAL_PROCESS	GO:0000122	negative regulation of transcription by RNA polymerase II					1.42982
BIOLOGICAL_PROCESS	GO:0000165	MAPK cascade					1.91801
BIOLOGICAL_PROCESS	GO:0000188	inactivation of MAPK activity					2.23614
BIOLOGICAL_PROCESS	GO:0000904	cell morphogenesis involved in differentiation						2.00634
BIOLOGICAL_PROCESS	GO:0001516	prostaglandin biosynthetic process						3.38764
BIOLOGICAL_PROCESS	GO:0001525	angiogenesis						2.71247
BIOLOGICAL_PROCESS	GO:0001568	blood vessel development						4.22936
BIOLOGICAL_PROCESS	GO:0001667	ameboidal-type cell migration						1.66784
BIOLOGICAL_PROCESS	GO:0001676	long-chain fatty acid metabolic process						1.60921
BIOLOGICAL_PROCESS	GO:0001775	cell activation		1.90122			2.01599
BIOLOGICAL_PROCESS	GO:0001816	cytokine production			1.77577			1.58242
BIOLOGICAL_PROCESS	GO:0001817	regulation of cytokine production			1.77577			1.58242
BIOLOGICAL_PROCESS	GO:0001819	positive regulation of cytokine production			1.81681
BIOLOGICAL_PROCESS	GO:0001932	regulation of protein phosphorylation					1.67757
BIOLOGICAL_PROCESS	GO:0001933	negative regulation of protein phosphorylation			2.2347		2.11483	3.03428
BIOLOGICAL_PROCESS	GO:0001944	vasculature development						5.67437
BIOLOGICAL_PROCESS	GO:0001959	regulation of cytokine-mediated signaling pathway		5.85314	2.53482		5.00457	2.14478
BIOLOGICAL_PROCESS	GO:0001960	negative regulation of cytokine-mediated signaling pathway		1.68932
BIOLOGICAL_PROCESS	GO:0002028	regulation of sodium ion transport					1.72674
BIOLOGICAL_PROCESS	GO:0002221	pattern recognition receptor signaling pathway			3.62519		1.6235	3.19854
BIOLOGICAL_PROCESS	GO:0002224	toll-like receptor signaling pathway			3.90304		1.72674	3.46637
BIOLOGICAL_PROCESS	GO:0002250	adaptive immune response						2.24617
BIOLOGICAL_PROCESS	GO:0002252	immune effector process			2.92043		1.302	3.93701
BIOLOGICAL_PROCESS	GO:0002263	cell activation involved in immune response		1.52314	1.61641		1.72674
BIOLOGICAL_PROCESS	GO:0002285	lymphocyte activation involved in immune response		1.68932	2.08934		2.04743
BIOLOGICAL_PROCESS	GO:0002286	T cell activation involved in immune response		1.68932	2.08934		2.04743
BIOLOGICAL_PROCESS	GO:0002287	alpha-beta T cell activation involved in immune response					1.42982
BIOLOGICAL_PROCESS	GO:0002292	T cell differentiation involved in immune response					1.42982
BIOLOGICAL_PROCESS	GO:0002293	alpha-beta T cell differentiation involved in immune response					1.42982
BIOLOGICAL_PROCESS	GO:0002294	CD4-positive, alpha-beta T cell differentiation involved in immune response					1.42982
BIOLOGICAL_PROCESS	GO:0002295	T-helper cell lineage commitment					1.42982
BIOLOGICAL_PROCESS	GO:0002360	T cell lineage commitment					1.42982
BIOLOGICAL_PROCESS	GO:0002363	alpha-beta T cell lineage commitment					1.42982
BIOLOGICAL_PROCESS	GO:0002366	leukocyte activation involved in immune response		1.52314	1.61641		1.72674
BIOLOGICAL_PROCESS	GO:0002376	immune system process		7.23625	14.629		26.4522	30.1852
BIOLOGICAL_PROCESS	GO:0002460	adaptive immune response based on somatic recombination of immune receptors built from immunoglobulin superfamily domains						1.67205
BIOLOGICAL_PROCESS	GO:0002474	antigen processing and presentation of peptide antigen via MHC class I						3.38764
BIOLOGICAL_PROCESS	GO:0002478	antigen processing and presentation of exogenous peptide antigen					1.42982
BIOLOGICAL_PROCESS	GO:0002479	antigen processing and presentation of exogenous peptide antigen via MHC class I, TAP-dependent					1.42982
BIOLOGICAL_PROCESS	GO:0002532	production of molecular mediator involved in inflammatory response					1.42982
BIOLOGICAL_PROCESS	GO:0002682	regulation of immune system process		4.33448			4.40559	6.97043
BIOLOGICAL_PROCESS	GO:0002684	positive regulation of immune system process						2.58551
BIOLOGICAL_PROCESS	GO:0002685	regulation of leukocyte migration		1.90788			1.34648	2.82706
BIOLOGICAL_PROCESS	GO:0002687	positive regulation of leukocyte migration					1.33879	1.58684
BIOLOGICAL_PROCESS	GO:0002831	regulation of response to biotic stimulus		4.89282	1.61274		2.75321
BIOLOGICAL_PROCESS	GO:0003006	developmental process involved in reproduction				2.28877
BIOLOGICAL_PROCESS	GO:0003012	muscle system process		1.87867
BIOLOGICAL_PROCESS	GO:0003013	circulatory system process						2.95792
BIOLOGICAL_PROCESS	GO:0003318	cell migration to the midline involved in heart development						2.59221
BIOLOGICAL_PROCESS	GO:0003376	sphingosine-1-phosphate receptor signaling pathway						2.5879
BIOLOGICAL_PROCESS	GO:0005975	carbohydrate metabolic process						2.02427
BIOLOGICAL_PROCESS	GO:0005976	polysaccharide metabolic process						2.00641
BIOLOGICAL_PROCESS	GO:0005977	glycogen metabolic process						1.61466
BIOLOGICAL_PROCESS	GO:0006066	alcohol metabolic process						2.20209
BIOLOGICAL_PROCESS	GO:0006073	cellular glucan metabolic process						1.61466
BIOLOGICAL_PROCESS	GO:0006082	organic acid metabolic process			1.87609			3.84317
BIOLOGICAL_PROCESS	GO:0006112	energy reserve metabolic process						1.48926
BIOLOGICAL_PROCESS	GO:0006351	transcription, DNA-templated					16.6732	5.95977
BIOLOGICAL_PROCESS	GO:0006355	regulation of transcription, DNA-templated					18.9401	7.90184
BIOLOGICAL_PROCESS	GO:0006357	regulation of transcription by RNA polymerase II					4.75331	1.68399
BIOLOGICAL_PROCESS	GO:0006366	transcription by RNA polymerase II					4.24468	1.51942
BIOLOGICAL_PROCESS	GO:0006457	protein folding		1.37225
BIOLOGICAL_PROCESS	GO:0006464	cellular protein modification process			5.13167		2.179	13.7576
BIOLOGICAL_PROCESS	GO:0006468	protein phosphorylation			2.97898			8.04977
BIOLOGICAL_PROCESS	GO:0006469	negative regulation of protein kinase activity			1.7496		2.30994	3.03428
BIOLOGICAL_PROCESS	GO:0006508	proteolysis						5.3297
BIOLOGICAL_PROCESS	GO:0006520	cellular amino acid metabolic process						2.27016
BIOLOGICAL_PROCESS	GO:0006563	L-serine metabolic process						2.03235
BIOLOGICAL_PROCESS	GO:0006564	L-serine biosynthetic process						1.98615
BIOLOGICAL_PROCESS	GO:0006575	cellular modified amino acid metabolic process						1.64507
BIOLOGICAL_PROCESS	GO:0006598	polyamine catabolic process			1.41053
BIOLOGICAL_PROCESS	GO:0006606	protein import into nucleus						2.03714
BIOLOGICAL_PROCESS	GO:0006629	lipid metabolic process				2.44583		3.88325
BIOLOGICAL_PROCESS	GO:0006631	fatty acid metabolic process			1.65181	1.72192
BIOLOGICAL_PROCESS	GO:0006633	fatty acid biosynthetic process			2.48568	2.13294		1.69552
BIOLOGICAL_PROCESS	GO:0006636	unsaturated fatty acid biosynthetic process			2.00299	2.75618		3.16621
BIOLOGICAL_PROCESS	GO:0006690	icosanoid metabolic process				1.5307		2.04159
BIOLOGICAL_PROCESS	GO:0006692	prostanoid metabolic process				2.13294		2.95858
BIOLOGICAL_PROCESS	GO:0006693	prostaglandin metabolic process				2.13294		2.95858
BIOLOGICAL_PROCESS	GO:0006694	steroid biosynthetic process					1.68948
BIOLOGICAL_PROCESS	GO:0006749	glutathione metabolic process						2.57009
BIOLOGICAL_PROCESS	GO:0006793	phosphorus metabolic process			2.53482			8.12587
BIOLOGICAL_PROCESS	GO:0006796	phosphate-containing compound metabolic process			2.5361			7.95956
BIOLOGICAL_PROCESS	GO:0006805	xenobiotic metabolic process			1.38723
BIOLOGICAL_PROCESS	GO:0006857	oligopeptide transport						1.39253
BIOLOGICAL_PROCESS	GO:0006906	vesicle fusion			2.1056		2.31488
BIOLOGICAL_PROCESS	GO:0006915	apoptotic process		1.62373	5.42332		8.01326	5.78158
BIOLOGICAL_PROCESS	GO:0006928	movement of cell or subcellular component		1.90788	1.43017		1.30744	8.0324
BIOLOGICAL_PROCESS	GO:0006935	chemotaxis		2.85677	7.78689		9.89873	23.9526
BIOLOGICAL_PROCESS	GO:0006936	muscle contraction		1.93753
BIOLOGICAL_PROCESS	GO:0006937	regulation of muscle contraction		1.96463
BIOLOGICAL_PROCESS	GO:0006941	striated muscle contraction		3.16256
BIOLOGICAL_PROCESS	GO:0006942	regulation of striated muscle contraction		2.06471
BIOLOGICAL_PROCESS	GO:0006950	response to stress		6.78975	4.88409		10.3139	8.0324
BIOLOGICAL_PROCESS	GO:0006952	defense response		7.23625	11.8245		12.9521	22.2028
BIOLOGICAL_PROCESS	GO:0006954	inflammatory response		3.4911	4.59372		8.73456	13.0828
BIOLOGICAL_PROCESS	GO:0006955	immune response		12.661	16.0402		25.8312	28.1515
BIOLOGICAL_PROCESS	GO:0006979	response to oxidative stress						1.40328
BIOLOGICAL_PROCESS	GO:0007050	cell cycle arrest						1.48926
BIOLOGICAL_PROCESS	GO:0007154	cell communication		3.4733	15.8545		18.1956	39.3097
BIOLOGICAL_PROCESS	GO:0007155	cell adhesion			1.49531			9.75476
BIOLOGICAL_PROCESS	GO:0007165	signal transduction		3.4911	15.858		17.743	39.8261
BIOLOGICAL_PROCESS	GO:0007166	cell surface receptor signaling pathway		2.84451	11.1556		11.3755	22.7072
BIOLOGICAL_PROCESS	GO:0007167	enzyme linked receptor protein signaling pathway						7.18408
BIOLOGICAL_PROCESS	GO:0007169	transmembrane receptor protein tyrosine kinase signaling pathway						5.28073
BIOLOGICAL_PROCESS	GO:0007178	transmembrane receptor protein serine/threonine kinase signaling pathway						1.64507
BIOLOGICAL_PROCESS	GO:0007179	transforming growth factor beta receptor signaling pathway						1.66784
BIOLOGICAL_PROCESS	GO:0007186	G protein-coupled receptor signaling pathway					2.71127	3.61286
BIOLOGICAL_PROCESS	GO:0007250	activation of NF-kappaB-inducing kinase activity					3.78941
BIOLOGICAL_PROCESS	GO:0007259	receptor signaling pathway via JAK-STAT		3.22027			3.2575	2.02427
BIOLOGICAL_PROCESS	GO:0007264	small GTPase mediated signal transduction						2.06378
BIOLOGICAL_PROCESS	GO:0007271	synaptic transmission, cholinergic		1.32366
BIOLOGICAL_PROCESS	GO:0007275	multicellular organism development						5.02852
BIOLOGICAL_PROCESS	GO:0007276	gamete generation				2.13294
BIOLOGICAL_PROCESS	GO:0007281	germ cell development				2.3049
BIOLOGICAL_PROCESS	GO:0007283	spermatogenesis				2.3049
BIOLOGICAL_PROCESS	GO:0007286	spermatid development			1.81681	1.77737
BIOLOGICAL_PROCESS	GO:0007409	axonogenesis						2.46496
BIOLOGICAL_PROCESS	GO:0007411	axon guidance						3.53287
BIOLOGICAL_PROCESS	GO:0007517	muscle organ development		3.4911
BIOLOGICAL_PROCESS	GO:0007519	skeletal muscle tissue development		1.4609
BIOLOGICAL_PROCESS	GO:0007548	sex differentiation						2.02427
BIOLOGICAL_PROCESS	GO:0007623	circadian rhythm					1.33879
BIOLOGICAL_PROCESS	GO:0008015	blood circulation						1.54386
BIOLOGICAL_PROCESS	GO:0008202	steroid metabolic process					2.63842	2.73764
BIOLOGICAL_PROCESS	GO:0008217	regulation of blood pressure						2.76756
BIOLOGICAL_PROCESS	GO:0008219	cell death			2.80708		4.31289	2.5879
BIOLOGICAL_PROCESS	GO:0008283	cell population proliferation		4.15211	2.18969		3.56882	3.84167
BIOLOGICAL_PROCESS	GO:0008610	lipid biosynthetic process				1.92642		1.36047
BIOLOGICAL_PROCESS	GO:0008652	cellular amino acid biosynthetic process						1.77283
BIOLOGICAL_PROCESS	GO:0009058	biosynthetic process					5.05817	1.99354
BIOLOGICAL_PROCESS	GO:0009059	macromolecule biosynthetic process					5.82503
BIOLOGICAL_PROCESS	GO:0009069	serine family amino acid metabolic process			1.72134			2.82728
BIOLOGICAL_PROCESS	GO:0009070	serine family amino acid biosynthetic process						2.02427
BIOLOGICAL_PROCESS	GO:0009435	NAD biosynthetic process			1.81681		1.34648	1.36567
BIOLOGICAL_PROCESS	GO:0009445	putrescine metabolic process			1.41053
BIOLOGICAL_PROCESS	GO:0009447	putrescine catabolic process			1.41053
BIOLOGICAL_PROCESS	GO:0009605	response to external stimulus		5.68557	10.0787		13.3034	25.1221
BIOLOGICAL_PROCESS	GO:0009607	response to biotic stimulus		4.82221	3.36275		3.70223	5.99201
BIOLOGICAL_PROCESS	GO:0009615	response to virus		3.16256	3.75112		3.75425	3.85721
BIOLOGICAL_PROCESS	GO:0009653	anatomical structure morphogenesis						1.7182
BIOLOGICAL_PROCESS	GO:0009889	regulation of biosynthetic process					15.7436	5.06756
BIOLOGICAL_PROCESS	GO:0009890	negative regulation of biosynthetic process					3.08867
BIOLOGICAL_PROCESS	GO:0009892	negative regulation of metabolic process			2.20958		2.6939	2.91229
BIOLOGICAL_PROCESS	GO:0009966	regulation of signal transduction		1.87133	1.99768		2.61747	5.5595
BIOLOGICAL_PROCESS	GO:0009968	negative regulation of signal transduction		4.89282	1.37996		4.64863	3.69451
BIOLOGICAL_PROCESS	GO:0009987	cellular process			4.20414		2.08743	13.5612
BIOLOGICAL_PROCESS	GO:0010033	response to organic substance		5.14649	3.46844		7.02099	12.0708
BIOLOGICAL_PROCESS	GO:0010466	negative regulation of peptidase activity			1.44181			3.84167
BIOLOGICAL_PROCESS	GO:0010467	gene expression					6.24152
BIOLOGICAL_PROCESS	GO:0010468	regulation of gene expression					17.1597	5.00629
BIOLOGICAL_PROCESS	GO:0010469	regulation of signaling receptor activity		1.71448	1.38723		4.94631	1.44649
BIOLOGICAL_PROCESS	GO:0010556	regulation of macromolecule biosynthetic process					16.116	4.96499
BIOLOGICAL_PROCESS	GO:0010558	negative regulation of macromolecule biosynthetic process					3.75183
BIOLOGICAL_PROCESS	GO:0010563	negative regulation of phosphorus metabolic process			1.52553		2.52889	2.11264
BIOLOGICAL_PROCESS	GO:0010605	negative regulation of macromolecule metabolic process			2.5361		3.24505	3.45954
BIOLOGICAL_PROCESS	GO:0010629	negative regulation of gene expression					2.29142
BIOLOGICAL_PROCESS	GO:0010646	regulation of cell communication		1.91013	1.72134		2.49777	5.72554
BIOLOGICAL_PROCESS	GO:0010648	negative regulation of cell communication		4.89282	1.61386		4.57605	3.85721
BIOLOGICAL_PROCESS	GO:0010737	protein kinase A signaling			2.86827
BIOLOGICAL_PROCESS	GO:0010738	regulation of protein kinase A signaling			3.58876			1.30563
BIOLOGICAL_PROCESS	GO:0010739	positive regulation of protein kinase A signaling			1.61641
BIOLOGICAL_PROCESS	GO:0010817	regulation of hormone levels						1.60089
BIOLOGICAL_PROCESS	GO:0010927	cellular component assembly involved in morphogenesis		1.32366
BIOLOGICAL_PROCESS	GO:0010941	regulation of cell death		1.62373	4.96528		5.03038	5.24261
BIOLOGICAL_PROCESS	GO:0010951	negative regulation of endopeptidase activity			1.84685	1.5307		3.48881
BIOLOGICAL_PROCESS	GO:0010959	regulation of metal ion transport					1.76878
BIOLOGICAL_PROCESS	GO:0012501	programmed cell death		1.5828	5.13167		7.80305	5.68253
BIOLOGICAL_PROCESS	GO:0014812	muscle cell migration					1.42982
BIOLOGICAL_PROCESS	GO:0014823	response to activity		1.52314
BIOLOGICAL_PROCESS	GO:0014902	myotube differentiation		1.62306
BIOLOGICAL_PROCESS	GO:0014909	smooth muscle cell migration					1.42982
BIOLOGICAL_PROCESS	GO:0016042	lipid catabolic process						1.48833
BIOLOGICAL_PROCESS	GO:0016053	organic acid biosynthetic process			3.91337	2.08239		2.69513
BIOLOGICAL_PROCESS	GO:0016070	RNA metabolic process					8.51533
BIOLOGICAL_PROCESS	GO:0016310	phosphorylation			3.84474			7.67825
BIOLOGICAL_PROCESS	GO:0016444	somatic cell DNA recombination						1.39253
BIOLOGICAL_PROCESS	GO:0016477	cell migration		3.31024	4.47792		5.75364	16.7188
BIOLOGICAL_PROCESS	GO:0016567	protein ubiquitination					6.09259	1.62249
BIOLOGICAL_PROCESS	GO:0018108	peptidyl-tyrosine phosphorylation						8.47781
BIOLOGICAL_PROCESS	GO:0018130	heterocycle biosynthetic process					11.1755	3.34198
BIOLOGICAL_PROCESS	GO:0018149	peptide cross-linking					1.81794	2.04159
BIOLOGICAL_PROCESS	GO:0018193	peptidyl-amino acid modification						2.06096
BIOLOGICAL_PROCESS	GO:0018212	peptidyl-tyrosine modification						9.05794
BIOLOGICAL_PROCESS	GO:0018215	protein phosphopantetheinylation			6.30868			15.7513
BIOLOGICAL_PROCESS	GO:0019219	regulation of nucleobase-containing compound metabolic process					17.2655	7.18408
BIOLOGICAL_PROCESS	GO:0019221	cytokine-mediated signaling pathway		6.57554	11.8783		16.926	21.9109
BIOLOGICAL_PROCESS	GO:0019222	regulation of metabolic process			1.92995		17.2234	8.39607
BIOLOGICAL_PROCESS	GO:0019359	nicotinamide nucleotide biosynthetic process			1.81681
BIOLOGICAL_PROCESS	GO:0019362	pyridine nucleotide metabolic process			1.81681
BIOLOGICAL_PROCESS	GO:0019363	pyridine nucleotide biosynthetic process			1.81681
BIOLOGICAL_PROCESS	GO:0019367	fatty acid elongation, saturated fatty acid			1.67766	1.38254
BIOLOGICAL_PROCESS	GO:0019369	arachidonic acid metabolic process			2.24999	1.73204		3.31447
BIOLOGICAL_PROCESS	GO:0019371	cyclooxygenase pathway			2.24999	1.73204		3.31447
BIOLOGICAL_PROCESS	GO:0019438	aromatic compound biosynthetic process					11.3993	3.32048
BIOLOGICAL_PROCESS	GO:0019538	protein metabolic process			2.26191			7.53026
BIOLOGICAL_PROCESS	GO:0019628	urate catabolic process				1.38254
BIOLOGICAL_PROCESS	GO:0019725	cellular homeostasis						1.46111
BIOLOGICAL_PROCESS	GO:0019752	carboxylic acid metabolic process			1.49531			3.14349
BIOLOGICAL_PROCESS	GO:0019835	cytolysis						1.67205
BIOLOGICAL_PROCESS	GO:0019882	antigen processing and presentation						3.81063
BIOLOGICAL_PROCESS	GO:0019884	antigen processing and presentation of exogenous antigen					1.42982
BIOLOGICAL_PROCESS	GO:0019953	sexual reproduction				2.72077
BIOLOGICAL_PROCESS	GO:0022412	cellular process involved in reproduction in multicellular organism				2.13294
BIOLOGICAL_PROCESS	GO:0022414	reproductive process				2.72077
BIOLOGICAL_PROCESS	GO:0022610	biological adhesion			1.49531			9.75476
BIOLOGICAL_PROCESS	GO:0022898	regulation of transmembrane transporter activity					1.52416
BIOLOGICAL_PROCESS	GO:0023051	regulation of signaling		2.68625	1.87335		2.27128	5.93814
BIOLOGICAL_PROCESS	GO:0023052	signaling		3.91901	16.0402		18.2482	39.3097
BIOLOGICAL_PROCESS	GO:0023057	negative regulation of signaling		4.89282	1.61386		4.57605	3.85721
BIOLOGICAL_PROCESS	GO:0030097	hemopoiesis					1.35346
BIOLOGICAL_PROCESS	GO:0030100	regulation of endocytosis				1.53876
BIOLOGICAL_PROCESS	GO:0030111	regulation of Wnt signaling pathway						1.57215
BIOLOGICAL_PROCESS	GO:0030154	cell differentiation		1.33057				1.40807
BIOLOGICAL_PROCESS	GO:0030162	regulation of proteolysis			1.45547			3.44397
BIOLOGICAL_PROCESS	GO:0030239	myofibril assembly		1.41597
BIOLOGICAL_PROCESS	GO:0030334	regulation of cell migration						2.19717
BIOLOGICAL_PROCESS	GO:0030335	positive regulation of cell migration		1.71448
BIOLOGICAL_PROCESS	GO:0030497	fatty acid elongation			1.67766	1.38254
BIOLOGICAL_PROCESS	GO:0030522	intracellular receptor signaling pathway						2.03235
BIOLOGICAL_PROCESS	GO:0031032	actomyosin structure organization		1.62373
BIOLOGICAL_PROCESS	GO:0031056	regulation of histone modification					3.02527	1.75491
BIOLOGICAL_PROCESS	GO:0031060	regulation of histone methylation					2.32939	1.56897
BIOLOGICAL_PROCESS	GO:0031099	regeneration		1.86732	1.41053		1.74124	1.4687
BIOLOGICAL_PROCESS	GO:0031109	microtubule polymerization or depolymerization					1.81266
BIOLOGICAL_PROCESS	GO:0031110	regulation of microtubule polymerization or depolymerization					2.13681
BIOLOGICAL_PROCESS	GO:0031175	neuron projection development						1.59168
BIOLOGICAL_PROCESS	GO:0031323	regulation of cellular metabolic process			1.52295		16.2335	7.66326
BIOLOGICAL_PROCESS	GO:0031324	negative regulation of cellular metabolic process			3.90304		3.68996	5.56293
BIOLOGICAL_PROCESS	GO:0031326	regulation of cellular biosynthetic process					15.5966	4.6152
BIOLOGICAL_PROCESS	GO:0031327	negative regulation of cellular biosynthetic process					3.14684
BIOLOGICAL_PROCESS	GO:0031347	regulation of defense response		3.79624	2.52892		3.75425	3.03468
BIOLOGICAL_PROCESS	GO:0031399	regulation of protein modification process					2.57369
BIOLOGICAL_PROCESS	GO:0031400	negative regulation of protein modification process			1.82213		2.71286	2.46543
BIOLOGICAL_PROCESS	GO:0032088	negative regulation of NF-kappaB transcription factor activity		1.52314
BIOLOGICAL_PROCESS	GO:0032101	regulation of response to external stimulus		3.16256	1.90166		4.10566	2.11913
BIOLOGICAL_PROCESS	GO:0032185	septin cytoskeleton organization			1.41053
BIOLOGICAL_PROCESS	GO:0032269	negative regulation of cellular protein metabolic process			3.54363			5.30334
BIOLOGICAL_PROCESS	GO:0032409	regulation of transporter activity					1.52416
BIOLOGICAL_PROCESS	GO:0032412	regulation of ion transmembrane transporter activity					1.52416
BIOLOGICAL_PROCESS	GO:0032446	protein modification by small protein conjugation					5.35738
BIOLOGICAL_PROCESS	GO:0032501	multicellular organismal process		1.89075				4.75698
BIOLOGICAL_PROCESS	GO:0032502	developmental process					1.302	5.90051
BIOLOGICAL_PROCESS	GO:0032504	multicellular organism reproduction				2.13294
BIOLOGICAL_PROCESS	GO:0032774	RNA biosynthetic process					16.4496	5.99201
BIOLOGICAL_PROCESS	GO:0032787	monocarboxylic acid metabolic process				1.77882		1.56897
BIOLOGICAL_PROCESS	GO:0032872	regulation of stress-activated MAPK cascade					1.40842
BIOLOGICAL_PROCESS	GO:0032874	positive regulation of stress-activated MAPK cascade					1.33879
BIOLOGICAL_PROCESS	GO:0032879	regulation of localization						3.03428
BIOLOGICAL_PROCESS	GO:0032886	regulation of microtubule-based process					1.77479
BIOLOGICAL_PROCESS	GO:0032922	circadian regulation of gene expression					1.99978
BIOLOGICAL_PROCESS	GO:0032963	collagen metabolic process						1.79481
BIOLOGICAL_PROCESS	GO:0032990	cell part morphogenesis						1.84775
BIOLOGICAL_PROCESS	GO:0033209	tumor necrosis factor-mediated signaling pathway		1.97981	2.00299		2.32939	1.56897
BIOLOGICAL_PROCESS	GO:0033559	unsaturated fatty acid metabolic process			1.81681	4.06789		2.82706
BIOLOGICAL_PROCESS	GO:0033673	negative regulation of kinase activity			1.7496		2.30994	3.03428
BIOLOGICAL_PROCESS	GO:0034097	response to cytokine		6.57554	12.2484		17.5741	22.1474
BIOLOGICAL_PROCESS	GO:0034308	primary alcohol metabolic process						2.16011
BIOLOGICAL_PROCESS	GO:0034341	response to interferon-gamma		2.95754	2.24999		4.36719	1.98615
BIOLOGICAL_PROCESS	GO:0034504	protein localization to nucleus						1.90957
BIOLOGICAL_PROCESS	GO:0034612	response to tumor necrosis factor		1.97981	2.00299		2.32939	1.56897
BIOLOGICAL_PROCESS	GO:0034645	cellular macromolecule biosynthetic process					5.75367
BIOLOGICAL_PROCESS	GO:0034654	nucleobase-containing compound biosynthetic process					10.8551	2.99501
BIOLOGICAL_PROCESS	GO:0034754	cellular hormone metabolic process						1.90957
BIOLOGICAL_PROCESS	GO:0035239	tube morphogenesis						2.5879
BIOLOGICAL_PROCESS	GO:0035295	tube development						1.58032
BIOLOGICAL_PROCESS	GO:0035335	peptidyl-tyrosine dephosphorylation						1.50799
BIOLOGICAL_PROCESS	GO:0035556	intracellular signal transduction			2.68438			7.3856
BIOLOGICAL_PROCESS	GO:0035589	G protein-coupled purinergic nucleotide receptor signaling pathway					1.43288
BIOLOGICAL_PROCESS	GO:0035590	purinergic nucleotide receptor signaling pathway			1.72134		2.61044
BIOLOGICAL_PROCESS	GO:0035710	CD4-positive, alpha-beta T cell activation					1.42982
BIOLOGICAL_PROCESS	GO:0035914	skeletal muscle cell differentiation		1.68932
BIOLOGICAL_PROCESS	GO:0035924	cellular response to vascular endothelial growth factor stimulus						1.7963
BIOLOGICAL_PROCESS	GO:0036211	protein modification process			5.13167		2.179	13.7576
BIOLOGICAL_PROCESS	GO:0038061	NIK/NF-kappaB signaling					1.81794
BIOLOGICAL_PROCESS	GO:0038084	vascular endothelial growth factor signaling pathway						1.7963
BIOLOGICAL_PROCESS	GO:0040007	growth		1.65517
BIOLOGICAL_PROCESS	GO:0040011	locomotion		1.99803	3.70844		5.4226	15.6505
BIOLOGICAL_PROCESS	GO:0040012	regulation of locomotion		1.71448				1.32478
BIOLOGICAL_PROCESS	GO:0040017	positive regulation of locomotion		1.71448
BIOLOGICAL_PROCESS	GO:0042026	protein refolding		2.29401
BIOLOGICAL_PROCESS	GO:0042093	T-helper cell differentiation					1.42982
BIOLOGICAL_PROCESS	GO:0042110	T cell activation					1.42982
BIOLOGICAL_PROCESS	GO:0042221	response to chemical		4.88146	6.32852		7.92761	20.0649
BIOLOGICAL_PROCESS	GO:0042246	tissue regeneration		2.04697	1.40326		1.42982	1.57282
BIOLOGICAL_PROCESS	GO:0042325	regulation of phosphorylation					2.66329
BIOLOGICAL_PROCESS	GO:0042326	negative regulation of phosphorylation			2.2347		2.11483	3.03428
BIOLOGICAL_PROCESS	GO:0042330	taxis		2.80828	7.4974		9.66147	23.1797
BIOLOGICAL_PROCESS	GO:0042445	hormone metabolic process						1.77228
BIOLOGICAL_PROCESS	GO:0042572	retinol metabolic process						1.53725
BIOLOGICAL_PROCESS	GO:0042590	antigen processing and presentation of exogenous peptide antigen via MHC class I					1.42982
BIOLOGICAL_PROCESS	GO:0042692	muscle cell differentiation		1.44917
BIOLOGICAL_PROCESS	GO:0042761	very long-chain fatty acid biosynthetic process			1.54553	1.30142
BIOLOGICAL_PROCESS	GO:0042981	regulation of apoptotic process		1.68932	5.13167		5.30686	5.81228
BIOLOGICAL_PROCESS	GO:0043066	negative regulation of apoptotic process		3.01239
BIOLOGICAL_PROCESS	GO:0043067	regulation of programmed cell death		1.68932	5.12801		5.27386	5.62237
BIOLOGICAL_PROCESS	GO:0043069	negative regulation of programmed cell death		2.97671
BIOLOGICAL_PROCESS	GO:0043086	negative regulation of catalytic activity			2.2347			6.33538
BIOLOGICAL_PROCESS	GO:0043207	response to external biotic stimulus		4.82221	3.36275		3.70223	5.99201
BIOLOGICAL_PROCESS	GO:0043266	regulation of potassium ion transport					1.47641
BIOLOGICAL_PROCESS	GO:0043330	response to exogenous dsRNA					1.42982
BIOLOGICAL_PROCESS	GO:0043331	response to dsRNA					1.42982
BIOLOGICAL_PROCESS	GO:0043367	CD4-positive, alpha-beta T cell differentiation					1.42982
BIOLOGICAL_PROCESS	GO:0043368	positive T cell selection					1.42982
BIOLOGICAL_PROCESS	GO:0043369	CD4-positive or CD8-positive, alpha-beta T cell lineage commitment					1.42982
BIOLOGICAL_PROCESS	GO:0043373	CD4-positive, alpha-beta T cell lineage commitment					1.42982
BIOLOGICAL_PROCESS	GO:0043405	regulation of MAP kinase activity					1.47641
BIOLOGICAL_PROCESS	GO:0043407	negative regulation of MAP kinase activity					2.13681
BIOLOGICAL_PROCESS	GO:0043408	regulation of MAPK cascade					2.32835
BIOLOGICAL_PROCESS	GO:0043409	negative regulation of MAPK cascade					1.47641
BIOLOGICAL_PROCESS	GO:0043412	macromolecule modification			4.55542		1.59318	12.3838
BIOLOGICAL_PROCESS	GO:0043433	negative regulation of DNA-binding transcription factor activity		1.52314
BIOLOGICAL_PROCESS	GO:0043436	oxoacid metabolic process			1.63754			3.0238
BIOLOGICAL_PROCESS	GO:0043549	regulation of kinase activity					1.42982
BIOLOGICAL_PROCESS	GO:0044042	glucan metabolic process						1.61466
BIOLOGICAL_PROCESS	GO:0044057	regulation of system process		1.65228
BIOLOGICAL_PROCESS	GO:0044092	negative regulation of molecular function			2.8146		2.25793	7.3856
BIOLOGICAL_PROCESS	GO:0044249	cellular biosynthetic process					4.6054
BIOLOGICAL_PROCESS	GO:0044255	cellular lipid metabolic process				1.69414		1.49247
BIOLOGICAL_PROCESS	GO:0044262	cellular carbohydrate metabolic process						2.27425
BIOLOGICAL_PROCESS	GO:0044264	cellular polysaccharide metabolic process						1.61466
BIOLOGICAL_PROCESS	GO:0044267	cellular protein metabolic process			2.00377			6.82929
BIOLOGICAL_PROCESS	GO:0044271	cellular nitrogen compound biosynthetic process					5.82169
BIOLOGICAL_PROCESS	GO:0044281	small molecule metabolic process						6.3267
BIOLOGICAL_PROCESS	GO:0044283	small molecule biosynthetic process			1.73567	2.3049		4.0146
BIOLOGICAL_PROCESS	GO:0044419	biological process involved in interspecies interaction between organisms		5.42832	2.5361		3.36969	4.74132
BIOLOGICAL_PROCESS	GO:0044703	multi-organism reproductive process				2.72077
BIOLOGICAL_PROCESS	GO:0045058	T cell selection					1.42982
BIOLOGICAL_PROCESS	GO:0045087	innate immune response		2.24752			1.69143	2.80449
BIOLOGICAL_PROCESS	GO:0045088	regulation of innate immune response		2.72547			1.52416
BIOLOGICAL_PROCESS	GO:0045103	intermediate filament-based process			1.7496
BIOLOGICAL_PROCESS	GO:0045104	intermediate filament cytoskeleton organization			1.7496
BIOLOGICAL_PROCESS	GO:0045214	sarcomere organization		1.8454
BIOLOGICAL_PROCESS	GO:0045321	leukocyte activation		1.62373			1.89019
BIOLOGICAL_PROCESS	GO:0045859	regulation of protein kinase activity					1.38787
BIOLOGICAL_PROCESS	GO:0045861	negative regulation of proteolysis			1.44181			3.84167
BIOLOGICAL_PROCESS	GO:0045892	negative regulation of transcription, DNA-templated					4.90719
BIOLOGICAL_PROCESS	GO:0045934	negative regulation of nucleobase-containing compound metabolic process					4.36719
BIOLOGICAL_PROCESS	GO:0045936	negative regulation of phosphate metabolic process			1.52553		2.52889	2.11264
BIOLOGICAL_PROCESS	GO:0046330	positive regulation of JNK cascade					1.42982
BIOLOGICAL_PROCESS	GO:0046394	carboxylic acid biosynthetic process			3.11084	2.13294		2.36146
BIOLOGICAL_PROCESS	GO:0046415	urate metabolic process				1.38254
BIOLOGICAL_PROCESS	GO:0046425	regulation of receptor signaling pathway via JAK-STAT		2.29401			1.81794	1.54586
BIOLOGICAL_PROCESS	GO:0046426	negative regulation of receptor signaling pathway via JAK-STAT		2.57749			2.20065	2.14478
BIOLOGICAL_PROCESS	GO:0046456	icosanoid biosynthetic process						2.27158
BIOLOGICAL_PROCESS	GO:0046457	prostanoid biosynthetic process						3.38764
BIOLOGICAL_PROCESS	GO:0046496	nicotinamide nucleotide metabolic process			1.81681
BIOLOGICAL_PROCESS	GO:0046626	regulation of insulin receptor signaling pathway			1.88894
BIOLOGICAL_PROCESS	GO:0046631	alpha-beta T cell activation					1.42982
BIOLOGICAL_PROCESS	GO:0046632	alpha-beta T cell differentiation					1.42982
BIOLOGICAL_PROCESS	GO:0046835	carbohydrate phosphorylation						1.57479
BIOLOGICAL_PROCESS	GO:0046916	cellular transition metal ion homeostasis						1.57282
BIOLOGICAL_PROCESS	GO:0048002	antigen processing and presentation of peptide antigen						3.38764
BIOLOGICAL_PROCESS	GO:0048010	vascular endothelial growth factor receptor signaling pathway						2.02427
BIOLOGICAL_PROCESS	GO:0048232	male gamete generation				2.22775
BIOLOGICAL_PROCESS	GO:0048284	organelle fusion			2.24999		1.91801
BIOLOGICAL_PROCESS	GO:0048514	blood vessel morphogenesis						2.75322
BIOLOGICAL_PROCESS	GO:0048515	spermatid differentiation			1.81681	1.77737
BIOLOGICAL_PROCESS	GO:0048518	positive regulation of biological process						4.17397
BIOLOGICAL_PROCESS	GO:0048519	negative regulation of biological process		2.50094	5.87452		7.13187	6.61312
BIOLOGICAL_PROCESS	GO:0048522	positive regulation of cellular process						2.54573
BIOLOGICAL_PROCESS	GO:0048523	negative regulation of cellular process		3.2862	7.16594		7.52882	8.91121
BIOLOGICAL_PROCESS	GO:0048534	hematopoietic or lymphoid organ development					1.30744
BIOLOGICAL_PROCESS	GO:0048583	regulation of response to stimulus		2.68625	2.86864		5.1563	8.71194
BIOLOGICAL_PROCESS	GO:0048584	positive regulation of response to stimulus						1.49127
BIOLOGICAL_PROCESS	GO:0048585	negative regulation of response to stimulus		4.29473	1.70489		5.38436	3.38651
BIOLOGICAL_PROCESS	GO:0048589	developmental growth		1.71448			1.66484
BIOLOGICAL_PROCESS	GO:0048608	reproductive structure development						1.30563
BIOLOGICAL_PROCESS	GO:0048609	multicellular organismal reproductive process				2.13294
BIOLOGICAL_PROCESS	GO:0048646	anatomical structure formation involved in morphogenesis						1.92389
BIOLOGICAL_PROCESS	GO:0048666	neuron development						1.64104
BIOLOGICAL_PROCESS	GO:0048667	cell morphogenesis involved in neuron differentiation						2.4019
BIOLOGICAL_PROCESS	GO:0048701	embryonic cranial skeleton morphogenesis			1.40326
BIOLOGICAL_PROCESS	GO:0048704	embryonic skeletal system morphogenesis			1.40326
BIOLOGICAL_PROCESS	GO:0048706	embryonic skeletal system development			1.32255
BIOLOGICAL_PROCESS	GO:0048731	system development						6.00773
BIOLOGICAL_PROCESS	GO:0048812	neuron projection morphogenesis						1.87238
BIOLOGICAL_PROCESS	GO:0048856	anatomical structure development						5.8058
BIOLOGICAL_PROCESS	GO:0048858	cell projection morphogenesis						1.87238
BIOLOGICAL_PROCESS	GO:0048869	cellular developmental process		1.83171				1.48179
BIOLOGICAL_PROCESS	GO:0048870	cell motility		3.01287	2.12968		3.97386	10.7396
BIOLOGICAL_PROCESS	GO:0048916	posterior lateral line development						1.36567
BIOLOGICAL_PROCESS	GO:0048922	posterior lateral line neuromast deposition						1.90433
BIOLOGICAL_PROCESS	GO:0050688	regulation of defense response to virus		1.68932
BIOLOGICAL_PROCESS	GO:0050727	regulation of inflammatory response						1.79481
BIOLOGICAL_PROCESS	GO:0050766	positive regulation of phagocytosis		1.37225
BIOLOGICAL_PROCESS	GO:0050776	regulation of immune response		1.41715			2.02579	3.18751
BIOLOGICAL_PROCESS	GO:0050789	regulation of biological process		4.29473	19.9774		31.3246	48.5161
BIOLOGICAL_PROCESS	GO:0050790	regulation of catalytic activity			1.81681			5.30334
BIOLOGICAL_PROCESS	GO:0050794	regulation of cellular process		3.79624	20.069		32.244	47.2467
BIOLOGICAL_PROCESS	GO:0050896	response to stimulus		5.65221	16.9646		19.3509	47.8565
BIOLOGICAL_PROCESS	GO:0050900	leukocyte migration						2.08518
BIOLOGICAL_PROCESS	GO:0051049	regulation of transport						1.54467
BIOLOGICAL_PROCESS	GO:0051090	regulation of DNA-binding transcription factor activity						1.67205
BIOLOGICAL_PROCESS	GO:0051146	striated muscle cell differentiation		1.5244
BIOLOGICAL_PROCESS	GO:0051170	import into nucleus						2.03714
BIOLOGICAL_PROCESS	GO:0051171	regulation of nitrogen compound metabolic process			1.49886		15.3238	8.03711
BIOLOGICAL_PROCESS	GO:0051172	negative regulation of nitrogen compound metabolic process			4.0799		4.10566	6.2561
BIOLOGICAL_PROCESS	GO:0051239	regulation of multicellular organismal process		1.92804				1.68201
BIOLOGICAL_PROCESS	GO:0051248	negative regulation of protein metabolic process			3.54363			5.30334
BIOLOGICAL_PROCESS	GO:0051252	regulation of RNA metabolic process					17.8386	7.33717
BIOLOGICAL_PROCESS	GO:0051253	negative regulation of RNA metabolic process					4.69754
BIOLOGICAL_PROCESS	GO:0051270	regulation of cellular component movement						1.41188
BIOLOGICAL_PROCESS	GO:0051272	positive regulation of cellular component movement		1.71448
BIOLOGICAL_PROCESS	GO:0051336	regulation of hydrolase activity						2.14478
BIOLOGICAL_PROCESS	GO:0051338	regulation of transferase activity					1.38915
BIOLOGICAL_PROCESS	GO:0051346	negative regulation of hydrolase activity						3.15326
BIOLOGICAL_PROCESS	GO:0051348	negative regulation of transferase activity			1.6859		2.25793	3.38651
BIOLOGICAL_PROCESS	GO:0051568	histone H3-K4 methylation					1.33615
BIOLOGICAL_PROCESS	GO:0051569	regulation of histone H3-K4 methylation					3.51297	2.14478
BIOLOGICAL_PROCESS	GO:0051607	defense response to virus			4.33706		2.23614	3.3032
BIOLOGICAL_PROCESS	GO:0051674	localization of cell		3.01287	2.12968		3.97386	10.7396
BIOLOGICAL_PROCESS	GO:0051704	multi-organism process				2.64209
BIOLOGICAL_PROCESS	GO:0051707	response to other organism		4.82221	3.36275		3.70223	5.99201
BIOLOGICAL_PROCESS	GO:0051716	cellular response to stimulus		3.16256	13.3116		15.3163	36.2779
BIOLOGICAL_PROCESS	GO:0051865	protein autoubiquitination					1.42982
BIOLOGICAL_PROCESS	GO:0052547	regulation of peptidase activity			1.44032			3.48448
BIOLOGICAL_PROCESS	GO:0052548	regulation of endopeptidase activity			1.56845	1.38254		3.48881
BIOLOGICAL_PROCESS	GO:0060070	canonical Wnt signaling pathway						1.69552
BIOLOGICAL_PROCESS	GO:0060255	regulation of macromolecule metabolic process			1.81856		16.7162	7.81775
BIOLOGICAL_PROCESS	GO:0060326	cell chemotaxis		4.78392	5.65931		8.01326	13.1841
BIOLOGICAL_PROCESS	GO:0060330	regulation of response to interferon-gamma		3.16256	1.61641		3.17681	1.39253
BIOLOGICAL_PROCESS	GO:0060333	interferon-gamma-mediated signaling pathway		2.95754	2.24999		4.36719	1.98615
BIOLOGICAL_PROCESS	GO:0060334	regulation of interferon-gamma-mediated signaling pathway		3.16256	1.61641		3.17681	1.39253
BIOLOGICAL_PROCESS	GO:0060538	skeletal muscle organ development		1.41597
BIOLOGICAL_PROCESS	GO:0060548	negative regulation of cell death		2.84774
BIOLOGICAL_PROCESS	GO:0060759	regulation of response to cytokine stimulus		5.85314	2.53482		5.00457	2.14478
BIOLOGICAL_PROCESS	GO:0060761	negative regulation of response to cytokine stimulus		1.68932
BIOLOGICAL_PROCESS	GO:0060973	cell migration involved in heart development						1.58684
BIOLOGICAL_PROCESS	GO:0061025	membrane fusion			1.70695		1.87488
BIOLOGICAL_PROCESS	GO:0061061	muscle structure development		3.13713
BIOLOGICAL_PROCESS	GO:0061458	reproductive system development						1.30563
BIOLOGICAL_PROCESS	GO:0061564	axon development						2.712
BIOLOGICAL_PROCESS	GO:0065007	biological regulation		3.73723	21.4496		29.0533	55.0776
BIOLOGICAL_PROCESS	GO:0065008	regulation of biological quality						1.46745
BIOLOGICAL_PROCESS	GO:0065009	regulation of molecular function			2.9629		3.71725	10.038
BIOLOGICAL_PROCESS	GO:0070098	chemokine-mediated signaling pathway			1.52295		5.69174	9.75476
BIOLOGICAL_PROCESS	GO:0070302	regulation of stress-activated protein kinase signaling cascade					1.40842
BIOLOGICAL_PROCESS	GO:0070304	positive regulation of stress-activated protein kinase signaling cascade					1.33879
BIOLOGICAL_PROCESS	GO:0070498	interleukin-1-mediated signaling pathway		2.29401			1.42982
BIOLOGICAL_PROCESS	GO:0070507	regulation of microtubule cytoskeleton organization					1.88013
BIOLOGICAL_PROCESS	GO:0070555	response to interleukin-1		2.29401			1.42982
BIOLOGICAL_PROCESS	GO:0070647	protein modification by small protein conjugation or removal					5.26573
BIOLOGICAL_PROCESS	GO:0070887	cellular response to chemical stimulus		5.68557	7.80884		8.99395	21.4175
BIOLOGICAL_PROCESS	GO:0071310	cellular response to organic substance		3.42924	3.91337		5.5876	12.0991
BIOLOGICAL_PROCESS	GO:0071345	cellular response to cytokine stimulus		6.57554	11.7485		16.81	21.6297
BIOLOGICAL_PROCESS	GO:0071346	cellular response to interferon-gamma		2.95754	2.24999		4.36719	1.98615
BIOLOGICAL_PROCESS	GO:0071347	cellular response to interleukin-1		2.29401			1.42982
BIOLOGICAL_PROCESS	GO:0071356	cellular response to tumor necrosis factor		1.97981	2.00299		2.32939	1.56897
BIOLOGICAL_PROCESS	GO:0071559	response to transforming growth factor beta						1.66784
BIOLOGICAL_PROCESS	GO:0071560	cellular response to transforming growth factor beta stimulus						1.66784
BIOLOGICAL_PROCESS	GO:0071586	CAAX-box protein processing			2.08934
BIOLOGICAL_PROCESS	GO:0071900	regulation of protein serine/threonine kinase activity					1.302
BIOLOGICAL_PROCESS	GO:0071901	negative regulation of protein serine/threonine kinase activity			2.10106		2.61044	3.6709
BIOLOGICAL_PROCESS	GO:0072330	monocarboxylic acid biosynthetic process			1.55677	1.73204
BIOLOGICAL_PROCESS	GO:0072359	circulatory system development						3.38764
BIOLOGICAL_PROCESS	GO:0072524	pyridine-containing compound metabolic process			1.87335
BIOLOGICAL_PROCESS	GO:0072525	pyridine-containing compound biosynthetic process			1.87335
BIOLOGICAL_PROCESS	GO:0072538	T-helper 17 type immune response					1.42982
BIOLOGICAL_PROCESS	GO:0072539	T-helper 17 cell differentiation					1.42982
BIOLOGICAL_PROCESS	GO:0072540	T-helper 17 cell lineage commitment					1.42982
BIOLOGICAL_PROCESS	GO:0080090	regulation of primary metabolic process			1.49531		15.0801	8.25661
BIOLOGICAL_PROCESS	GO:0080120	CAAX-box protein maturation			2.08934
BIOLOGICAL_PROCESS	GO:0080134	regulation of response to stress		1.75039			4.47002
BIOLOGICAL_PROCESS	GO:0086100	endothelin receptor signaling pathway						1.58684
BIOLOGICAL_PROCESS	GO:0090174	organelle membrane fusion			2.04045		2.27128
BIOLOGICAL_PROCESS	GO:0090257	regulation of muscle system process		1.92804
BIOLOGICAL_PROCESS	GO:0090520	sphingolipid mediated signaling pathway						2.5879
BIOLOGICAL_PROCESS	GO:0097485	neuron projection guidance						3.47617
BIOLOGICAL_PROCESS	GO:0097659	nucleic acid-templated transcription					16.6732	5.95977
BIOLOGICAL_PROCESS	GO:0097696	receptor signaling pathway via STAT		3.22027			3.2575	2.02427
BIOLOGICAL_PROCESS	GO:0098542	defense response to other organism		3.64588	3.96424		3.57758	6.27366
BIOLOGICAL_PROCESS	GO:0099500	vesicle fusion to plasma membrane			1.97804		1.65593
BIOLOGICAL_PROCESS	GO:0099601	regulation of neurotransmitter receptor activity					3.958	1.30563
BIOLOGICAL_PROCESS	GO:0120039	plasma membrane bounded cell projection morphogenesis						1.87238
BIOLOGICAL_PROCESS	GO:0120254	olefinic compound metabolic process						6.80769
BIOLOGICAL_PROCESS	GO:0120255	olefinic compound biosynthetic process						2.59221
BIOLOGICAL_PROCESS	GO:0140546	defense response to symbiont			4.33706		2.23614	3.3032
BIOLOGICAL_PROCESS	GO:1901016	regulation of potassium ion transmembrane transporter activity					1.47641
BIOLOGICAL_PROCESS	GO:1901362	organic cyclic compound biosynthetic process					12.4235	3.91506
BIOLOGICAL_PROCESS	GO:1901379	regulation of potassium ion transmembrane transport					1.47641
BIOLOGICAL_PROCESS	GO:1901564	organonitrogen compound metabolic process			4.20414			12.961
BIOLOGICAL_PROCESS	GO:1901576	organic substance biosynthetic process					5.99318	1.86081
BIOLOGICAL_PROCESS	GO:1901605	alpha-amino acid metabolic process			1.81856			2.14478
BIOLOGICAL_PROCESS	GO:1901607	alpha-amino acid biosynthetic process						1.57479
BIOLOGICAL_PROCESS	GO:1901615	organic hydroxy compound metabolic process						3.14349
BIOLOGICAL_PROCESS	GO:1902275	regulation of chromatin organization					3.02527	1.75491
BIOLOGICAL_PROCESS	GO:1902305	regulation of sodium ion transmembrane transport					1.72674
BIOLOGICAL_PROCESS	GO:1902532	negative regulation of intracellular signal transduction					1.38787
BIOLOGICAL_PROCESS	GO:1902679	negative regulation of RNA biosynthetic process					4.90719
BIOLOGICAL_PROCESS	GO:1903506	regulation of nucleic acid-templated transcription					18.9401	7.90184
BIOLOGICAL_PROCESS	GO:1903507	negative regulation of nucleic acid-templated transcription					4.90719
BIOLOGICAL_PROCESS	GO:1903522	regulation of blood circulation						1.32207
BIOLOGICAL_PROCESS	GO:1904062	regulation of cation transmembrane transport					1.33615
BIOLOGICAL_PROCESS	GO:1904888	cranial skeletal system development			1.42686
BIOLOGICAL_PROCESS	GO:1904892	regulation of receptor signaling pathway via STAT		2.29401			1.81794	1.54586
BIOLOGICAL_PROCESS	GO:1904893	negative regulation of receptor signaling pathway via STAT		2.57749			2.20065	2.14478
BIOLOGICAL_PROCESS	GO:1990868	response to chemokine			1.52295		5.69174	9.75476
BIOLOGICAL_PROCESS	GO:1990869	cellular response to chemokine			1.52295		5.69174	9.75476
BIOLOGICAL_PROCESS	GO:2000112	regulation of cellular macromolecule biosynthetic process					16.1548	5.02967
BIOLOGICAL_PROCESS	GO:2000113	negative regulation of cellular macromolecule biosynthetic process					3.75183
BIOLOGICAL_PROCESS	GO:2000145	regulation of cell motility						1.73444
BIOLOGICAL_PROCESS	GO:2000147	positive regulation of cell motility		1.71448
BIOLOGICAL_PROCESS	GO:2000241	regulation of reproductive process				1.73204
BIOLOGICAL_PROCESS	GO:2000272	negative regulation of signaling receptor activity		1.52314
BIOLOGICAL_PROCESS	GO:2000312	regulation of kainate selective glutamate receptor activity					1.72674
BIOLOGICAL_PROCESS	GO:2000649	regulation of sodium ion transmembrane transporter activity					1.72674
BIOLOGICAL_PROCESS	GO:2000659	regulation of interleukin-1-mediated signaling pathway		2.29401			1.42982
BIOLOGICAL_PROCESS	GO:2000660	negative regulation of interleukin-1-mediated signaling pathway		2.29401			1.42982
BIOLOGICAL_PROCESS	GO:2001141	regulation of RNA biosynthetic process					18.9401	7.90184
BIOLOGICAL_PROCESS	GO:2001257	regulation of cation channel activity					1.72496
