# Supplementary material for: Transcriptome Profiling of Oncorhynchus mykiss Infected with Low or Highly Pathogenic Viral Hemorrhagic Septicemia Virus (VHSV)
Source: Microorganisms. 2023 Dec 28;12(1):57. doi: 10.3390/microorganisms12010057 (PMC10821180; doi:10.3390/microorganisms12010057)
Supplement: Supplementary file 1 [file microorganisms-12-00057-s001.zip › Supplementary Table_S8.xlsx]

## Sheet: GO terms on graph structure
Index	Group number	GO level	GO type	GO ID	GO name	VHSV-L__head_kidney__1dpi	VHSV-L__head_kidney__2dpi	VHSV-L__head_kidney__5dpi	VHSV-H__head_kidney__1dpi	VHSV-H__head_kidney__2dpi	VHSV-H__head_kidney__5dpi
1	1	17	BIOLOGICAL_PROCESS	GO:0072540	T-helper 17 cell lineage commitment					1.42982
2	1	16	BIOLOGICAL_PROCESS	GO:0002295	T-helper cell lineage commitment					1.42982
3	1	16	BIOLOGICAL_PROCESS	GO:0072539	T-helper 17 cell differentiation					1.42982
4	1	15	BIOLOGICAL_PROCESS	GO:0042093	T-helper cell differentiation					1.42982
5	1	15	BIOLOGICAL_PROCESS	GO:0043373	CD4-positive, alpha-beta T cell lineage commitment					1.42982
6	1	14	BIOLOGICAL_PROCESS	GO:0043369	CD4-positive or CD8-positive, alpha-beta T cell lineage commitment					1.42982
7	1	14	BIOLOGICAL_PROCESS	GO:0002294	CD4-positive, alpha-beta T cell differentiation involved in immune response					1.42982
8	1	13	BIOLOGICAL_PROCESS	GO:0043367	CD4-positive, alpha-beta T cell differentiation					1.42982
9	1	13	BIOLOGICAL_PROCESS	GO:0043368	positive T cell selection					1.42982
10	1	13	BIOLOGICAL_PROCESS	GO:0002363	alpha-beta T cell lineage commitment					1.42982
11	1	13	BIOLOGICAL_PROCESS	GO:0002293	alpha-beta T cell differentiation involved in immune response					1.42982
12	1	12	BIOLOGICAL_PROCESS	GO:0002360	T cell lineage commitment					1.42982
13	1	12	BIOLOGICAL_PROCESS	GO:0046632	alpha-beta T cell differentiation					1.42982
14	1	12	BIOLOGICAL_PROCESS	GO:0002292	T cell differentiation involved in immune response					1.42982
15	1	12	BIOLOGICAL_PROCESS	GO:0045058	T cell selection					1.42982
16	1	7	BIOLOGICAL_PROCESS	GO:0035710	CD4-positive, alpha-beta T cell activation					1.42982
17	1	7	BIOLOGICAL_PROCESS	GO:0030097	hemopoiesis					1.35346
18	1	7	BIOLOGICAL_PROCESS	GO:0002287	alpha-beta T cell activation involved in immune response					1.42982
19	1	6	BIOLOGICAL_PROCESS	GO:0046631	alpha-beta T cell activation					1.42982
20	1	6	BIOLOGICAL_PROCESS	GO:0002286	T cell activation involved in immune response		1.68932	2.08934		2.04743
21	1	6	BIOLOGICAL_PROCESS	GO:0048534	hematopoietic or lymphoid organ development					1.30744
22	1	5	BIOLOGICAL_PROCESS	GO:0072538	T-helper 17 type immune response					1.42982
23	1	5	BIOLOGICAL_PROCESS	GO:0042110	T cell activation					1.42982
24	1	5	BIOLOGICAL_PROCESS	GO:0002285	lymphocyte activation involved in immune response		1.68932	2.08934		2.04743
25	1	4	BIOLOGICAL_PROCESS	GO:0002460	adaptive immune response based on somatic recombination of immune receptors built from immunoglobulin superfamily domains						1.67205
26	1	4	BIOLOGICAL_PROCESS	GO:0002366	leukocyte activation involved in immune response		1.52314	1.61641		1.72674
27	1	4	BIOLOGICAL_PROCESS	GO:0048731	system development						6.00773
28	1	3	BIOLOGICAL_PROCESS	GO:0045321	leukocyte activation		1.62373			1.89019
29	1	3	BIOLOGICAL_PROCESS	GO:0002250	adaptive immune response						2.24617
30	1	3	BIOLOGICAL_PROCESS	GO:0030154	cell differentiation		1.33057				1.40807
31	1	3	BIOLOGICAL_PROCESS	GO:0002263	cell activation involved in immune response		1.52314	1.61641		1.72674
32	1	3	BIOLOGICAL_PROCESS	GO:0007275	multicellular organism development						5.02852
33	1	2	BIOLOGICAL_PROCESS	GO:0006955	immune response		12.661	16.0402		25.8312	28.1515
34	1	2	BIOLOGICAL_PROCESS	GO:0048869	cellular developmental process		1.83171				1.48179
35	1	2	BIOLOGICAL_PROCESS	GO:0002252	immune effector process			2.92043		1.302	3.93701
36	1	2	BIOLOGICAL_PROCESS	GO:0001775	cell activation		1.90122			2.01599
37	1	2	BIOLOGICAL_PROCESS	GO:0048856	anatomical structure development						5.8058
38	1	1	BIOLOGICAL_PROCESS	GO:0050896	response to stimulus		5.65221	16.9646		19.3509	47.8565
39	1	1	BIOLOGICAL_PROCESS	GO:0032501	multicellular organismal process		1.89075				4.75698
40	1	1	BIOLOGICAL_PROCESS	GO:0032502	developmental process					1.302	5.90051
41	1	1	BIOLOGICAL_PROCESS	GO:0009987	cellular process			4.20414		2.08743	13.5612
42	1	1	BIOLOGICAL_PROCESS	GO:0002376	immune system process		7.23625	14.629		26.4522	30.1852
43
44	2	15	BIOLOGICAL_PROCESS	GO:0032088	negative regulation of NF-kappaB transcription factor activity		1.52314
45	2	14	BIOLOGICAL_PROCESS	GO:0043433	negative regulation of DNA-binding transcription factor activity		1.52314
46	2	13	BIOLOGICAL_PROCESS	GO:0051090	regulation of DNA-binding transcription factor activity						1.67205
47	2	10	BIOLOGICAL_PROCESS	GO:0006355	regulation of transcription, DNA-templated					18.9401	7.90184
48	2	9	BIOLOGICAL_PROCESS	GO:0006351	transcription, DNA-templated					16.6732	5.95977
49	2	9	BIOLOGICAL_PROCESS	GO:1903506	regulation of nucleic acid-templated transcription					18.9401	7.90184
50	2	8	BIOLOGICAL_PROCESS	GO:2001141	regulation of RNA biosynthetic process					18.9401	7.90184
51	2	8	BIOLOGICAL_PROCESS	GO:0097659	nucleic acid-templated transcription					16.6732	5.95977
52	2	7	BIOLOGICAL_PROCESS	GO:0032774	RNA biosynthetic process					16.4496	5.99201
53	2	7	BIOLOGICAL_PROCESS	GO:0051252	regulation of RNA metabolic process					17.8386	7.33717
54	2	6	BIOLOGICAL_PROCESS	GO:0016070	RNA metabolic process					8.51533
55	2	6	BIOLOGICAL_PROCESS	GO:2000112	regulation of cellular macromolecule biosynthetic process					16.1548	5.02967
56	2	5	BIOLOGICAL_PROCESS	GO:0034654	nucleobase-containing compound biosynthetic process					10.8551	2.99501
57	2	5	BIOLOGICAL_PROCESS	GO:0010468	regulation of gene expression					17.1597	5.00629
58	2	5	BIOLOGICAL_PROCESS	GO:0034645	cellular macromolecule biosynthetic process					5.75367
59	2	5	BIOLOGICAL_PROCESS	GO:0031326	regulation of cellular biosynthetic process					15.5966	4.6152
60	2	5	BIOLOGICAL_PROCESS	GO:0019219	regulation of nucleobase-containing compound metabolic process					17.2655	7.18408
61	2	5	BIOLOGICAL_PROCESS	GO:0010556	regulation of macromolecule biosynthetic process					16.116	4.96499
62	2	4	BIOLOGICAL_PROCESS	GO:0044271	cellular nitrogen compound biosynthetic process					5.82169
63	2	4	BIOLOGICAL_PROCESS	GO:0080090	regulation of primary metabolic process			1.49531		15.0801	8.25661
64	2	4	BIOLOGICAL_PROCESS	GO:0051171	regulation of nitrogen compound metabolic process			1.49886		15.3238	8.03711
65	2	4	BIOLOGICAL_PROCESS	GO:0009059	macromolecule biosynthetic process					5.82503
66	2	4	BIOLOGICAL_PROCESS	GO:0009889	regulation of biosynthetic process					15.7436	5.06756
67	2	4	BIOLOGICAL_PROCESS	GO:0019438	aromatic compound biosynthetic process					11.3993	3.32048
68	2	4	BIOLOGICAL_PROCESS	GO:0010467	gene expression					6.24152
69	2	4	BIOLOGICAL_PROCESS	GO:1901362	organic cyclic compound biosynthetic process					12.4235	3.91506
70	2	4	BIOLOGICAL_PROCESS	GO:0031323	regulation of cellular metabolic process			1.52295		16.2335	7.66326
71	2	4	BIOLOGICAL_PROCESS	GO:0060255	regulation of macromolecule metabolic process			1.81856		16.7162	7.81775
72	2	4	BIOLOGICAL_PROCESS	GO:0018130	heterocycle biosynthetic process					11.1755	3.34198
73	2	3	BIOLOGICAL_PROCESS	GO:1901576	organic substance biosynthetic process					5.99318	1.86081
74	2	3	BIOLOGICAL_PROCESS	GO:0019222	regulation of metabolic process			1.92995		17.2234	8.39607
75	2	3	BIOLOGICAL_PROCESS	GO:0044249	cellular biosynthetic process					4.6054
76	2	3	BIOLOGICAL_PROCESS	GO:0044092	negative regulation of molecular function			2.8146		2.25793	7.3856
77	2	3	BIOLOGICAL_PROCESS	GO:0050794	regulation of cellular process		3.79624	20.069		32.244	47.2467
78	2	2	BIOLOGICAL_PROCESS	GO:0050789	regulation of biological process		4.29473	19.9774		31.3246	48.5161
79	2	2	BIOLOGICAL_PROCESS	GO:0065009	regulation of molecular function			2.9629		3.71725	10.038
80	2	2	BIOLOGICAL_PROCESS	GO:0009058	biosynthetic process					5.05817	1.99354
81	2	1	BIOLOGICAL_PROCESS	GO:0065007	biological regulation		3.73723	21.4496		29.0533	55.0776
82	2	1	BIOLOGICAL_PROCESS	GO:0009987	cellular process			4.20414		2.08743	13.5612
83
84	3	15	BIOLOGICAL_PROCESS	GO:2000312	regulation of kainate selective glutamate receptor activity					1.72674
85	3	11	BIOLOGICAL_PROCESS	GO:1901016	regulation of potassium ion transmembrane transporter activity					1.47641
86	3	11	BIOLOGICAL_PROCESS	GO:2000649	regulation of sodium ion transmembrane transporter activity					1.72674
87	3	10	BIOLOGICAL_PROCESS	GO:2001257	regulation of cation channel activity					1.72496
88	3	9	BIOLOGICAL_PROCESS	GO:1901379	regulation of potassium ion transmembrane transport					1.47641
89	3	9	BIOLOGICAL_PROCESS	GO:1902305	regulation of sodium ion transmembrane transport					1.72674
90	3	8	BIOLOGICAL_PROCESS	GO:0002028	regulation of sodium ion transport					1.72674
91	3	8	BIOLOGICAL_PROCESS	GO:0043266	regulation of potassium ion transport					1.47641
92	3	7	BIOLOGICAL_PROCESS	GO:1904062	regulation of cation transmembrane transport					1.33615
93	3	7	BIOLOGICAL_PROCESS	GO:0032412	regulation of ion transmembrane transporter activity					1.52416
94	3	7	BIOLOGICAL_PROCESS	GO:0010959	regulation of metal ion transport					1.76878
95	3	7	BIOLOGICAL_PROCESS	GO:0099601	regulation of neurotransmitter receptor activity					3.958	1.30563
96	3	6	BIOLOGICAL_PROCESS	GO:0022898	regulation of transmembrane transporter activity					1.52416
97	3	6	BIOLOGICAL_PROCESS	GO:0010469	regulation of signaling receptor activity		1.71448	1.38723		4.94631	1.44649
98	3	5	BIOLOGICAL_PROCESS	GO:0009966	regulation of signal transduction		1.87133	1.99768		2.61747	5.5595
99	3	5	BIOLOGICAL_PROCESS	GO:0007166	cell surface receptor signaling pathway		2.84451	11.1556		11.3755	22.7072
100	3	4	BIOLOGICAL_PROCESS	GO:0051049	regulation of transport						1.54467
101	3	4	BIOLOGICAL_PROCESS	GO:0007165	signal transduction		3.4911	15.858		17.743	39.8261
102	3	4	BIOLOGICAL_PROCESS	GO:0010646	regulation of cell communication		1.91013	1.72134		2.49777	5.72554
103	3	3	BIOLOGICAL_PROCESS	GO:0023051	regulation of signaling		2.68625	1.87335		2.27128	5.93814
104	3	3	BIOLOGICAL_PROCESS	GO:0050794	regulation of cellular process		3.79624	20.069		32.244	47.2467
105	3	3	BIOLOGICAL_PROCESS	GO:0032879	regulation of localization						3.03428
106	3	3	BIOLOGICAL_PROCESS	GO:0048583	regulation of response to stimulus		2.68625	2.86864		5.1563	8.71194
107	3	2	BIOLOGICAL_PROCESS	GO:0032409	regulation of transporter activity					1.52416
108	3	2	BIOLOGICAL_PROCESS	GO:0050789	regulation of biological process		4.29473	19.9774		31.3246	48.5161
109	3	2	BIOLOGICAL_PROCESS	GO:0007154	cell communication		3.4733	15.8545		18.1956	39.3097
110	3	2	BIOLOGICAL_PROCESS	GO:0051716	cellular response to stimulus		3.16256	13.3116		15.3163	36.2779
111	3	2	BIOLOGICAL_PROCESS	GO:0065009	regulation of molecular function			2.9629		3.71725	10.038
112	3	1	BIOLOGICAL_PROCESS	GO:0050896	response to stimulus		5.65221	16.9646		19.3509	47.8565
113	3	1	BIOLOGICAL_PROCESS	GO:0009987	cellular process			4.20414		2.08743	13.5612
114	3	1	BIOLOGICAL_PROCESS	GO:0065007	biological regulation		3.73723	21.4496		29.0533	55.0776
115	3	1	BIOLOGICAL_PROCESS	GO:0023052	signaling		3.91901	16.0402		18.2482	39.3097
116
117	4	14	BIOLOGICAL_PROCESS	GO:0000188	inactivation of MAPK activity					2.23614
118	4	13	BIOLOGICAL_PROCESS	GO:0043407	negative regulation of MAP kinase activity					2.13681
119	4	12	BIOLOGICAL_PROCESS	GO:0043405	regulation of MAP kinase activity					1.47641
120	4	12	BIOLOGICAL_PROCESS	GO:0071901	negative regulation of protein serine/threonine kinase activity			2.10106		2.61044	3.6709
121	4	11	BIOLOGICAL_PROCESS	GO:0006469	negative regulation of protein kinase activity			1.7496		2.30994	3.03428
122	4	11	BIOLOGICAL_PROCESS	GO:0071900	regulation of protein serine/threonine kinase activity					1.302
123	4	10	BIOLOGICAL_PROCESS	GO:0045859	regulation of protein kinase activity					1.38787
124	4	9	BIOLOGICAL_PROCESS	GO:0001933	negative regulation of protein phosphorylation			2.2347		2.11483	3.03428
125	4	9	BIOLOGICAL_PROCESS	GO:0033673	negative regulation of kinase activity			1.7496		2.30994	3.03428
126	4	8	BIOLOGICAL_PROCESS	GO:0031400	negative regulation of protein modification process			1.82213		2.71286	2.46543
127	4	8	BIOLOGICAL_PROCESS	GO:0043549	regulation of kinase activity					1.42982
128	4	8	BIOLOGICAL_PROCESS	GO:0042326	negative regulation of phosphorylation			2.2347		2.11483	3.03428
129	4	8	BIOLOGICAL_PROCESS	GO:0043409	negative regulation of MAPK cascade					1.47641
130	4	8	BIOLOGICAL_PROCESS	GO:0001932	regulation of protein phosphorylation					1.67757
131	4	7	BIOLOGICAL_PROCESS	GO:0006468	protein phosphorylation			2.97898			8.04977
132	4	7	BIOLOGICAL_PROCESS	GO:1902532	negative regulation of intracellular signal transduction					1.38787
133	4	7	BIOLOGICAL_PROCESS	GO:0031399	regulation of protein modification process					2.57369
134	4	7	BIOLOGICAL_PROCESS	GO:0045936	negative regulation of phosphate metabolic process			1.52553		2.52889	2.11264
135	4	7	BIOLOGICAL_PROCESS	GO:0042325	regulation of phosphorylation					2.66329
136	4	7	BIOLOGICAL_PROCESS	GO:0018215	protein phosphopantetheinylation			6.30868			15.7513
137	4	7	BIOLOGICAL_PROCESS	GO:0032269	negative regulation of cellular protein metabolic process			3.54363			5.30334
138	4	7	BIOLOGICAL_PROCESS	GO:0043408	regulation of MAPK cascade					2.32835
139	4	6	BIOLOGICAL_PROCESS	GO:0006464	cellular protein modification process			5.13167		2.179	13.7576
140	4	6	BIOLOGICAL_PROCESS	GO:0010563	negative regulation of phosphorus metabolic process			1.52553		2.52889	2.11264
141	4	6	BIOLOGICAL_PROCESS	GO:0009968	negative regulation of signal transduction		4.89282	1.37996		4.64863	3.69451
142	4	6	BIOLOGICAL_PROCESS	GO:0051248	negative regulation of protein metabolic process			3.54363			5.30334
143	4	6	BIOLOGICAL_PROCESS	GO:0000165	MAPK cascade					1.91801
144	4	5	BIOLOGICAL_PROCESS	GO:0010605	negative regulation of macromolecule metabolic process			2.5361		3.24505	3.45954
145	4	5	BIOLOGICAL_PROCESS	GO:0031324	negative regulation of cellular metabolic process			3.90304		3.68996	5.56293
146	4	5	BIOLOGICAL_PROCESS	GO:0051348	negative regulation of transferase activity			1.6859		2.25793	3.38651
147	4	5	BIOLOGICAL_PROCESS	GO:0035556	intracellular signal transduction			2.68438			7.3856
148	4	5	BIOLOGICAL_PROCESS	GO:0044267	cellular protein metabolic process			2.00377			6.82929
149	4	5	BIOLOGICAL_PROCESS	GO:0009966	regulation of signal transduction		1.87133	1.99768		2.61747	5.5595
150	4	5	BIOLOGICAL_PROCESS	GO:0036211	protein modification process			5.13167		2.179	13.7576
151	4	5	BIOLOGICAL_PROCESS	GO:0016310	phosphorylation			3.84474			7.67825
152	4	5	BIOLOGICAL_PROCESS	GO:0051172	negative regulation of nitrogen compound metabolic process			4.0799		4.10566	6.2561
153	4	5	BIOLOGICAL_PROCESS	GO:0010648	negative regulation of cell communication		4.89282	1.61386		4.57605	3.85721
154	4	4	BIOLOGICAL_PROCESS	GO:0048523	negative regulation of cellular process		3.2862	7.16594		7.52882	8.91121
155	4	4	BIOLOGICAL_PROCESS	GO:0007165	signal transduction		3.4911	15.858		17.743	39.8261
156	4	4	BIOLOGICAL_PROCESS	GO:0048585	negative regulation of response to stimulus		4.29473	1.70489		5.38436	3.38651
157	4	4	BIOLOGICAL_PROCESS	GO:0019538	protein metabolic process			2.26191			7.53026
158	4	4	BIOLOGICAL_PROCESS	GO:0060255	regulation of macromolecule metabolic process			1.81856		16.7162	7.81775
159	4	4	BIOLOGICAL_PROCESS	GO:0080090	regulation of primary metabolic process			1.49531		15.0801	8.25661
160	4	4	BIOLOGICAL_PROCESS	GO:0023057	negative regulation of signaling		4.89282	1.61386		4.57605	3.85721
161	4	4	BIOLOGICAL_PROCESS	GO:0031323	regulation of cellular metabolic process			1.52295		16.2335	7.66326
162	4	4	BIOLOGICAL_PROCESS	GO:0009892	negative regulation of metabolic process			2.20958		2.6939	2.91229
163	4	4	BIOLOGICAL_PROCESS	GO:0051171	regulation of nitrogen compound metabolic process			1.49886		15.3238	8.03711
164	4	4	BIOLOGICAL_PROCESS	GO:0006796	phosphate-containing compound metabolic process			2.5361			7.95956
165	4	4	BIOLOGICAL_PROCESS	GO:0010646	regulation of cell communication		1.91013	1.72134		2.49777	5.72554
166	4	4	BIOLOGICAL_PROCESS	GO:0043086	negative regulation of catalytic activity			2.2347			6.33538
167	4	4	BIOLOGICAL_PROCESS	GO:0043412	macromolecule modification			4.55542		1.59318	12.3838
168	4	3	BIOLOGICAL_PROCESS	GO:0023051	regulation of signaling		2.68625	1.87335		2.27128	5.93814
169	4	3	BIOLOGICAL_PROCESS	GO:0051338	regulation of transferase activity					1.38915
170	4	3	BIOLOGICAL_PROCESS	GO:1901564	organonitrogen compound metabolic process			4.20414			12.961
171	4	3	BIOLOGICAL_PROCESS	GO:0019222	regulation of metabolic process			1.92995		17.2234	8.39607
172	4	3	BIOLOGICAL_PROCESS	GO:0050794	regulation of cellular process		3.79624	20.069		32.244	47.2467
173	4	3	BIOLOGICAL_PROCESS	GO:0044092	negative regulation of molecular function			2.8146		2.25793	7.3856
174	4	3	BIOLOGICAL_PROCESS	GO:0006793	phosphorus metabolic process			2.53482			8.12587
175	4	3	BIOLOGICAL_PROCESS	GO:0048519	negative regulation of biological process		2.50094	5.87452		7.13187	6.61312
176	4	3	BIOLOGICAL_PROCESS	GO:0048583	regulation of response to stimulus		2.68625	2.86864		5.1563	8.71194
177	4	2	BIOLOGICAL_PROCESS	GO:0050789	regulation of biological process		4.29473	19.9774		31.3246	48.5161
178	4	2	BIOLOGICAL_PROCESS	GO:0065009	regulation of molecular function			2.9629		3.71725	10.038
179	4	2	BIOLOGICAL_PROCESS	GO:0007154	cell communication		3.4733	15.8545		18.1956	39.3097
180	4	2	BIOLOGICAL_PROCESS	GO:0051716	cellular response to stimulus		3.16256	13.3116		15.3163	36.2779
181	4	2	BIOLOGICAL_PROCESS	GO:0050790	regulation of catalytic activity			1.81681			5.30334
182	4	1	BIOLOGICAL_PROCESS	GO:0023052	signaling		3.91901	16.0402		18.2482	39.3097
183	4	1	BIOLOGICAL_PROCESS	GO:0009987	cellular process			4.20414		2.08743	13.5612
184	4	1	BIOLOGICAL_PROCESS	GO:0065007	biological regulation		3.73723	21.4496		29.0533	55.0776
185	4	1	BIOLOGICAL_PROCESS	GO:0050896	response to stimulus		5.65221	16.9646		19.3509	47.8565
186
187	5	13	BIOLOGICAL_PROCESS	GO:0007250	activation of NF-kappaB-inducing kinase activity					3.78941
188	5	10	BIOLOGICAL_PROCESS	GO:0045859	regulation of protein kinase activity					1.38787
189	5	8	BIOLOGICAL_PROCESS	GO:0043549	regulation of kinase activity					1.42982
190	5	8	BIOLOGICAL_PROCESS	GO:0001932	regulation of protein phosphorylation					1.67757
191	5	7	BIOLOGICAL_PROCESS	GO:0006468	protein phosphorylation			2.97898			8.04977
192	5	7	BIOLOGICAL_PROCESS	GO:0018215	protein phosphopantetheinylation			6.30868			15.7513
193	5	7	BIOLOGICAL_PROCESS	GO:0042325	regulation of phosphorylation					2.66329
194	5	7	BIOLOGICAL_PROCESS	GO:0031399	regulation of protein modification process					2.57369
195	5	6	BIOLOGICAL_PROCESS	GO:0006464	cellular protein modification process			5.13167		2.179	13.7576
196	5	6	BIOLOGICAL_PROCESS	GO:0038061	NIK/NF-kappaB signaling					1.81794
197	5	5	BIOLOGICAL_PROCESS	GO:0035556	intracellular signal transduction			2.68438			7.3856
198	5	5	BIOLOGICAL_PROCESS	GO:0044267	cellular protein metabolic process			2.00377			6.82929
199	5	5	BIOLOGICAL_PROCESS	GO:0016310	phosphorylation			3.84474			7.67825
200	5	5	BIOLOGICAL_PROCESS	GO:0036211	protein modification process			5.13167		2.179	13.7576
201	5	4	BIOLOGICAL_PROCESS	GO:0007165	signal transduction		3.4911	15.858		17.743	39.8261
202	5	4	BIOLOGICAL_PROCESS	GO:0031323	regulation of cellular metabolic process			1.52295		16.2335	7.66326
203	5	4	BIOLOGICAL_PROCESS	GO:0080090	regulation of primary metabolic process			1.49531		15.0801	8.25661
204	5	4	BIOLOGICAL_PROCESS	GO:0048522	positive regulation of cellular process						2.54573
205	5	4	BIOLOGICAL_PROCESS	GO:0060255	regulation of macromolecule metabolic process			1.81856		16.7162	7.81775
206	5	4	BIOLOGICAL_PROCESS	GO:0019538	protein metabolic process			2.26191			7.53026
207	5	4	BIOLOGICAL_PROCESS	GO:0006796	phosphate-containing compound metabolic process			2.5361			7.95956
208	5	4	BIOLOGICAL_PROCESS	GO:0051171	regulation of nitrogen compound metabolic process			1.49886		15.3238	8.03711
209	5	4	BIOLOGICAL_PROCESS	GO:0043412	macromolecule modification			4.55542		1.59318	12.3838
210	5	3	BIOLOGICAL_PROCESS	GO:0051338	regulation of transferase activity					1.38915
211	5	3	BIOLOGICAL_PROCESS	GO:1901564	organonitrogen compound metabolic process			4.20414			12.961
212	5	3	BIOLOGICAL_PROCESS	GO:0019222	regulation of metabolic process			1.92995		17.2234	8.39607
213	5	3	BIOLOGICAL_PROCESS	GO:0048518	positive regulation of biological process						4.17397
214	5	3	BIOLOGICAL_PROCESS	GO:0050794	regulation of cellular process		3.79624	20.069		32.244	47.2467
215	5	3	BIOLOGICAL_PROCESS	GO:0006793	phosphorus metabolic process			2.53482			8.12587
216	5	2	BIOLOGICAL_PROCESS	GO:0065009	regulation of molecular function			2.9629		3.71725	10.038
217	5	2	BIOLOGICAL_PROCESS	GO:0050789	regulation of biological process		4.29473	19.9774		31.3246	48.5161
218	5	2	BIOLOGICAL_PROCESS	GO:0007154	cell communication		3.4733	15.8545		18.1956	39.3097
219	5	2	BIOLOGICAL_PROCESS	GO:0051716	cellular response to stimulus		3.16256	13.3116		15.3163	36.2779
220	5	2	BIOLOGICAL_PROCESS	GO:0050790	regulation of catalytic activity			1.81681			5.30334
221	5	1	BIOLOGICAL_PROCESS	GO:0023052	signaling		3.91901	16.0402		18.2482	39.3097
222	5	1	BIOLOGICAL_PROCESS	GO:0065007	biological regulation		3.73723	21.4496		29.0533	55.0776
223	5	1	BIOLOGICAL_PROCESS	GO:0050896	response to stimulus		5.65221	16.9646		19.3509	47.8565
224	5	1	BIOLOGICAL_PROCESS	GO:0009987	cellular process			4.20414		2.08743	13.5612
225
226	6	13	BIOLOGICAL_PROCESS	GO:0007411	axon guidance						3.53287
227	6	12	BIOLOGICAL_PROCESS	GO:0097485	neuron projection guidance						3.47617
228	6	12	BIOLOGICAL_PROCESS	GO:0007409	axonogenesis						2.46496
229	6	11	BIOLOGICAL_PROCESS	GO:0048812	neuron projection morphogenesis						1.87238
230	6	11	BIOLOGICAL_PROCESS	GO:0061564	axon development						2.712
231	6	10	BIOLOGICAL_PROCESS	GO:0031175	neuron projection development						1.59168
232	6	10	BIOLOGICAL_PROCESS	GO:0048667	cell morphogenesis involved in neuron differentiation						2.4019
233	6	9	BIOLOGICAL_PROCESS	GO:0048666	neuron development						1.64104
234	6	7	BIOLOGICAL_PROCESS	GO:0120039	plasma membrane bounded cell projection morphogenesis						1.87238
235	6	6	BIOLOGICAL_PROCESS	GO:0048858	cell projection morphogenesis						1.87238
236	6	5	BIOLOGICAL_PROCESS	GO:0032990	cell part morphogenesis						1.84775
237	6	5	BIOLOGICAL_PROCESS	GO:0000904	cell morphogenesis involved in differentiation						2.00634
238	6	4	BIOLOGICAL_PROCESS	GO:0006935	chemotaxis		2.85677	7.78689		9.89873	23.9526
239	6	4	BIOLOGICAL_PROCESS	GO:0048731	system development						6.00773
240	6	3	BIOLOGICAL_PROCESS	GO:0030154	cell differentiation		1.33057				1.40807
241	6	3	BIOLOGICAL_PROCESS	GO:0042330	taxis		2.80828	7.4974		9.66147	23.1797
242	6	3	BIOLOGICAL_PROCESS	GO:0007275	multicellular organism development						5.02852
243	6	3	BIOLOGICAL_PROCESS	GO:0009653	anatomical structure morphogenesis						1.7182
244	6	2	BIOLOGICAL_PROCESS	GO:0048869	cellular developmental process		1.83171				1.48179
245	6	2	BIOLOGICAL_PROCESS	GO:0048856	anatomical structure development						5.8058
246	6	2	BIOLOGICAL_PROCESS	GO:0009605	response to external stimulus		5.68557	10.0787		13.3034	25.1221
247	6	2	BIOLOGICAL_PROCESS	GO:0006928	movement of cell or subcellular component		1.90788	1.43017		1.30744	8.0324
248	6	2	BIOLOGICAL_PROCESS	GO:0042221	response to chemical		4.88146	6.32852		7.92761	20.0649
249	6	1	BIOLOGICAL_PROCESS	GO:0050896	response to stimulus		5.65221	16.9646		19.3509	47.8565
250	6	1	BIOLOGICAL_PROCESS	GO:0009987	cellular process			4.20414		2.08743	13.5612
251	6	1	BIOLOGICAL_PROCESS	GO:0040011	locomotion		1.99803	3.70844		5.4226	15.6505
252	6	1	BIOLOGICAL_PROCESS	GO:0032502	developmental process					1.302	5.90051
253	6	1	BIOLOGICAL_PROCESS	GO:0032501	multicellular organismal process		1.89075				4.75698
254
255	7	12	BIOLOGICAL_PROCESS	GO:0000122	negative regulation of transcription by RNA polymerase II					1.42982
256	7	11	BIOLOGICAL_PROCESS	GO:0006357	regulation of transcription by RNA polymerase II					4.75331	1.68399
257	7	11	BIOLOGICAL_PROCESS	GO:0045892	negative regulation of transcription, DNA-templated					4.90719
258	7	10	BIOLOGICAL_PROCESS	GO:1903507	negative regulation of nucleic acid-templated transcription					4.90719
259	7	10	BIOLOGICAL_PROCESS	GO:0006366	transcription by RNA polymerase II					4.24468	1.51942
260	7	10	BIOLOGICAL_PROCESS	GO:0006355	regulation of transcription, DNA-templated					18.9401	7.90184
261	7	9	BIOLOGICAL_PROCESS	GO:1902679	negative regulation of RNA biosynthetic process					4.90719
262	7	9	BIOLOGICAL_PROCESS	GO:0006351	transcription, DNA-templated					16.6732	5.95977
263	7	9	BIOLOGICAL_PROCESS	GO:1903506	regulation of nucleic acid-templated transcription					18.9401	7.90184
264	7	8	BIOLOGICAL_PROCESS	GO:0097659	nucleic acid-templated transcription					16.6732	5.95977
265	7	8	BIOLOGICAL_PROCESS	GO:2001141	regulation of RNA biosynthetic process					18.9401	7.90184
266	7	8	BIOLOGICAL_PROCESS	GO:0051253	negative regulation of RNA metabolic process					4.69754
267	7	7	BIOLOGICAL_PROCESS	GO:0051252	regulation of RNA metabolic process					17.8386	7.33717
268	7	7	BIOLOGICAL_PROCESS	GO:2000113	negative regulation of cellular macromolecule biosynthetic process					3.75183
269	7	7	BIOLOGICAL_PROCESS	GO:0032774	RNA biosynthetic process					16.4496	5.99201
270	7	6	BIOLOGICAL_PROCESS	GO:0010629	negative regulation of gene expression					2.29142
271	7	6	BIOLOGICAL_PROCESS	GO:0010558	negative regulation of macromolecule biosynthetic process					3.75183
272	7	6	BIOLOGICAL_PROCESS	GO:0045934	negative regulation of nucleobase-containing compound metabolic process					4.36719
273	7	6	BIOLOGICAL_PROCESS	GO:0031327	negative regulation of cellular biosynthetic process					3.14684
274	7	6	BIOLOGICAL_PROCESS	GO:2000112	regulation of cellular macromolecule biosynthetic process					16.1548	5.02967
275	7	6	BIOLOGICAL_PROCESS	GO:0016070	RNA metabolic process					8.51533
276	7	5	BIOLOGICAL_PROCESS	GO:0031326	regulation of cellular biosynthetic process					15.5966	4.6152
277	7	5	BIOLOGICAL_PROCESS	GO:0031324	negative regulation of cellular metabolic process			3.90304		3.68996	5.56293
278	7	5	BIOLOGICAL_PROCESS	GO:0010556	regulation of macromolecule biosynthetic process					16.116	4.96499
279	7	5	BIOLOGICAL_PROCESS	GO:0034645	cellular macromolecule biosynthetic process					5.75367
280	7	5	BIOLOGICAL_PROCESS	GO:0010468	regulation of gene expression					17.1597	5.00629
281	7	5	BIOLOGICAL_PROCESS	GO:0034654	nucleobase-containing compound biosynthetic process					10.8551	2.99501
282	7	5	BIOLOGICAL_PROCESS	GO:0010605	negative regulation of macromolecule metabolic process			2.5361		3.24505	3.45954
283	7	5	BIOLOGICAL_PROCESS	GO:0009890	negative regulation of biosynthetic process					3.08867
284	7	5	BIOLOGICAL_PROCESS	GO:0019219	regulation of nucleobase-containing compound metabolic process					17.2655	7.18408
285	7	5	BIOLOGICAL_PROCESS	GO:0051172	negative regulation of nitrogen compound metabolic process			4.0799		4.10566	6.2561
286	7	4	BIOLOGICAL_PROCESS	GO:0018130	heterocycle biosynthetic process					11.1755	3.34198
287	7	4	BIOLOGICAL_PROCESS	GO:0060255	regulation of macromolecule metabolic process			1.81856		16.7162	7.81775
288	7	4	BIOLOGICAL_PROCESS	GO:0031323	regulation of cellular metabolic process			1.52295		16.2335	7.66326
289	7	4	BIOLOGICAL_PROCESS	GO:0080090	regulation of primary metabolic process			1.49531		15.0801	8.25661
290	7	4	BIOLOGICAL_PROCESS	GO:0009892	negative regulation of metabolic process			2.20958		2.6939	2.91229
291	7	4	BIOLOGICAL_PROCESS	GO:0044271	cellular nitrogen compound biosynthetic process					5.82169
292	7	4	BIOLOGICAL_PROCESS	GO:1901362	organic cyclic compound biosynthetic process					12.4235	3.91506
293	7	4	BIOLOGICAL_PROCESS	GO:0048523	negative regulation of cellular process		3.2862	7.16594		7.52882	8.91121
294	7	4	BIOLOGICAL_PROCESS	GO:0019438	aromatic compound biosynthetic process					11.3993	3.32048
295	7	4	BIOLOGICAL_PROCESS	GO:0009889	regulation of biosynthetic process					15.7436	5.06756
296	7	4	BIOLOGICAL_PROCESS	GO:0010467	gene expression					6.24152
297	7	4	BIOLOGICAL_PROCESS	GO:0009059	macromolecule biosynthetic process					5.82503
298	7	4	BIOLOGICAL_PROCESS	GO:0051171	regulation of nitrogen compound metabolic process			1.49886		15.3238	8.03711
299	7	3	BIOLOGICAL_PROCESS	GO:0044249	cellular biosynthetic process					4.6054
300	7	3	BIOLOGICAL_PROCESS	GO:0019222	regulation of metabolic process			1.92995		17.2234	8.39607
301	7	3	BIOLOGICAL_PROCESS	GO:1901576	organic substance biosynthetic process					5.99318	1.86081
302	7	3	BIOLOGICAL_PROCESS	GO:0050794	regulation of cellular process		3.79624	20.069		32.244	47.2467
303	7	3	BIOLOGICAL_PROCESS	GO:0048519	negative regulation of biological process		2.50094	5.87452		7.13187	6.61312
304	7	2	BIOLOGICAL_PROCESS	GO:0050789	regulation of biological process		4.29473	19.9774		31.3246	48.5161
305	7	2	BIOLOGICAL_PROCESS	GO:0009058	biosynthetic process					5.05817	1.99354
306	7	1	BIOLOGICAL_PROCESS	GO:0009987	cellular process			4.20414		2.08743	13.5612
307	7	1	BIOLOGICAL_PROCESS	GO:0065007	biological regulation		3.73723	21.4496		29.0533	55.0776
308
309	8	12	BIOLOGICAL_PROCESS	GO:0010951	negative regulation of endopeptidase activity			1.84685	1.5307		3.48881
310	8	11	BIOLOGICAL_PROCESS	GO:0010466	negative regulation of peptidase activity			1.44181			3.84167
311	8	11	BIOLOGICAL_PROCESS	GO:0052548	regulation of endopeptidase activity			1.56845	1.38254		3.48881
312	8	10	BIOLOGICAL_PROCESS	GO:0052547	regulation of peptidase activity			1.44032			3.48448
313	8	8	BIOLOGICAL_PROCESS	GO:0045861	negative regulation of proteolysis			1.44181			3.84167
314	8	7	BIOLOGICAL_PROCESS	GO:0032269	negative regulation of cellular protein metabolic process			3.54363			5.30334
315	8	7	BIOLOGICAL_PROCESS	GO:0018215	protein phosphopantetheinylation			6.30868			15.7513
316	8	6	BIOLOGICAL_PROCESS	GO:0030162	regulation of proteolysis			1.45547			3.44397
317	8	6	BIOLOGICAL_PROCESS	GO:0051248	negative regulation of protein metabolic process			3.54363			5.30334
318	8	6	BIOLOGICAL_PROCESS	GO:0006464	cellular protein modification process			5.13167		2.179	13.7576
319	8	5	BIOLOGICAL_PROCESS	GO:0006508	proteolysis						5.3297
320	8	5	BIOLOGICAL_PROCESS	GO:0051346	negative regulation of hydrolase activity						3.15326
321	8	5	BIOLOGICAL_PROCESS	GO:0051172	negative regulation of nitrogen compound metabolic process			4.0799		4.10566	6.2561
322	8	5	BIOLOGICAL_PROCESS	GO:0036211	protein modification process			5.13167		2.179	13.7576
323	8	5	BIOLOGICAL_PROCESS	GO:0044267	cellular protein metabolic process			2.00377			6.82929
324	8	5	BIOLOGICAL_PROCESS	GO:0010605	negative regulation of macromolecule metabolic process			2.5361		3.24505	3.45954
325	8	5	BIOLOGICAL_PROCESS	GO:0031324	negative regulation of cellular metabolic process			3.90304		3.68996	5.56293
326	8	4	BIOLOGICAL_PROCESS	GO:0051171	regulation of nitrogen compound metabolic process			1.49886		15.3238	8.03711
327	8	4	BIOLOGICAL_PROCESS	GO:0043412	macromolecule modification			4.55542		1.59318	12.3838
328	8	4	BIOLOGICAL_PROCESS	GO:0043086	negative regulation of catalytic activity			2.2347			6.33538
329	8	4	BIOLOGICAL_PROCESS	GO:0048523	negative regulation of cellular process		3.2862	7.16594		7.52882	8.91121
330	8	4	BIOLOGICAL_PROCESS	GO:0031323	regulation of cellular metabolic process			1.52295		16.2335	7.66326
331	8	4	BIOLOGICAL_PROCESS	GO:0080090	regulation of primary metabolic process			1.49531		15.0801	8.25661
332	8	4	BIOLOGICAL_PROCESS	GO:0009892	negative regulation of metabolic process			2.20958		2.6939	2.91229
333	8	4	BIOLOGICAL_PROCESS	GO:0019538	protein metabolic process			2.26191			7.53026
334	8	4	BIOLOGICAL_PROCESS	GO:0060255	regulation of macromolecule metabolic process			1.81856		16.7162	7.81775
335	8	3	BIOLOGICAL_PROCESS	GO:0048519	negative regulation of biological process		2.50094	5.87452		7.13187	6.61312
336	8	3	BIOLOGICAL_PROCESS	GO:0050794	regulation of cellular process		3.79624	20.069		32.244	47.2467
337	8	3	BIOLOGICAL_PROCESS	GO:0044092	negative regulation of molecular function			2.8146		2.25793	7.3856
338	8	3	BIOLOGICAL_PROCESS	GO:0019222	regulation of metabolic process			1.92995		17.2234	8.39607
339	8	3	BIOLOGICAL_PROCESS	GO:1901564	organonitrogen compound metabolic process			4.20414			12.961
340	8	3	BIOLOGICAL_PROCESS	GO:0051336	regulation of hydrolase activity						2.14478
341	8	2	BIOLOGICAL_PROCESS	GO:0050790	regulation of catalytic activity			1.81681			5.30334
342	8	2	BIOLOGICAL_PROCESS	GO:0050789	regulation of biological process		4.29473	19.9774		31.3246	48.5161
343	8	2	BIOLOGICAL_PROCESS	GO:0065009	regulation of molecular function			2.9629		3.71725	10.038
344	8	1	BIOLOGICAL_PROCESS	GO:0065007	biological regulation		3.73723	21.4496		29.0533	55.0776
345	8	1	BIOLOGICAL_PROCESS	GO:0009987	cellular process			4.20414		2.08743	13.5612
346
347	9	12	BIOLOGICAL_PROCESS	GO:0019371	cyclooxygenase pathway			2.24999	1.73204		3.31447
348	9	11	BIOLOGICAL_PROCESS	GO:0001516	prostaglandin biosynthetic process						3.38764
349	9	10	BIOLOGICAL_PROCESS	GO:0046457	prostanoid biosynthetic process						3.38764
350	9	10	BIOLOGICAL_PROCESS	GO:0006693	prostaglandin metabolic process				2.13294		2.95858
351	9	9	BIOLOGICAL_PROCESS	GO:0006636	unsaturated fatty acid biosynthetic process			2.00299	2.75618		3.16621
352	9	9	BIOLOGICAL_PROCESS	GO:0006692	prostanoid metabolic process				2.13294		2.95858
353	9	9	BIOLOGICAL_PROCESS	GO:0019369	arachidonic acid metabolic process			2.24999	1.73204		3.31447
354	9	8	BIOLOGICAL_PROCESS	GO:0033559	unsaturated fatty acid metabolic process			1.81681	4.06789		2.82706
355	9	8	BIOLOGICAL_PROCESS	GO:0006633	fatty acid biosynthetic process			2.48568	2.13294		1.69552
356	9	8	BIOLOGICAL_PROCESS	GO:0001676	long-chain fatty acid metabolic process						1.60921
357	9	7	BIOLOGICAL_PROCESS	GO:0072330	monocarboxylic acid biosynthetic process			1.55677	1.73204
358	9	7	BIOLOGICAL_PROCESS	GO:0006631	fatty acid metabolic process			1.65181	1.72192
359	9	7	BIOLOGICAL_PROCESS	GO:0046456	icosanoid biosynthetic process						2.27158
360	9	6	BIOLOGICAL_PROCESS	GO:0032787	monocarboxylic acid metabolic process				1.77882		1.56897
361	9	6	BIOLOGICAL_PROCESS	GO:0046394	carboxylic acid biosynthetic process			3.11084	2.13294		2.36146
362	9	6	BIOLOGICAL_PROCESS	GO:0006690	icosanoid metabolic process				1.5307		2.04159
363	9	5	BIOLOGICAL_PROCESS	GO:0019752	carboxylic acid metabolic process			1.49531			3.14349
364	9	4	BIOLOGICAL_PROCESS	GO:0016053	organic acid biosynthetic process			3.91337	2.08239		2.69513
365	9	4	BIOLOGICAL_PROCESS	GO:0008610	lipid biosynthetic process				1.92642		1.36047
366	9	4	BIOLOGICAL_PROCESS	GO:0043436	oxoacid metabolic process			1.63754			3.0238
367	9	4	BIOLOGICAL_PROCESS	GO:0044255	cellular lipid metabolic process				1.69414		1.49247
368	9	3	BIOLOGICAL_PROCESS	GO:1901576	organic substance biosynthetic process					5.99318	1.86081
369	9	3	BIOLOGICAL_PROCESS	GO:0044249	cellular biosynthetic process					4.6054
370	9	3	BIOLOGICAL_PROCESS	GO:0120254	olefinic compound metabolic process						6.80769
371	9	3	BIOLOGICAL_PROCESS	GO:0006082	organic acid metabolic process			1.87609			3.84317
372	9	3	BIOLOGICAL_PROCESS	GO:0006629	lipid metabolic process				2.44583		3.88325
373	9	3	BIOLOGICAL_PROCESS	GO:0044283	small molecule biosynthetic process			1.73567	2.3049		4.0146
374	9	2	BIOLOGICAL_PROCESS	GO:0044281	small molecule metabolic process						6.3267
375	9	2	BIOLOGICAL_PROCESS	GO:0009058	biosynthetic process					5.05817	1.99354
376	9	1	BIOLOGICAL_PROCESS	GO:0009987	cellular process			4.20414		2.08743	13.5612
377
378	10	12	BIOLOGICAL_PROCESS	GO:0051569	regulation of histone H3-K4 methylation					3.51297	2.14478
379	10	11	BIOLOGICAL_PROCESS	GO:0051568	histone H3-K4 methylation					1.33615
380	10	10	BIOLOGICAL_PROCESS	GO:0031060	regulation of histone methylation					2.32939	1.56897
381	10	9	BIOLOGICAL_PROCESS	GO:0031056	regulation of histone modification					3.02527	1.75491
382	10	7	BIOLOGICAL_PROCESS	GO:0018193	peptidyl-amino acid modification						2.06096
383	10	7	BIOLOGICAL_PROCESS	GO:0031399	regulation of protein modification process					2.57369
384	10	7	BIOLOGICAL_PROCESS	GO:1902275	regulation of chromatin organization					3.02527	1.75491
385	10	6	BIOLOGICAL_PROCESS	GO:0006464	cellular protein modification process			5.13167		2.179	13.7576
386	10	5	BIOLOGICAL_PROCESS	GO:0044267	cellular protein metabolic process			2.00377			6.82929
387	10	5	BIOLOGICAL_PROCESS	GO:0036211	protein modification process			5.13167		2.179	13.7576
388	10	4	BIOLOGICAL_PROCESS	GO:0031323	regulation of cellular metabolic process			1.52295		16.2335	7.66326
389	10	4	BIOLOGICAL_PROCESS	GO:0060255	regulation of macromolecule metabolic process			1.81856		16.7162	7.81775
390	10	4	BIOLOGICAL_PROCESS	GO:0043412	macromolecule modification			4.55542		1.59318	12.3838
391	10	4	BIOLOGICAL_PROCESS	GO:0080090	regulation of primary metabolic process			1.49531		15.0801	8.25661
392	10	4	BIOLOGICAL_PROCESS	GO:0019538	protein metabolic process			2.26191			7.53026
393	10	4	BIOLOGICAL_PROCESS	GO:0051171	regulation of nitrogen compound metabolic process			1.49886		15.3238	8.03711
394	10	3	BIOLOGICAL_PROCESS	GO:0019222	regulation of metabolic process			1.92995		17.2234	8.39607
395	10	3	BIOLOGICAL_PROCESS	GO:0050794	regulation of cellular process		3.79624	20.069		32.244	47.2467
396	10	3	BIOLOGICAL_PROCESS	GO:1901564	organonitrogen compound metabolic process			4.20414			12.961
397	10	2	BIOLOGICAL_PROCESS	GO:0050789	regulation of biological process		4.29473	19.9774		31.3246	48.5161
398	10	1	BIOLOGICAL_PROCESS	GO:0065007	biological regulation		3.73723	21.4496		29.0533	55.0776
399	10	1	BIOLOGICAL_PROCESS	GO:0009987	cellular process			4.20414		2.08743	13.5612
400
401	11	11	BIOLOGICAL_PROCESS	GO:0009435	NAD biosynthetic process			1.81681		1.34648	1.36567
402	11	10	BIOLOGICAL_PROCESS	GO:0019359	nicotinamide nucleotide biosynthetic process			1.81681
403	11	9	BIOLOGICAL_PROCESS	GO:0019363	pyridine nucleotide biosynthetic process			1.81681
404	11	9	BIOLOGICAL_PROCESS	GO:0046496	nicotinamide nucleotide metabolic process			1.81681
405	11	8	BIOLOGICAL_PROCESS	GO:0019362	pyridine nucleotide metabolic process			1.81681
406	11	5	BIOLOGICAL_PROCESS	GO:0034654	nucleobase-containing compound biosynthetic process					10.8551	2.99501
407	11	5	BIOLOGICAL_PROCESS	GO:0072525	pyridine-containing compound biosynthetic process			1.87335
408	11	4	BIOLOGICAL_PROCESS	GO:1901362	organic cyclic compound biosynthetic process					12.4235	3.91506
409	11	4	BIOLOGICAL_PROCESS	GO:0072524	pyridine-containing compound metabolic process			1.87335
410	11	4	BIOLOGICAL_PROCESS	GO:0018130	heterocycle biosynthetic process					11.1755	3.34198
411	11	4	BIOLOGICAL_PROCESS	GO:0044271	cellular nitrogen compound biosynthetic process					5.82169
412	11	4	BIOLOGICAL_PROCESS	GO:0006796	phosphate-containing compound metabolic process			2.5361			7.95956
413	11	4	BIOLOGICAL_PROCESS	GO:0019438	aromatic compound biosynthetic process					11.3993	3.32048
414	11	3	BIOLOGICAL_PROCESS	GO:1901576	organic substance biosynthetic process					5.99318	1.86081
415	11	3	BIOLOGICAL_PROCESS	GO:0044249	cellular biosynthetic process					4.6054
416	11	3	BIOLOGICAL_PROCESS	GO:1901564	organonitrogen compound metabolic process			4.20414			12.961
417	11	3	BIOLOGICAL_PROCESS	GO:0006793	phosphorus metabolic process			2.53482			8.12587
418	11	2	BIOLOGICAL_PROCESS	GO:0044281	small molecule metabolic process						6.3267
419	11	2	BIOLOGICAL_PROCESS	GO:0009058	biosynthetic process					5.05817	1.99354
420	11	1	BIOLOGICAL_PROCESS	GO:0009987	cellular process			4.20414		2.08743	13.5612
421
422	12	11	BIOLOGICAL_PROCESS	GO:0048922	posterior lateral line neuromast deposition						1.90433
423	12	9	BIOLOGICAL_PROCESS	GO:0048916	posterior lateral line development						1.36567
424	12	6	BIOLOGICAL_PROCESS	GO:0030334	regulation of cell migration						2.19717
425	12	5	BIOLOGICAL_PROCESS	GO:2000145	regulation of cell motility						1.73444
426	12	4	BIOLOGICAL_PROCESS	GO:0048523	negative regulation of cellular process		3.2862	7.16594		7.52882	8.91121
427	12	4	BIOLOGICAL_PROCESS	GO:0051270	regulation of cellular component movement						1.41188
428	12	4	BIOLOGICAL_PROCESS	GO:0048731	system development						6.00773
429	12	4	BIOLOGICAL_PROCESS	GO:0016477	cell migration		3.31024	4.47792		5.75364	16.7188
430	12	3	BIOLOGICAL_PROCESS	GO:0048870	cell motility		3.01287	2.12968		3.97386	10.7396
431	12	3	BIOLOGICAL_PROCESS	GO:0040012	regulation of locomotion		1.71448				1.32478
432	12	3	BIOLOGICAL_PROCESS	GO:0007275	multicellular organism development						5.02852
433	12	3	BIOLOGICAL_PROCESS	GO:0032879	regulation of localization						3.03428
434	12	3	BIOLOGICAL_PROCESS	GO:0050794	regulation of cellular process		3.79624	20.069		32.244	47.2467
435	12	3	BIOLOGICAL_PROCESS	GO:0048519	negative regulation of biological process		2.50094	5.87452		7.13187	6.61312
436	12	2	BIOLOGICAL_PROCESS	GO:0048856	anatomical structure development						5.8058
437	12	2	BIOLOGICAL_PROCESS	GO:0006928	movement of cell or subcellular component		1.90788	1.43017		1.30744	8.0324
438	12	2	BIOLOGICAL_PROCESS	GO:0051674	localization of cell		3.01287	2.12968		3.97386	10.7396
439	12	2	BIOLOGICAL_PROCESS	GO:0050789	regulation of biological process		4.29473	19.9774		31.3246	48.5161
440	12	1	BIOLOGICAL_PROCESS	GO:0065007	biological regulation		3.73723	21.4496		29.0533	55.0776
441	12	1	BIOLOGICAL_PROCESS	GO:0009987	cellular process			4.20414		2.08743	13.5612
442	12	1	BIOLOGICAL_PROCESS	GO:0032502	developmental process					1.302	5.90051
443	12	1	BIOLOGICAL_PROCESS	GO:0040011	locomotion		1.99803	3.70844		5.4226	15.6505
444	12	1	BIOLOGICAL_PROCESS	GO:0032501	multicellular organismal process		1.89075				4.75698
445
446	13	10	BIOLOGICAL_PROCESS	GO:0006564	L-serine biosynthetic process						1.98615
447	13	9	BIOLOGICAL_PROCESS	GO:0009070	serine family amino acid biosynthetic process						2.02427
448	13	9	BIOLOGICAL_PROCESS	GO:0006563	L-serine metabolic process						2.03235
449	13	8	BIOLOGICAL_PROCESS	GO:0009069	serine family amino acid metabolic process			1.72134			2.82728
450	13	8	BIOLOGICAL_PROCESS	GO:1901607	alpha-amino acid biosynthetic process						1.57479
451	13	7	BIOLOGICAL_PROCESS	GO:0008652	cellular amino acid biosynthetic process						1.77283
452	13	7	BIOLOGICAL_PROCESS	GO:1901605	alpha-amino acid metabolic process			1.81856			2.14478
453	13	6	BIOLOGICAL_PROCESS	GO:0046394	carboxylic acid biosynthetic process			3.11084	2.13294		2.36146
454	13	6	BIOLOGICAL_PROCESS	GO:0006520	cellular amino acid metabolic process						2.27016
455	13	5	BIOLOGICAL_PROCESS	GO:0019752	carboxylic acid metabolic process			1.49531			3.14349
456	13	4	BIOLOGICAL_PROCESS	GO:0043436	oxoacid metabolic process			1.63754			3.0238
457	13	4	BIOLOGICAL_PROCESS	GO:0016053	organic acid biosynthetic process			3.91337	2.08239		2.69513
458	13	3	BIOLOGICAL_PROCESS	GO:0044283	small molecule biosynthetic process			1.73567	2.3049		4.0146
459	13	3	BIOLOGICAL_PROCESS	GO:0006082	organic acid metabolic process			1.87609			3.84317
460	13	3	BIOLOGICAL_PROCESS	GO:0044249	cellular biosynthetic process					4.6054
461	13	3	BIOLOGICAL_PROCESS	GO:1901564	organonitrogen compound metabolic process			4.20414			12.961
462	13	3	BIOLOGICAL_PROCESS	GO:1901576	organic substance biosynthetic process					5.99318	1.86081
463	13	2	BIOLOGICAL_PROCESS	GO:0009058	biosynthetic process					5.05817	1.99354
464	13	2	BIOLOGICAL_PROCESS	GO:0044281	small molecule metabolic process						6.3267
465	13	1	BIOLOGICAL_PROCESS	GO:0009987	cellular process			4.20414		2.08743	13.5612
466
467	14	10	BIOLOGICAL_PROCESS	GO:0006606	protein import into nucleus						2.03714
468	14	7	BIOLOGICAL_PROCESS	GO:0051170	import into nucleus						2.03714
469	14	6	BIOLOGICAL_PROCESS	GO:0034504	protein localization to nucleus						1.90957
470	14	1	BIOLOGICAL_PROCESS	GO:0009987	cellular process			4.20414		2.08743	13.5612
471
472	15	10	BIOLOGICAL_PROCESS	GO:0019367	fatty acid elongation, saturated fatty acid			1.67766	1.38254
473	15	9	BIOLOGICAL_PROCESS	GO:0030497	fatty acid elongation			1.67766	1.38254
474	15	8	BIOLOGICAL_PROCESS	GO:0006633	fatty acid biosynthetic process			2.48568	2.13294		1.69552
475	15	7	BIOLOGICAL_PROCESS	GO:0006631	fatty acid metabolic process			1.65181	1.72192
476	15	7	BIOLOGICAL_PROCESS	GO:0072330	monocarboxylic acid biosynthetic process			1.55677	1.73204
477	15	6	BIOLOGICAL_PROCESS	GO:0032787	monocarboxylic acid metabolic process				1.77882		1.56897
478	15	6	BIOLOGICAL_PROCESS	GO:0046394	carboxylic acid biosynthetic process			3.11084	2.13294		2.36146
479	15	5	BIOLOGICAL_PROCESS	GO:0019752	carboxylic acid metabolic process			1.49531			3.14349
480	15	4	BIOLOGICAL_PROCESS	GO:0008610	lipid biosynthetic process				1.92642		1.36047
481	15	4	BIOLOGICAL_PROCESS	GO:0016053	organic acid biosynthetic process			3.91337	2.08239		2.69513
482	15	4	BIOLOGICAL_PROCESS	GO:0043436	oxoacid metabolic process			1.63754			3.0238
483	15	4	BIOLOGICAL_PROCESS	GO:0044255	cellular lipid metabolic process				1.69414		1.49247
484	15	3	BIOLOGICAL_PROCESS	GO:0044249	cellular biosynthetic process					4.6054
485	15	3	BIOLOGICAL_PROCESS	GO:1901576	organic substance biosynthetic process					5.99318	1.86081
486	15	3	BIOLOGICAL_PROCESS	GO:0006082	organic acid metabolic process			1.87609			3.84317
487	15	3	BIOLOGICAL_PROCESS	GO:0006629	lipid metabolic process				2.44583		3.88325
488	15	3	BIOLOGICAL_PROCESS	GO:0044283	small molecule biosynthetic process			1.73567	2.3049		4.0146
489	15	2	BIOLOGICAL_PROCESS	GO:0044281	small molecule metabolic process						6.3267
490	15	2	BIOLOGICAL_PROCESS	GO:0009058	biosynthetic process					5.05817	1.99354
491	15	1	BIOLOGICAL_PROCESS	GO:0009987	cellular process			4.20414		2.08743	13.5612
492
493	16	10	BIOLOGICAL_PROCESS	GO:0046330	positive regulation of JNK cascade					1.42982
494	16	9	BIOLOGICAL_PROCESS	GO:0032874	positive regulation of stress-activated MAPK cascade					1.33879
495	16	8	BIOLOGICAL_PROCESS	GO:0032872	regulation of stress-activated MAPK cascade					1.40842
496	16	8	BIOLOGICAL_PROCESS	GO:0070304	positive regulation of stress-activated protein kinase signaling cascade					1.33879
497	16	7	BIOLOGICAL_PROCESS	GO:0070302	regulation of stress-activated protein kinase signaling cascade					1.40842
498	16	7	BIOLOGICAL_PROCESS	GO:0043408	regulation of MAPK cascade					2.32835
499	16	6	BIOLOGICAL_PROCESS	GO:0000165	MAPK cascade					1.91801
500	16	5	BIOLOGICAL_PROCESS	GO:0009966	regulation of signal transduction		1.87133	1.99768		2.61747	5.5595
501	16	5	BIOLOGICAL_PROCESS	GO:0035556	intracellular signal transduction			2.68438			7.3856
502	16	4	BIOLOGICAL_PROCESS	GO:0048522	positive regulation of cellular process						2.54573
503	16	4	BIOLOGICAL_PROCESS	GO:0080134	regulation of response to stress		1.75039			4.47002
504	16	4	BIOLOGICAL_PROCESS	GO:0007165	signal transduction		3.4911	15.858		17.743	39.8261
505	16	4	BIOLOGICAL_PROCESS	GO:0048584	positive regulation of response to stimulus						1.49127
506	16	4	BIOLOGICAL_PROCESS	GO:0010646	regulation of cell communication		1.91013	1.72134		2.49777	5.72554
507	16	3	BIOLOGICAL_PROCESS	GO:0023051	regulation of signaling		2.68625	1.87335		2.27128	5.93814
508	16	3	BIOLOGICAL_PROCESS	GO:0048518	positive regulation of biological process						4.17397
509	16	3	BIOLOGICAL_PROCESS	GO:0050794	regulation of cellular process		3.79624	20.069		32.244	47.2467
510	16	3	BIOLOGICAL_PROCESS	GO:0048583	regulation of response to stimulus		2.68625	2.86864		5.1563	8.71194
511	16	2	BIOLOGICAL_PROCESS	GO:0050789	regulation of biological process		4.29473	19.9774		31.3246	48.5161
512	16	2	BIOLOGICAL_PROCESS	GO:0006950	response to stress		6.78975	4.88409		10.3139	8.0324
513	16	2	BIOLOGICAL_PROCESS	GO:0007154	cell communication		3.4733	15.8545		18.1956	39.3097
514	16	2	BIOLOGICAL_PROCESS	GO:0051716	cellular response to stimulus		3.16256	13.3116		15.3163	36.2779
515	16	1	BIOLOGICAL_PROCESS	GO:0050896	response to stimulus		5.65221	16.9646		19.3509	47.8565
516	16	1	BIOLOGICAL_PROCESS	GO:0009987	cellular process			4.20414		2.08743	13.5612
517	16	1	BIOLOGICAL_PROCESS	GO:0065007	biological regulation		3.73723	21.4496		29.0533	55.0776
518	16	1	BIOLOGICAL_PROCESS	GO:0023052	signaling		3.91901	16.0402		18.2482	39.3097
519
520	17	10	BIOLOGICAL_PROCESS	GO:0046626	regulation of insulin receptor signaling pathway			1.88894
521	17	7	BIOLOGICAL_PROCESS	GO:0007169	transmembrane receptor protein tyrosine kinase signaling pathway						5.28073
522	17	6	BIOLOGICAL_PROCESS	GO:0007167	enzyme linked receptor protein signaling pathway						7.18408
523	17	5	BIOLOGICAL_PROCESS	GO:0007166	cell surface receptor signaling pathway		2.84451	11.1556		11.3755	22.7072
524	17	5	BIOLOGICAL_PROCESS	GO:0009966	regulation of signal transduction		1.87133	1.99768		2.61747	5.5595
525	17	4	BIOLOGICAL_PROCESS	GO:0071310	cellular response to organic substance		3.42924	3.91337		5.5876	12.0991
526	17	4	BIOLOGICAL_PROCESS	GO:0010646	regulation of cell communication		1.91013	1.72134		2.49777	5.72554
527	17	4	BIOLOGICAL_PROCESS	GO:0007165	signal transduction		3.4911	15.858		17.743	39.8261
528	17	3	BIOLOGICAL_PROCESS	GO:0048583	regulation of response to stimulus		2.68625	2.86864		5.1563	8.71194
529	17	3	BIOLOGICAL_PROCESS	GO:0050794	regulation of cellular process		3.79624	20.069		32.244	47.2467
530	17	3	BIOLOGICAL_PROCESS	GO:0023051	regulation of signaling		2.68625	1.87335		2.27128	5.93814
531	17	3	BIOLOGICAL_PROCESS	GO:0010033	response to organic substance		5.14649	3.46844		7.02099	12.0708
532	17	3	BIOLOGICAL_PROCESS	GO:0070887	cellular response to chemical stimulus		5.68557	7.80884		8.99395	21.4175
533	17	2	BIOLOGICAL_PROCESS	GO:0042221	response to chemical		4.88146	6.32852		7.92761	20.0649
534	17	2	BIOLOGICAL_PROCESS	GO:0051716	cellular response to stimulus		3.16256	13.3116		15.3163	36.2779
535	17	2	BIOLOGICAL_PROCESS	GO:0007154	cell communication		3.4733	15.8545		18.1956	39.3097
536	17	2	BIOLOGICAL_PROCESS	GO:0050789	regulation of biological process		4.29473	19.9774		31.3246	48.5161
537	17	1	BIOLOGICAL_PROCESS	GO:0023052	signaling		3.91901	16.0402		18.2482	39.3097
538	17	1	BIOLOGICAL_PROCESS	GO:0065007	biological regulation		3.73723	21.4496		29.0533	55.0776
539	17	1	BIOLOGICAL_PROCESS	GO:0009987	cellular process			4.20414		2.08743	13.5612
540	17	1	BIOLOGICAL_PROCESS	GO:0050896	response to stimulus		5.65221	16.9646		19.3509	47.8565
541
542	18	10	BIOLOGICAL_PROCESS	GO:0051865	protein autoubiquitination					1.42982
543	18	9	BIOLOGICAL_PROCESS	GO:0016567	protein ubiquitination					6.09259	1.62249
544	18	8	BIOLOGICAL_PROCESS	GO:0032446	protein modification by small protein conjugation					5.35738
545	18	7	BIOLOGICAL_PROCESS	GO:0070647	protein modification by small protein conjugation or removal					5.26573
546	18	6	BIOLOGICAL_PROCESS	GO:0006464	cellular protein modification process			5.13167		2.179	13.7576
547	18	5	BIOLOGICAL_PROCESS	GO:0036211	protein modification process			5.13167		2.179	13.7576
548	18	5	BIOLOGICAL_PROCESS	GO:0044267	cellular protein metabolic process			2.00377			6.82929
549	18	4	BIOLOGICAL_PROCESS	GO:0019538	protein metabolic process			2.26191			7.53026
550	18	4	BIOLOGICAL_PROCESS	GO:0043412	macromolecule modification			4.55542		1.59318	12.3838
551	18	3	BIOLOGICAL_PROCESS	GO:1901564	organonitrogen compound metabolic process			4.20414			12.961
552	18	1	BIOLOGICAL_PROCESS	GO:0009987	cellular process			4.20414		2.08743	13.5612
553
554	19	10	BIOLOGICAL_PROCESS	GO:0060334	regulation of interferon-gamma-mediated signaling pathway		3.16256	1.61641		3.17681	1.39253
555	19	9	BIOLOGICAL_PROCESS	GO:0060333	interferon-gamma-mediated signaling pathway		2.95754	2.24999		4.36719	1.98615
556	19	8	BIOLOGICAL_PROCESS	GO:0071346	cellular response to interferon-gamma		2.95754	2.24999		4.36719	1.98615
557	19	8	BIOLOGICAL_PROCESS	GO:0060330	regulation of response to interferon-gamma		3.16256	1.61641		3.17681	1.39253
558	19	7	BIOLOGICAL_PROCESS	GO:0034341	response to interferon-gamma		2.95754	2.24999		4.36719	1.98615
559	19	7	BIOLOGICAL_PROCESS	GO:0045088	regulation of innate immune response		2.72547			1.52416
560	19	7	BIOLOGICAL_PROCESS	GO:0001959	regulation of cytokine-mediated signaling pathway		5.85314	2.53482		5.00457	2.14478
561	19	6	BIOLOGICAL_PROCESS	GO:0045087	innate immune response		2.24752			1.69143	2.80449
562	19	6	BIOLOGICAL_PROCESS	GO:0019221	cytokine-mediated signaling pathway		6.57554	11.8783		16.926	21.9109
563	19	5	BIOLOGICAL_PROCESS	GO:0007166	cell surface receptor signaling pathway		2.84451	11.1556		11.3755	22.7072
564	19	5	BIOLOGICAL_PROCESS	GO:0071345	cellular response to cytokine stimulus		6.57554	11.7485		16.81	21.6297
565	19	5	BIOLOGICAL_PROCESS	GO:0009966	regulation of signal transduction		1.87133	1.99768		2.61747	5.5595
566	19	5	BIOLOGICAL_PROCESS	GO:0098542	defense response to other organism		3.64588	3.96424		3.57758	6.27366
567	19	5	BIOLOGICAL_PROCESS	GO:0060759	regulation of response to cytokine stimulus		5.85314	2.53482		5.00457	2.14478
568	19	5	BIOLOGICAL_PROCESS	GO:0031347	regulation of defense response		3.79624	2.52892		3.75425	3.03468
569	19	4	BIOLOGICAL_PROCESS	GO:0051707	response to other organism		4.82221	3.36275		3.70223	5.99201
570	19	4	BIOLOGICAL_PROCESS	GO:0080134	regulation of response to stress		1.75039			4.47002
571	19	4	BIOLOGICAL_PROCESS	GO:0007165	signal transduction		3.4911	15.858		17.743	39.8261
572	19	4	BIOLOGICAL_PROCESS	GO:0032101	regulation of response to external stimulus		3.16256	1.90166		4.10566	2.11913
573	19	4	BIOLOGICAL_PROCESS	GO:0050776	regulation of immune response		1.41715			2.02579	3.18751
574	19	4	BIOLOGICAL_PROCESS	GO:0071310	cellular response to organic substance		3.42924	3.91337		5.5876	12.0991
575	19	4	BIOLOGICAL_PROCESS	GO:0034097	response to cytokine		6.57554	12.2484		17.5741	22.1474
576	19	4	BIOLOGICAL_PROCESS	GO:0002831	regulation of response to biotic stimulus		4.89282	1.61274		2.75321
577	19	4	BIOLOGICAL_PROCESS	GO:0010646	regulation of cell communication		1.91013	1.72134		2.49777	5.72554
578	19	3	BIOLOGICAL_PROCESS	GO:0010033	response to organic substance		5.14649	3.46844		7.02099	12.0708
579	19	3	BIOLOGICAL_PROCESS	GO:0023051	regulation of signaling		2.68625	1.87335		2.27128	5.93814
580	19	3	BIOLOGICAL_PROCESS	GO:0070887	cellular response to chemical stimulus		5.68557	7.80884		8.99395	21.4175
581	19	3	BIOLOGICAL_PROCESS	GO:0002682	regulation of immune system process		4.33448			4.40559	6.97043
582	19	3	BIOLOGICAL_PROCESS	GO:0043207	response to external biotic stimulus		4.82221	3.36275		3.70223	5.99201
583	19	3	BIOLOGICAL_PROCESS	GO:0006952	defense response		7.23625	11.8245		12.9521	22.2028
584	19	3	BIOLOGICAL_PROCESS	GO:0048583	regulation of response to stimulus		2.68625	2.86864		5.1563	8.71194
585	19	3	BIOLOGICAL_PROCESS	GO:0050794	regulation of cellular process		3.79624	20.069		32.244	47.2467
586	19	2	BIOLOGICAL_PROCESS	GO:0009607	response to biotic stimulus		4.82221	3.36275		3.70223	5.99201
587	19	2	BIOLOGICAL_PROCESS	GO:0050789	regulation of biological process		4.29473	19.9774		31.3246	48.5161
588	19	2	BIOLOGICAL_PROCESS	GO:0006955	immune response		12.661	16.0402		25.8312	28.1515
589	19	2	BIOLOGICAL_PROCESS	GO:0006950	response to stress		6.78975	4.88409		10.3139	8.0324
590	19	2	BIOLOGICAL_PROCESS	GO:0009605	response to external stimulus		5.68557	10.0787		13.3034	25.1221
591	19	2	BIOLOGICAL_PROCESS	GO:0007154	cell communication		3.4733	15.8545		18.1956	39.3097
592	19	2	BIOLOGICAL_PROCESS	GO:0042221	response to chemical		4.88146	6.32852		7.92761	20.0649
593	19	2	BIOLOGICAL_PROCESS	GO:0051716	cellular response to stimulus		3.16256	13.3116		15.3163	36.2779
594	19	1	BIOLOGICAL_PROCESS	GO:0050896	response to stimulus		5.65221	16.9646		19.3509	47.8565
595	19	1	BIOLOGICAL_PROCESS	GO:0044419	biological process involved in interspecies interaction between organisms		5.42832	2.5361		3.36969	4.74132
596	19	1	BIOLOGICAL_PROCESS	GO:0065007	biological regulation		3.73723	21.4496		29.0533	55.0776
597	19	1	BIOLOGICAL_PROCESS	GO:0009987	cellular process			4.20414		2.08743	13.5612
598	19	1	BIOLOGICAL_PROCESS	GO:0023052	signaling		3.91901	16.0402		18.2482	39.3097
599	19	1	BIOLOGICAL_PROCESS	GO:0002376	immune system process		7.23625	14.629		26.4522	30.1852
600
601	20	9	BIOLOGICAL_PROCESS	GO:0001525	angiogenesis						2.71247
602	20	8	BIOLOGICAL_PROCESS	GO:0048514	blood vessel morphogenesis						2.75322
603	20	7	BIOLOGICAL_PROCESS	GO:0001568	blood vessel development						4.22936
604	20	6	BIOLOGICAL_PROCESS	GO:0001944	vasculature development						5.67437
605	20	5	BIOLOGICAL_PROCESS	GO:0072359	circulatory system development						3.38764
606	20	5	BIOLOGICAL_PROCESS	GO:0035239	tube morphogenesis						2.5879
607	20	4	BIOLOGICAL_PROCESS	GO:0048731	system development						6.00773
608	20	4	BIOLOGICAL_PROCESS	GO:0048646	anatomical structure formation involved in morphogenesis						1.92389
609	20	4	BIOLOGICAL_PROCESS	GO:0035295	tube development						1.58032
610	20	3	BIOLOGICAL_PROCESS	GO:0009653	anatomical structure morphogenesis						1.7182
611	20	3	BIOLOGICAL_PROCESS	GO:0007275	multicellular organism development						5.02852
612	20	2	BIOLOGICAL_PROCESS	GO:0048856	anatomical structure development						5.8058
613	20	1	BIOLOGICAL_PROCESS	GO:0032501	multicellular organismal process		1.89075				4.75698
614	20	1	BIOLOGICAL_PROCESS	GO:0032502	developmental process					1.302	5.90051
615
616	21	9	BIOLOGICAL_PROCESS	GO:0007286	spermatid development			1.81681	1.77737
617	21	8	BIOLOGICAL_PROCESS	GO:0048515	spermatid differentiation			1.81681	1.77737
618	21	7	BIOLOGICAL_PROCESS	GO:0007283	spermatogenesis				2.3049
619	21	6	BIOLOGICAL_PROCESS	GO:0048232	male gamete generation				2.22775
620	21	6	BIOLOGICAL_PROCESS	GO:0007281	germ cell development				2.3049
621	21	5	BIOLOGICAL_PROCESS	GO:0007276	gamete generation				2.13294
622	21	4	BIOLOGICAL_PROCESS	GO:0019953	sexual reproduction				2.72077
623	21	3	BIOLOGICAL_PROCESS	GO:0048609	multicellular organismal reproductive process				2.13294
624	21	3	BIOLOGICAL_PROCESS	GO:0044703	multi-organism reproductive process				2.72077
625	21	3	BIOLOGICAL_PROCESS	GO:0003006	developmental process involved in reproduction				2.28877
626	21	3	BIOLOGICAL_PROCESS	GO:0022412	cellular process involved in reproduction in multicellular organism				2.13294
627	21	3	BIOLOGICAL_PROCESS	GO:0030154	cell differentiation		1.33057				1.40807
628	21	2	BIOLOGICAL_PROCESS	GO:0022414	reproductive process				2.72077
629	21	2	BIOLOGICAL_PROCESS	GO:0048869	cellular developmental process		1.83171				1.48179
630	21	2	BIOLOGICAL_PROCESS	GO:0032504	multicellular organism reproduction				2.13294
631	21	2	BIOLOGICAL_PROCESS	GO:0048856	anatomical structure development						5.8058
632	21	1	BIOLOGICAL_PROCESS	GO:0032502	developmental process					1.302	5.90051
633	21	1	BIOLOGICAL_PROCESS	GO:0051704	multi-organism process				2.64209
634	21	1	BIOLOGICAL_PROCESS	GO:0009987	cellular process			4.20414		2.08743	13.5612
635	21	1	BIOLOGICAL_PROCESS	GO:0032501	multicellular organismal process		1.89075				4.75698
636
637	22	9	BIOLOGICAL_PROCESS	GO:0009447	putrescine catabolic process			1.41053
638	22	8	BIOLOGICAL_PROCESS	GO:0009445	putrescine metabolic process			1.41053
639	22	8	BIOLOGICAL_PROCESS	GO:0006598	polyamine catabolic process			1.41053
640	22	3	BIOLOGICAL_PROCESS	GO:1901564	organonitrogen compound metabolic process			4.20414			12.961
641	22	1	BIOLOGICAL_PROCESS	GO:0009987	cellular process			4.20414		2.08743	13.5612
642
643	23	9	BIOLOGICAL_PROCESS	GO:0018108	peptidyl-tyrosine phosphorylation						8.47781
644	23	8	BIOLOGICAL_PROCESS	GO:0018212	peptidyl-tyrosine modification						9.05794
645	23	7	BIOLOGICAL_PROCESS	GO:0006468	protein phosphorylation			2.97898			8.04977
646	23	7	BIOLOGICAL_PROCESS	GO:0018193	peptidyl-amino acid modification						2.06096
647	23	6	BIOLOGICAL_PROCESS	GO:0006464	cellular protein modification process			5.13167		2.179	13.7576
648	23	5	BIOLOGICAL_PROCESS	GO:0044267	cellular protein metabolic process			2.00377			6.82929
649	23	5	BIOLOGICAL_PROCESS	GO:0036211	protein modification process			5.13167		2.179	13.7576
650	23	5	BIOLOGICAL_PROCESS	GO:0016310	phosphorylation			3.84474			7.67825
651	23	4	BIOLOGICAL_PROCESS	GO:0019538	protein metabolic process			2.26191			7.53026
652	23	4	BIOLOGICAL_PROCESS	GO:0006796	phosphate-containing compound metabolic process			2.5361			7.95956
653	23	4	BIOLOGICAL_PROCESS	GO:0043412	macromolecule modification			4.55542		1.59318	12.3838
654	23	3	BIOLOGICAL_PROCESS	GO:1901564	organonitrogen compound metabolic process			4.20414			12.961
655	23	3	BIOLOGICAL_PROCESS	GO:0006793	phosphorus metabolic process			2.53482			8.12587
656	23	1	BIOLOGICAL_PROCESS	GO:0009987	cellular process			4.20414		2.08743	13.5612
657
658	24	9	BIOLOGICAL_PROCESS	GO:0035914	skeletal muscle cell differentiation		1.68932
659	24	8	BIOLOGICAL_PROCESS	GO:0007519	skeletal muscle tissue development		1.4609
660	24	7	BIOLOGICAL_PROCESS	GO:0060538	skeletal muscle organ development		1.41597
661	24	6	BIOLOGICAL_PROCESS	GO:0007517	muscle organ development		3.4911
662	24	4	BIOLOGICAL_PROCESS	GO:0048731	system development						6.00773
663	24	3	BIOLOGICAL_PROCESS	GO:0030154	cell differentiation		1.33057				1.40807
664	24	3	BIOLOGICAL_PROCESS	GO:0061061	muscle structure development		3.13713
665	24	3	BIOLOGICAL_PROCESS	GO:0007275	multicellular organism development						5.02852
666	24	2	BIOLOGICAL_PROCESS	GO:0048869	cellular developmental process		1.83171				1.48179
667	24	2	BIOLOGICAL_PROCESS	GO:0048856	anatomical structure development						5.8058
668	24	1	BIOLOGICAL_PROCESS	GO:0032501	multicellular organismal process		1.89075				4.75698
669	24	1	BIOLOGICAL_PROCESS	GO:0009987	cellular process			4.20414		2.08743	13.5612
670	24	1	BIOLOGICAL_PROCESS	GO:0032502	developmental process					1.302	5.90051
671
672	25	9	BIOLOGICAL_PROCESS	GO:0042572	retinol metabolic process						1.53725
673	25	5	BIOLOGICAL_PROCESS	GO:0034308	primary alcohol metabolic process						2.16011
674	25	5	BIOLOGICAL_PROCESS	GO:0034754	cellular hormone metabolic process						1.90957
675	25	4	BIOLOGICAL_PROCESS	GO:0006066	alcohol metabolic process						2.20209
676	25	4	BIOLOGICAL_PROCESS	GO:0044255	cellular lipid metabolic process				1.69414		1.49247
677	25	4	BIOLOGICAL_PROCESS	GO:0042445	hormone metabolic process						1.77228
678	25	3	BIOLOGICAL_PROCESS	GO:0006629	lipid metabolic process				2.44583		3.88325
679	25	3	BIOLOGICAL_PROCESS	GO:1901615	organic hydroxy compound metabolic process						3.14349
680	25	3	BIOLOGICAL_PROCESS	GO:0010817	regulation of hormone levels						1.60089
681	25	2	BIOLOGICAL_PROCESS	GO:0044281	small molecule metabolic process						6.3267
682	25	2	BIOLOGICAL_PROCESS	GO:0065008	regulation of biological quality						1.46745
683	25	1	BIOLOGICAL_PROCESS	GO:0065007	biological regulation		3.73723	21.4496		29.0533	55.0776
684	25	1	BIOLOGICAL_PROCESS	GO:0009987	cellular process			4.20414		2.08743	13.5612
685
686	26	9	BIOLOGICAL_PROCESS	GO:0042761	very long-chain fatty acid biosynthetic process			1.54553	1.30142
687	26	8	BIOLOGICAL_PROCESS	GO:0000038	very long-chain fatty acid metabolic process			1.72134
688	26	8	BIOLOGICAL_PROCESS	GO:0006633	fatty acid biosynthetic process			2.48568	2.13294		1.69552
689	26	7	BIOLOGICAL_PROCESS	GO:0072330	monocarboxylic acid biosynthetic process			1.55677	1.73204
690	26	7	BIOLOGICAL_PROCESS	GO:0006631	fatty acid metabolic process			1.65181	1.72192
691	26	6	BIOLOGICAL_PROCESS	GO:0046394	carboxylic acid biosynthetic process			3.11084	2.13294		2.36146
692	26	6	BIOLOGICAL_PROCESS	GO:0032787	monocarboxylic acid metabolic process				1.77882		1.56897
693	26	5	BIOLOGICAL_PROCESS	GO:0019752	carboxylic acid metabolic process			1.49531			3.14349
694	26	4	BIOLOGICAL_PROCESS	GO:0043436	oxoacid metabolic process			1.63754			3.0238
695	26	4	BIOLOGICAL_PROCESS	GO:0016053	organic acid biosynthetic process			3.91337	2.08239		2.69513
696	26	4	BIOLOGICAL_PROCESS	GO:0044255	cellular lipid metabolic process				1.69414		1.49247
697	26	4	BIOLOGICAL_PROCESS	GO:0008610	lipid biosynthetic process				1.92642		1.36047
698	26	3	BIOLOGICAL_PROCESS	GO:0006082	organic acid metabolic process			1.87609			3.84317
699	26	3	BIOLOGICAL_PROCESS	GO:0044283	small molecule biosynthetic process			1.73567	2.3049		4.0146
700	26	3	BIOLOGICAL_PROCESS	GO:0006629	lipid metabolic process				2.44583		3.88325
701	26	3	BIOLOGICAL_PROCESS	GO:1901576	organic substance biosynthetic process					5.99318	1.86081
702	26	3	BIOLOGICAL_PROCESS	GO:0044249	cellular biosynthetic process					4.6054
703	26	2	BIOLOGICAL_PROCESS	GO:0044281	small molecule metabolic process						6.3267
704	26	2	BIOLOGICAL_PROCESS	GO:0009058	biosynthetic process					5.05817	1.99354
705	26	1	BIOLOGICAL_PROCESS	GO:0009987	cellular process			4.20414		2.08743	13.5612
706
707	27	9	BIOLOGICAL_PROCESS	GO:0045214	sarcomere organization		1.8454
708	27	8	BIOLOGICAL_PROCESS	GO:0030239	myofibril assembly		1.41597
709	27	7	BIOLOGICAL_PROCESS	GO:0031032	actomyosin structure organization		1.62373
710	27	5	BIOLOGICAL_PROCESS	GO:0051146	striated muscle cell differentiation		1.5244
711	27	5	BIOLOGICAL_PROCESS	GO:0010927	cellular component assembly involved in morphogenesis		1.32366
712	27	4	BIOLOGICAL_PROCESS	GO:0042692	muscle cell differentiation		1.44917
713	27	4	BIOLOGICAL_PROCESS	GO:0048646	anatomical structure formation involved in morphogenesis						1.92389
714	27	3	BIOLOGICAL_PROCESS	GO:0009653	anatomical structure morphogenesis						1.7182
715	27	3	BIOLOGICAL_PROCESS	GO:0030154	cell differentiation		1.33057				1.40807
716	27	3	BIOLOGICAL_PROCESS	GO:0061061	muscle structure development		3.13713
717	27	2	BIOLOGICAL_PROCESS	GO:0048856	anatomical structure development						5.8058
718	27	2	BIOLOGICAL_PROCESS	GO:0048869	cellular developmental process		1.83171				1.48179
719	27	1	BIOLOGICAL_PROCESS	GO:0032502	developmental process					1.302	5.90051
720	27	1	BIOLOGICAL_PROCESS	GO:0009987	cellular process			4.20414		2.08743	13.5612
721
722	28	9	BIOLOGICAL_PROCESS	GO:0046426	negative regulation of receptor signaling pathway via JAK-STAT		2.57749			2.20065	2.14478
723	28	8	BIOLOGICAL_PROCESS	GO:1904893	negative regulation of receptor signaling pathway via STAT		2.57749			2.20065	2.14478
724	28	8	BIOLOGICAL_PROCESS	GO:0046425	regulation of receptor signaling pathway via JAK-STAT		2.29401			1.81794	1.54586
725	28	7	BIOLOGICAL_PROCESS	GO:1904892	regulation of receptor signaling pathway via STAT		2.29401			1.81794	1.54586
726	28	7	BIOLOGICAL_PROCESS	GO:0007259	receptor signaling pathway via JAK-STAT		3.22027			3.2575	2.02427
727	28	6	BIOLOGICAL_PROCESS	GO:0097696	receptor signaling pathway via STAT		3.22027			3.2575	2.02427
728	28	6	BIOLOGICAL_PROCESS	GO:0009968	negative regulation of signal transduction		4.89282	1.37996		4.64863	3.69451
729	28	5	BIOLOGICAL_PROCESS	GO:0007166	cell surface receptor signaling pathway		2.84451	11.1556		11.3755	22.7072
730	28	5	BIOLOGICAL_PROCESS	GO:0010648	negative regulation of cell communication		4.89282	1.61386		4.57605	3.85721
731	28	5	BIOLOGICAL_PROCESS	GO:0009966	regulation of signal transduction		1.87133	1.99768		2.61747	5.5595
732	28	4	BIOLOGICAL_PROCESS	GO:0048523	negative regulation of cellular process		3.2862	7.16594		7.52882	8.91121
733	28	4	BIOLOGICAL_PROCESS	GO:0023057	negative regulation of signaling		4.89282	1.61386		4.57605	3.85721
734	28	4	BIOLOGICAL_PROCESS	GO:0010646	regulation of cell communication		1.91013	1.72134		2.49777	5.72554
735	28	4	BIOLOGICAL_PROCESS	GO:0048585	negative regulation of response to stimulus		4.29473	1.70489		5.38436	3.38651
736	28	4	BIOLOGICAL_PROCESS	GO:0007165	signal transduction		3.4911	15.858		17.743	39.8261
737	28	3	BIOLOGICAL_PROCESS	GO:0048583	regulation of response to stimulus		2.68625	2.86864		5.1563	8.71194
738	28	3	BIOLOGICAL_PROCESS	GO:0050794	regulation of cellular process		3.79624	20.069		32.244	47.2467
739	28	3	BIOLOGICAL_PROCESS	GO:0023051	regulation of signaling		2.68625	1.87335		2.27128	5.93814
740	28	3	BIOLOGICAL_PROCESS	GO:0048519	negative regulation of biological process		2.50094	5.87452		7.13187	6.61312
741	28	2	BIOLOGICAL_PROCESS	GO:0007154	cell communication		3.4733	15.8545		18.1956	39.3097
742	28	2	BIOLOGICAL_PROCESS	GO:0051716	cellular response to stimulus		3.16256	13.3116		15.3163	36.2779
743	28	2	BIOLOGICAL_PROCESS	GO:0050789	regulation of biological process		4.29473	19.9774		31.3246	48.5161
744	28	1	BIOLOGICAL_PROCESS	GO:0023052	signaling		3.91901	16.0402		18.2482	39.3097
745	28	1	BIOLOGICAL_PROCESS	GO:0065007	biological regulation		3.73723	21.4496		29.0533	55.0776
746	28	1	BIOLOGICAL_PROCESS	GO:0009987	cellular process			4.20414		2.08743	13.5612
747	28	1	BIOLOGICAL_PROCESS	GO:0050896	response to stimulus		5.65221	16.9646		19.3509	47.8565
748
749	29	9	BIOLOGICAL_PROCESS	GO:0046916	cellular transition metal ion homeostasis						1.57282
750	29	4	BIOLOGICAL_PROCESS	GO:0019725	cellular homeostasis						1.46111
751	29	2	BIOLOGICAL_PROCESS	GO:0065008	regulation of biological quality						1.46745
752	29	1	BIOLOGICAL_PROCESS	GO:0065007	biological regulation		3.73723	21.4496		29.0533	55.0776
753	29	1	BIOLOGICAL_PROCESS	GO:0009987	cellular process			4.20414		2.08743	13.5612
754
755	30	9	BIOLOGICAL_PROCESS	GO:0048701	embryonic cranial skeleton morphogenesis			1.40326
756	30	8	BIOLOGICAL_PROCESS	GO:0048704	embryonic skeletal system morphogenesis			1.40326
757	30	7	BIOLOGICAL_PROCESS	GO:0048706	embryonic skeletal system development			1.32255
758	30	4	BIOLOGICAL_PROCESS	GO:0048731	system development						6.00773
759	30	3	BIOLOGICAL_PROCESS	GO:0007275	multicellular organism development						5.02852
760	30	3	BIOLOGICAL_PROCESS	GO:1904888	cranial skeletal system development			1.42686
761	30	3	BIOLOGICAL_PROCESS	GO:0009653	anatomical structure morphogenesis						1.7182
762	30	2	BIOLOGICAL_PROCESS	GO:0048856	anatomical structure development						5.8058
763	30	1	BIOLOGICAL_PROCESS	GO:0032502	developmental process					1.302	5.90051
764	30	1	BIOLOGICAL_PROCESS	GO:0032501	multicellular organismal process		1.89075				4.75698
765
766	31	9	BIOLOGICAL_PROCESS	GO:2000660	negative regulation of interleukin-1-mediated signaling pathway		2.29401			1.42982
767	31	8	BIOLOGICAL_PROCESS	GO:2000659	regulation of interleukin-1-mediated signaling pathway		2.29401			1.42982
768	31	8	BIOLOGICAL_PROCESS	GO:0001960	negative regulation of cytokine-mediated signaling pathway		1.68932
769	31	7	BIOLOGICAL_PROCESS	GO:0070498	interleukin-1-mediated signaling pathway		2.29401			1.42982
770	31	7	BIOLOGICAL_PROCESS	GO:0001959	regulation of cytokine-mediated signaling pathway		5.85314	2.53482		5.00457	2.14478
771	31	6	BIOLOGICAL_PROCESS	GO:0009968	negative regulation of signal transduction		4.89282	1.37996		4.64863	3.69451
772	31	6	BIOLOGICAL_PROCESS	GO:0060761	negative regulation of response to cytokine stimulus		1.68932
773	31	6	BIOLOGICAL_PROCESS	GO:0019221	cytokine-mediated signaling pathway		6.57554	11.8783		16.926	21.9109
774	31	6	BIOLOGICAL_PROCESS	GO:0071347	cellular response to interleukin-1		2.29401			1.42982
775	31	5	BIOLOGICAL_PROCESS	GO:0007166	cell surface receptor signaling pathway		2.84451	11.1556		11.3755	22.7072
776	31	5	BIOLOGICAL_PROCESS	GO:0009966	regulation of signal transduction		1.87133	1.99768		2.61747	5.5595
777	31	5	BIOLOGICAL_PROCESS	GO:0071345	cellular response to cytokine stimulus		6.57554	11.7485		16.81	21.6297
778	31	5	BIOLOGICAL_PROCESS	GO:0010648	negative regulation of cell communication		4.89282	1.61386		4.57605	3.85721
779	31	5	BIOLOGICAL_PROCESS	GO:0060759	regulation of response to cytokine stimulus		5.85314	2.53482		5.00457	2.14478
780	31	5	BIOLOGICAL_PROCESS	GO:0070555	response to interleukin-1		2.29401			1.42982
781	31	4	BIOLOGICAL_PROCESS	GO:0007165	signal transduction		3.4911	15.858		17.743	39.8261
782	31	4	BIOLOGICAL_PROCESS	GO:0048585	negative regulation of response to stimulus		4.29473	1.70489		5.38436	3.38651
783	31	4	BIOLOGICAL_PROCESS	GO:0023057	negative regulation of signaling		4.89282	1.61386		4.57605	3.85721
784	31	4	BIOLOGICAL_PROCESS	GO:0048523	negative regulation of cellular process		3.2862	7.16594		7.52882	8.91121
785	31	4	BIOLOGICAL_PROCESS	GO:0071310	cellular response to organic substance		3.42924	3.91337		5.5876	12.0991
786	31	4	BIOLOGICAL_PROCESS	GO:0034097	response to cytokine		6.57554	12.2484		17.5741	22.1474
787	31	4	BIOLOGICAL_PROCESS	GO:0010646	regulation of cell communication		1.91013	1.72134		2.49777	5.72554
788	31	3	BIOLOGICAL_PROCESS	GO:0010033	response to organic substance		5.14649	3.46844		7.02099	12.0708
789	31	3	BIOLOGICAL_PROCESS	GO:0023051	regulation of signaling		2.68625	1.87335		2.27128	5.93814
790	31	3	BIOLOGICAL_PROCESS	GO:0048519	negative regulation of biological process		2.50094	5.87452		7.13187	6.61312
791	31	3	BIOLOGICAL_PROCESS	GO:0070887	cellular response to chemical stimulus		5.68557	7.80884		8.99395	21.4175
792	31	3	BIOLOGICAL_PROCESS	GO:0050794	regulation of cellular process		3.79624	20.069		32.244	47.2467
793	31	3	BIOLOGICAL_PROCESS	GO:0048583	regulation of response to stimulus		2.68625	2.86864		5.1563	8.71194
794	31	2	BIOLOGICAL_PROCESS	GO:0050789	regulation of biological process		4.29473	19.9774		31.3246	48.5161
795	31	2	BIOLOGICAL_PROCESS	GO:0007154	cell communication		3.4733	15.8545		18.1956	39.3097
796	31	2	BIOLOGICAL_PROCESS	GO:0051716	cellular response to stimulus		3.16256	13.3116		15.3163	36.2779
797	31	2	BIOLOGICAL_PROCESS	GO:0042221	response to chemical		4.88146	6.32852		7.92761	20.0649
798	31	1	BIOLOGICAL_PROCESS	GO:0050896	response to stimulus		5.65221	16.9646		19.3509	47.8565
799	31	1	BIOLOGICAL_PROCESS	GO:0009987	cellular process			4.20414		2.08743	13.5612
800	31	1	BIOLOGICAL_PROCESS	GO:0065007	biological regulation		3.73723	21.4496		29.0533	55.0776
801	31	1	BIOLOGICAL_PROCESS	GO:0023052	signaling		3.91901	16.0402		18.2482	39.3097
802
803	32	8	BIOLOGICAL_PROCESS	GO:0002687	positive regulation of leukocyte migration					1.33879	1.58684
804	32	7	BIOLOGICAL_PROCESS	GO:0002685	regulation of leukocyte migration		1.90788			1.34648	2.82706
805	32	7	BIOLOGICAL_PROCESS	GO:0030335	positive regulation of cell migration		1.71448
806	32	6	BIOLOGICAL_PROCESS	GO:2000147	positive regulation of cell motility		1.71448
807	32	6	BIOLOGICAL_PROCESS	GO:0030334	regulation of cell migration						2.19717
808	32	5	BIOLOGICAL_PROCESS	GO:0050900	leukocyte migration						2.08518
809	32	5	BIOLOGICAL_PROCESS	GO:0051272	positive regulation of cellular component movement		1.71448
810	32	5	BIOLOGICAL_PROCESS	GO:2000145	regulation of cell motility						1.73444
811	32	4	BIOLOGICAL_PROCESS	GO:0016477	cell migration		3.31024	4.47792		5.75364	16.7188
812	32	4	BIOLOGICAL_PROCESS	GO:0051270	regulation of cellular component movement						1.41188
813	32	4	BIOLOGICAL_PROCESS	GO:0048522	positive regulation of cellular process						2.54573
814	32	4	BIOLOGICAL_PROCESS	GO:0040017	positive regulation of locomotion		1.71448
815	32	4	BIOLOGICAL_PROCESS	GO:0002684	positive regulation of immune system process						2.58551
816	32	3	BIOLOGICAL_PROCESS	GO:0048518	positive regulation of biological process						4.17397
817	32	3	BIOLOGICAL_PROCESS	GO:0050794	regulation of cellular process		3.79624	20.069		32.244	47.2467
818	32	3	BIOLOGICAL_PROCESS	GO:0032879	regulation of localization						3.03428
819	32	3	BIOLOGICAL_PROCESS	GO:0040012	regulation of locomotion		1.71448				1.32478
820	32	3	BIOLOGICAL_PROCESS	GO:0048870	cell motility		3.01287	2.12968		3.97386	10.7396
821	32	3	BIOLOGICAL_PROCESS	GO:0002682	regulation of immune system process		4.33448			4.40559	6.97043
822	32	2	BIOLOGICAL_PROCESS	GO:0051674	localization of cell		3.01287	2.12968		3.97386	10.7396
823	32	2	BIOLOGICAL_PROCESS	GO:0006928	movement of cell or subcellular component		1.90788	1.43017		1.30744	8.0324
824	32	2	BIOLOGICAL_PROCESS	GO:0050789	regulation of biological process		4.29473	19.9774		31.3246	48.5161
825	32	1	BIOLOGICAL_PROCESS	GO:0002376	immune system process		7.23625	14.629		26.4522	30.1852
826	32	1	BIOLOGICAL_PROCESS	GO:0009987	cellular process			4.20414		2.08743	13.5612
827	32	1	BIOLOGICAL_PROCESS	GO:0065007	biological regulation		3.73723	21.4496		29.0533	55.0776
828	32	1	BIOLOGICAL_PROCESS	GO:0040011	locomotion		1.99803	3.70844		5.4226	15.6505
829
830	33	8	BIOLOGICAL_PROCESS	GO:0003318	cell migration to the midline involved in heart development						2.59221
831	33	7	BIOLOGICAL_PROCESS	GO:0060973	cell migration involved in heart development						1.58684
832	33	5	BIOLOGICAL_PROCESS	GO:0072359	circulatory system development						3.38764
833	33	4	BIOLOGICAL_PROCESS	GO:0048731	system development						6.00773
834	33	4	BIOLOGICAL_PROCESS	GO:0016477	cell migration		3.31024	4.47792		5.75364	16.7188
835	33	3	BIOLOGICAL_PROCESS	GO:0007275	multicellular organism development						5.02852
836	33	3	BIOLOGICAL_PROCESS	GO:0048870	cell motility		3.01287	2.12968		3.97386	10.7396
837	33	2	BIOLOGICAL_PROCESS	GO:0051674	localization of cell		3.01287	2.12968		3.97386	10.7396
838	33	2	BIOLOGICAL_PROCESS	GO:0006928	movement of cell or subcellular component		1.90788	1.43017		1.30744	8.0324
839	33	2	BIOLOGICAL_PROCESS	GO:0048856	anatomical structure development						5.8058
840	33	1	BIOLOGICAL_PROCESS	GO:0032501	multicellular organismal process		1.89075				4.75698
841	33	1	BIOLOGICAL_PROCESS	GO:0040011	locomotion		1.99803	3.70844		5.4226	15.6505
842	33	1	BIOLOGICAL_PROCESS	GO:0032502	developmental process					1.302	5.90051
843	33	1	BIOLOGICAL_PROCESS	GO:0009987	cellular process			4.20414		2.08743	13.5612
844
845	34	8	BIOLOGICAL_PROCESS	GO:0006857	oligopeptide transport						1.39253
846
847	35	8	BIOLOGICAL_PROCESS	GO:0007179	transforming growth factor beta receptor signaling pathway						1.66784
848	35	7	BIOLOGICAL_PROCESS	GO:0007178	transmembrane receptor protein serine/threonine kinase signaling pathway						1.64507
849	35	6	BIOLOGICAL_PROCESS	GO:0071560	cellular response to transforming growth factor beta stimulus						1.66784
850	35	6	BIOLOGICAL_PROCESS	GO:0007167	enzyme linked receptor protein signaling pathway						7.18408
851	35	5	BIOLOGICAL_PROCESS	GO:0007166	cell surface receptor signaling pathway		2.84451	11.1556		11.3755	22.7072
852	35	5	BIOLOGICAL_PROCESS	GO:0071559	response to transforming growth factor beta						1.66784
853	35	4	BIOLOGICAL_PROCESS	GO:0007165	signal transduction		3.4911	15.858		17.743	39.8261
854	35	4	BIOLOGICAL_PROCESS	GO:0071310	cellular response to organic substance		3.42924	3.91337		5.5876	12.0991
855	35	3	BIOLOGICAL_PROCESS	GO:0010033	response to organic substance		5.14649	3.46844		7.02099	12.0708
856	35	3	BIOLOGICAL_PROCESS	GO:0070887	cellular response to chemical stimulus		5.68557	7.80884		8.99395	21.4175
857	35	3	BIOLOGICAL_PROCESS	GO:0050794	regulation of cellular process		3.79624	20.069		32.244	47.2467
858	35	2	BIOLOGICAL_PROCESS	GO:0050789	regulation of biological process		4.29473	19.9774		31.3246	48.5161
859	35	2	BIOLOGICAL_PROCESS	GO:0007154	cell communication		3.4733	15.8545		18.1956	39.3097
860	35	2	BIOLOGICAL_PROCESS	GO:0042221	response to chemical		4.88146	6.32852		7.92761	20.0649
861	35	2	BIOLOGICAL_PROCESS	GO:0051716	cellular response to stimulus		3.16256	13.3116		15.3163	36.2779
862	35	1	BIOLOGICAL_PROCESS	GO:0023052	signaling		3.91901	16.0402		18.2482	39.3097
863	35	1	BIOLOGICAL_PROCESS	GO:0065007	biological regulation		3.73723	21.4496		29.0533	55.0776
864	35	1	BIOLOGICAL_PROCESS	GO:0050896	response to stimulus		5.65221	16.9646		19.3509	47.8565
865	35	1	BIOLOGICAL_PROCESS	GO:0009987	cellular process			4.20414		2.08743	13.5612
866
867	36	8	BIOLOGICAL_PROCESS	GO:0007271	synaptic transmission, cholinergic		1.32366
868	36	2	BIOLOGICAL_PROCESS	GO:0007154	cell communication		3.4733	15.8545		18.1956	39.3097
869	36	1	BIOLOGICAL_PROCESS	GO:0009987	cellular process			4.20414		2.08743	13.5612
870	36	1	BIOLOGICAL_PROCESS	GO:0023052	signaling		3.91901	16.0402		18.2482	39.3097
871
872	37	8	BIOLOGICAL_PROCESS	GO:0010739	positive regulation of protein kinase A signaling			1.61641
873	37	7	BIOLOGICAL_PROCESS	GO:0010738	regulation of protein kinase A signaling			3.58876			1.30563
874	37	6	BIOLOGICAL_PROCESS	GO:0010737	protein kinase A signaling			2.86827
875	37	5	BIOLOGICAL_PROCESS	GO:0035556	intracellular signal transduction			2.68438			7.3856
876	37	5	BIOLOGICAL_PROCESS	GO:0009966	regulation of signal transduction		1.87133	1.99768		2.61747	5.5595
877	37	4	BIOLOGICAL_PROCESS	GO:0007165	signal transduction		3.4911	15.858		17.743	39.8261
878	37	4	BIOLOGICAL_PROCESS	GO:0048522	positive regulation of cellular process						2.54573
879	37	4	BIOLOGICAL_PROCESS	GO:0010646	regulation of cell communication		1.91013	1.72134		2.49777	5.72554
880	37	4	BIOLOGICAL_PROCESS	GO:0048584	positive regulation of response to stimulus						1.49127
881	37	3	BIOLOGICAL_PROCESS	GO:0023051	regulation of signaling		2.68625	1.87335		2.27128	5.93814
882	37	3	BIOLOGICAL_PROCESS	GO:0048518	positive regulation of biological process						4.17397
883	37	3	BIOLOGICAL_PROCESS	GO:0050794	regulation of cellular process		3.79624	20.069		32.244	47.2467
884	37	3	BIOLOGICAL_PROCESS	GO:0048583	regulation of response to stimulus		2.68625	2.86864		5.1563	8.71194
885	37	2	BIOLOGICAL_PROCESS	GO:0050789	regulation of biological process		4.29473	19.9774		31.3246	48.5161
886	37	2	BIOLOGICAL_PROCESS	GO:0007154	cell communication		3.4733	15.8545		18.1956	39.3097
887	37	2	BIOLOGICAL_PROCESS	GO:0051716	cellular response to stimulus		3.16256	13.3116		15.3163	36.2779
888	37	1	BIOLOGICAL_PROCESS	GO:0023052	signaling		3.91901	16.0402		18.2482	39.3097
889	37	1	BIOLOGICAL_PROCESS	GO:0009987	cellular process			4.20414		2.08743	13.5612
890	37	1	BIOLOGICAL_PROCESS	GO:0065007	biological regulation		3.73723	21.4496		29.0533	55.0776
891	37	1	BIOLOGICAL_PROCESS	GO:0050896	response to stimulus		5.65221	16.9646		19.3509	47.8565
892
893	38	8	BIOLOGICAL_PROCESS	GO:0016444	somatic cell DNA recombination						1.39253
894	38	1	BIOLOGICAL_PROCESS	GO:0009987	cellular process			4.20414		2.08743	13.5612
895
896	39	8	BIOLOGICAL_PROCESS	GO:0030111	regulation of Wnt signaling pathway						1.57215
897	39	5	BIOLOGICAL_PROCESS	GO:0009966	regulation of signal transduction		1.87133	1.99768		2.61747	5.5595
898	39	5	BIOLOGICAL_PROCESS	GO:0007166	cell surface receptor signaling pathway		2.84451	11.1556		11.3755	22.7072
899	39	4	BIOLOGICAL_PROCESS	GO:0010646	regulation of cell communication		1.91013	1.72134		2.49777	5.72554
900	39	4	BIOLOGICAL_PROCESS	GO:0007165	signal transduction		3.4911	15.858		17.743	39.8261
901	39	3	BIOLOGICAL_PROCESS	GO:0050794	regulation of cellular process		3.79624	20.069		32.244	47.2467
902	39	3	BIOLOGICAL_PROCESS	GO:0048583	regulation of response to stimulus		2.68625	2.86864		5.1563	8.71194
903	39	3	BIOLOGICAL_PROCESS	GO:0023051	regulation of signaling		2.68625	1.87335		2.27128	5.93814
904	39	2	BIOLOGICAL_PROCESS	GO:0051716	cellular response to stimulus		3.16256	13.3116		15.3163	36.2779
905	39	2	BIOLOGICAL_PROCESS	GO:0007154	cell communication		3.4733	15.8545		18.1956	39.3097
906	39	2	BIOLOGICAL_PROCESS	GO:0050789	regulation of biological process		4.29473	19.9774		31.3246	48.5161
907	39	1	BIOLOGICAL_PROCESS	GO:0023052	signaling		3.91901	16.0402		18.2482	39.3097
908	39	1	BIOLOGICAL_PROCESS	GO:0009987	cellular process			4.20414		2.08743	13.5612
909	39	1	BIOLOGICAL_PROCESS	GO:0050896	response to stimulus		5.65221	16.9646		19.3509	47.8565
910	39	1	BIOLOGICAL_PROCESS	GO:0065007	biological regulation		3.73723	21.4496		29.0533	55.0776
911
912	40	8	BIOLOGICAL_PROCESS	GO:0031110	regulation of microtubule polymerization or depolymerization					2.13681
913	40	7	BIOLOGICAL_PROCESS	GO:0070507	regulation of microtubule cytoskeleton organization					1.88013
914	40	7	BIOLOGICAL_PROCESS	GO:0031109	microtubule polymerization or depolymerization					1.81266
915	40	4	BIOLOGICAL_PROCESS	GO:0032886	regulation of microtubule-based process					1.77479
916	40	3	BIOLOGICAL_PROCESS	GO:0050794	regulation of cellular process		3.79624	20.069		32.244	47.2467
917	40	2	BIOLOGICAL_PROCESS	GO:0050789	regulation of biological process		4.29473	19.9774		31.3246	48.5161
918	40	1	BIOLOGICAL_PROCESS	GO:0009987	cellular process			4.20414		2.08743	13.5612
919	40	1	BIOLOGICAL_PROCESS	GO:0065007	biological regulation		3.73723	21.4496		29.0533	55.0776
920
921	41	8	BIOLOGICAL_PROCESS	GO:0035335	peptidyl-tyrosine dephosphorylation						1.50799
922	41	6	BIOLOGICAL_PROCESS	GO:0006464	cellular protein modification process			5.13167		2.179	13.7576
923	41	5	BIOLOGICAL_PROCESS	GO:0044267	cellular protein metabolic process			2.00377			6.82929
924	41	5	BIOLOGICAL_PROCESS	GO:0036211	protein modification process			5.13167		2.179	13.7576
925	41	4	BIOLOGICAL_PROCESS	GO:0043412	macromolecule modification			4.55542		1.59318	12.3838
926	41	4	BIOLOGICAL_PROCESS	GO:0006796	phosphate-containing compound metabolic process			2.5361			7.95956
927	41	4	BIOLOGICAL_PROCESS	GO:0019538	protein metabolic process			2.26191			7.53026
928	41	3	BIOLOGICAL_PROCESS	GO:0006793	phosphorus metabolic process			2.53482			8.12587
929	41	3	BIOLOGICAL_PROCESS	GO:1901564	organonitrogen compound metabolic process			4.20414			12.961
930	41	1	BIOLOGICAL_PROCESS	GO:0009987	cellular process			4.20414		2.08743	13.5612
931
932	42	8	BIOLOGICAL_PROCESS	GO:0038084	vascular endothelial growth factor signaling pathway						1.7963
933	42	7	BIOLOGICAL_PROCESS	GO:0007169	transmembrane receptor protein tyrosine kinase signaling pathway						5.28073
934	42	6	BIOLOGICAL_PROCESS	GO:0007167	enzyme linked receptor protein signaling pathway						7.18408
935	42	6	BIOLOGICAL_PROCESS	GO:0035924	cellular response to vascular endothelial growth factor stimulus						1.7963
936	42	5	BIOLOGICAL_PROCESS	GO:0007166	cell surface receptor signaling pathway		2.84451	11.1556		11.3755	22.7072
937	42	4	BIOLOGICAL_PROCESS	GO:0071310	cellular response to organic substance		3.42924	3.91337		5.5876	12.0991
938	42	4	BIOLOGICAL_PROCESS	GO:0007165	signal transduction		3.4911	15.858		17.743	39.8261
939	42	3	BIOLOGICAL_PROCESS	GO:0050794	regulation of cellular process		3.79624	20.069		32.244	47.2467
940	42	3	BIOLOGICAL_PROCESS	GO:0070887	cellular response to chemical stimulus		5.68557	7.80884		8.99395	21.4175
941	42	3	BIOLOGICAL_PROCESS	GO:0010033	response to organic substance		5.14649	3.46844		7.02099	12.0708
942	42	2	BIOLOGICAL_PROCESS	GO:0051716	cellular response to stimulus		3.16256	13.3116		15.3163	36.2779
943	42	2	BIOLOGICAL_PROCESS	GO:0042221	response to chemical		4.88146	6.32852		7.92761	20.0649
944	42	2	BIOLOGICAL_PROCESS	GO:0007154	cell communication		3.4733	15.8545		18.1956	39.3097
945	42	2	BIOLOGICAL_PROCESS	GO:0050789	regulation of biological process		4.29473	19.9774		31.3246	48.5161
946	42	1	BIOLOGICAL_PROCESS	GO:0065007	biological regulation		3.73723	21.4496		29.0533	55.0776
947	42	1	BIOLOGICAL_PROCESS	GO:0009987	cellular process			4.20414		2.08743	13.5612
948	42	1	BIOLOGICAL_PROCESS	GO:0023052	signaling		3.91901	16.0402		18.2482	39.3097
949	42	1	BIOLOGICAL_PROCESS	GO:0050896	response to stimulus		5.65221	16.9646		19.3509	47.8565
950
951	43	8	BIOLOGICAL_PROCESS	GO:0048010	vascular endothelial growth factor receptor signaling pathway						2.02427
952	43	7	BIOLOGICAL_PROCESS	GO:0007169	transmembrane receptor protein tyrosine kinase signaling pathway						5.28073
953	43	6	BIOLOGICAL_PROCESS	GO:0007167	enzyme linked receptor protein signaling pathway						7.18408
954	43	5	BIOLOGICAL_PROCESS	GO:0007166	cell surface receptor signaling pathway		2.84451	11.1556		11.3755	22.7072
955	43	4	BIOLOGICAL_PROCESS	GO:0007165	signal transduction		3.4911	15.858		17.743	39.8261
956	43	3	BIOLOGICAL_PROCESS	GO:0050794	regulation of cellular process		3.79624	20.069		32.244	47.2467
957	43	2	BIOLOGICAL_PROCESS	GO:0051716	cellular response to stimulus		3.16256	13.3116		15.3163	36.2779
958	43	2	BIOLOGICAL_PROCESS	GO:0007154	cell communication		3.4733	15.8545		18.1956	39.3097
959	43	2	BIOLOGICAL_PROCESS	GO:0050789	regulation of biological process		4.29473	19.9774		31.3246	48.5161
960	43	1	BIOLOGICAL_PROCESS	GO:0023052	signaling		3.91901	16.0402		18.2482	39.3097
961	43	1	BIOLOGICAL_PROCESS	GO:0065007	biological regulation		3.73723	21.4496		29.0533	55.0776
962	43	1	BIOLOGICAL_PROCESS	GO:0009987	cellular process			4.20414		2.08743	13.5612
963	43	1	BIOLOGICAL_PROCESS	GO:0050896	response to stimulus		5.65221	16.9646		19.3509	47.8565
964
965	44	8	BIOLOGICAL_PROCESS	GO:0050688	regulation of defense response to virus		1.68932
966	44	7	BIOLOGICAL_PROCESS	GO:0051607	defense response to virus			4.33706		2.23614	3.3032
967	44	6	BIOLOGICAL_PROCESS	GO:0140546	defense response to symbiont			4.33706		2.23614	3.3032
968	44	5	BIOLOGICAL_PROCESS	GO:0031347	regulation of defense response		3.79624	2.52892		3.75425	3.03468
969	44	5	BIOLOGICAL_PROCESS	GO:0009615	response to virus		3.16256	3.75112		3.75425	3.85721
970	44	5	BIOLOGICAL_PROCESS	GO:0098542	defense response to other organism		3.64588	3.96424		3.57758	6.27366
971	44	4	BIOLOGICAL_PROCESS	GO:0032101	regulation of response to external stimulus		3.16256	1.90166		4.10566	2.11913
972	44	4	BIOLOGICAL_PROCESS	GO:0080134	regulation of response to stress		1.75039			4.47002
973	44	4	BIOLOGICAL_PROCESS	GO:0051707	response to other organism		4.82221	3.36275		3.70223	5.99201
974	44	4	BIOLOGICAL_PROCESS	GO:0002831	regulation of response to biotic stimulus		4.89282	1.61274		2.75321
975	44	3	BIOLOGICAL_PROCESS	GO:0048583	regulation of response to stimulus		2.68625	2.86864		5.1563	8.71194
976	44	3	BIOLOGICAL_PROCESS	GO:0043207	response to external biotic stimulus		4.82221	3.36275		3.70223	5.99201
977	44	3	BIOLOGICAL_PROCESS	GO:0006952	defense response		7.23625	11.8245		12.9521	22.2028
978	44	3	BIOLOGICAL_PROCESS	GO:0002682	regulation of immune system process		4.33448			4.40559	6.97043
979	44	2	BIOLOGICAL_PROCESS	GO:0009605	response to external stimulus		5.68557	10.0787		13.3034	25.1221
980	44	2	BIOLOGICAL_PROCESS	GO:0006950	response to stress		6.78975	4.88409		10.3139	8.0324
981	44	2	BIOLOGICAL_PROCESS	GO:0050789	regulation of biological process		4.29473	19.9774		31.3246	48.5161
982	44	2	BIOLOGICAL_PROCESS	GO:0009607	response to biotic stimulus		4.82221	3.36275		3.70223	5.99201
983	44	2	BIOLOGICAL_PROCESS	GO:0002252	immune effector process			2.92043		1.302	3.93701
984	44	1	BIOLOGICAL_PROCESS	GO:0044419	biological process involved in interspecies interaction between organisms		5.42832	2.5361		3.36969	4.74132
985	44	1	BIOLOGICAL_PROCESS	GO:0050896	response to stimulus		5.65221	16.9646		19.3509	47.8565
986	44	1	BIOLOGICAL_PROCESS	GO:0002376	immune system process		7.23625	14.629		26.4522	30.1852
987	44	1	BIOLOGICAL_PROCESS	GO:0065007	biological regulation		3.73723	21.4496		29.0533	55.0776
988
989	45	8	BIOLOGICAL_PROCESS	GO:0060070	canonical Wnt signaling pathway						1.69552
990	45	5	BIOLOGICAL_PROCESS	GO:0007166	cell surface receptor signaling pathway		2.84451	11.1556		11.3755	22.7072
991	45	4	BIOLOGICAL_PROCESS	GO:0007165	signal transduction		3.4911	15.858		17.743	39.8261
992	45	3	BIOLOGICAL_PROCESS	GO:0050794	regulation of cellular process		3.79624	20.069		32.244	47.2467
993	45	2	BIOLOGICAL_PROCESS	GO:0050789	regulation of biological process		4.29473	19.9774		31.3246	48.5161
994	45	2	BIOLOGICAL_PROCESS	GO:0051716	cellular response to stimulus		3.16256	13.3116		15.3163	36.2779
995	45	2	BIOLOGICAL_PROCESS	GO:0007154	cell communication		3.4733	15.8545		18.1956	39.3097
996	45	1	BIOLOGICAL_PROCESS	GO:0050896	response to stimulus		5.65221	16.9646		19.3509	47.8565
997	45	1	BIOLOGICAL_PROCESS	GO:0023052	signaling		3.91901	16.0402		18.2482	39.3097
998	45	1	BIOLOGICAL_PROCESS	GO:0009987	cellular process			4.20414		2.08743	13.5612
999	45	1	BIOLOGICAL_PROCESS	GO:0065007	biological regulation		3.73723	21.4496		29.0533	55.0776
1000
1001	46	8	BIOLOGICAL_PROCESS	GO:0099500	vesicle fusion to plasma membrane			1.97804		1.65593
1002	46	7	BIOLOGICAL_PROCESS	GO:0006906	vesicle fusion			2.1056		2.31488
1003	46	6	BIOLOGICAL_PROCESS	GO:0090174	organelle membrane fusion			2.04045		2.27128
1004	46	5	BIOLOGICAL_PROCESS	GO:0048284	organelle fusion			2.24999		1.91801
1005	46	5	BIOLOGICAL_PROCESS	GO:0061025	membrane fusion			1.70695		1.87488
1006	46	1	BIOLOGICAL_PROCESS	GO:0009987	cellular process			4.20414		2.08743	13.5612
1007
1008	47	7	BIOLOGICAL_PROCESS	GO:0001819	positive regulation of cytokine production			1.81681
1009	47	6	BIOLOGICAL_PROCESS	GO:0001817	regulation of cytokine production			1.77577			1.58242
1010	47	5	BIOLOGICAL_PROCESS	GO:0010468	regulation of gene expression					17.1597	5.00629
1011	47	5	BIOLOGICAL_PROCESS	GO:0001816	cytokine production			1.77577			1.58242
1012	47	4	BIOLOGICAL_PROCESS	GO:0060255	regulation of macromolecule metabolic process			1.81856		16.7162	7.81775
1013	47	4	BIOLOGICAL_PROCESS	GO:0010467	gene expression					6.24152
1014	47	3	BIOLOGICAL_PROCESS	GO:0019222	regulation of metabolic process			1.92995		17.2234	8.39607
1015	47	3	BIOLOGICAL_PROCESS	GO:0051239	regulation of multicellular organismal process		1.92804				1.68201
1016	47	3	BIOLOGICAL_PROCESS	GO:0048518	positive regulation of biological process						4.17397
1017	47	2	BIOLOGICAL_PROCESS	GO:0050789	regulation of biological process		4.29473	19.9774		31.3246	48.5161
1018	47	1	BIOLOGICAL_PROCESS	GO:0065007	biological regulation		3.73723	21.4496		29.0533	55.0776
1019	47	1	BIOLOGICAL_PROCESS	GO:0032501	multicellular organismal process		1.89075				4.75698
1020
1021	48	7	BIOLOGICAL_PROCESS	GO:0005977	glycogen metabolic process						1.61466
1022	48	6	BIOLOGICAL_PROCESS	GO:0006073	cellular glucan metabolic process						1.61466
1023	48	5	BIOLOGICAL_PROCESS	GO:0044264	cellular polysaccharide metabolic process						1.61466
1024	48	5	BIOLOGICAL_PROCESS	GO:0044042	glucan metabolic process						1.61466
1025	48	5	BIOLOGICAL_PROCESS	GO:0006112	energy reserve metabolic process						1.48926
1026	48	4	BIOLOGICAL_PROCESS	GO:0044262	cellular carbohydrate metabolic process						2.27425
1027	48	4	BIOLOGICAL_PROCESS	GO:0005976	polysaccharide metabolic process						2.00641
1028	48	3	BIOLOGICAL_PROCESS	GO:0005975	carbohydrate metabolic process						2.02427
1029	48	1	BIOLOGICAL_PROCESS	GO:0009987	cellular process			4.20414		2.08743	13.5612
1030
1031	49	7	BIOLOGICAL_PROCESS	GO:0006942	regulation of striated muscle contraction		2.06471
1032	49	6	BIOLOGICAL_PROCESS	GO:0006937	regulation of muscle contraction		1.96463
1033	49	5	BIOLOGICAL_PROCESS	GO:0006941	striated muscle contraction		3.16256
1034	49	5	BIOLOGICAL_PROCESS	GO:0090257	regulation of muscle system process		1.92804
1035	49	4	BIOLOGICAL_PROCESS	GO:0044057	regulation of system process		1.65228
1036	49	4	BIOLOGICAL_PROCESS	GO:0006936	muscle contraction		1.93753
1037	49	3	BIOLOGICAL_PROCESS	GO:0051239	regulation of multicellular organismal process		1.92804				1.68201
1038	49	3	BIOLOGICAL_PROCESS	GO:0003012	muscle system process		1.87867
1039	49	2	BIOLOGICAL_PROCESS	GO:0050789	regulation of biological process		4.29473	19.9774		31.3246	48.5161
1040	49	1	BIOLOGICAL_PROCESS	GO:0032501	multicellular organismal process		1.89075				4.75698
1041	49	1	BIOLOGICAL_PROCESS	GO:0065007	biological regulation		3.73723	21.4496		29.0533	55.0776
1042
1043	50	7	BIOLOGICAL_PROCESS	GO:0018149	peptide cross-linking					1.81794	2.04159
1044	50	6	BIOLOGICAL_PROCESS	GO:0006464	cellular protein modification process			5.13167		2.179	13.7576
1045	50	5	BIOLOGICAL_PROCESS	GO:0044267	cellular protein metabolic process			2.00377			6.82929
1046	50	5	BIOLOGICAL_PROCESS	GO:0036211	protein modification process			5.13167		2.179	13.7576
1047	50	4	BIOLOGICAL_PROCESS	GO:0019538	protein metabolic process			2.26191			7.53026
1048	50	4	BIOLOGICAL_PROCESS	GO:0043412	macromolecule modification			4.55542		1.59318	12.3838
1049	50	3	BIOLOGICAL_PROCESS	GO:1901564	organonitrogen compound metabolic process			4.20414			12.961
1050	50	1	BIOLOGICAL_PROCESS	GO:0009987	cellular process			4.20414		2.08743	13.5612
1051
1052	51	7	BIOLOGICAL_PROCESS	GO:0033209	tumor necrosis factor-mediated signaling pathway		1.97981	2.00299		2.32939	1.56897
1053	51	6	BIOLOGICAL_PROCESS	GO:0071356	cellular response to tumor necrosis factor		1.97981	2.00299		2.32939	1.56897
1054	51	6	BIOLOGICAL_PROCESS	GO:0019221	cytokine-mediated signaling pathway		6.57554	11.8783		16.926	21.9109
1055	51	5	BIOLOGICAL_PROCESS	GO:0071345	cellular response to cytokine stimulus		6.57554	11.7485		16.81	21.6297
1056	51	5	BIOLOGICAL_PROCESS	GO:0034612	response to tumor necrosis factor		1.97981	2.00299		2.32939	1.56897
1057	51	5	BIOLOGICAL_PROCESS	GO:0007166	cell surface receptor signaling pathway		2.84451	11.1556		11.3755	22.7072
1058	51	4	BIOLOGICAL_PROCESS	GO:0007165	signal transduction		3.4911	15.858		17.743	39.8261
1059	51	4	BIOLOGICAL_PROCESS	GO:0034097	response to cytokine		6.57554	12.2484		17.5741	22.1474
1060	51	4	BIOLOGICAL_PROCESS	GO:0071310	cellular response to organic substance		3.42924	3.91337		5.5876	12.0991
1061	51	3	BIOLOGICAL_PROCESS	GO:0070887	cellular response to chemical stimulus		5.68557	7.80884		8.99395	21.4175
1062	51	3	BIOLOGICAL_PROCESS	GO:0010033	response to organic substance		5.14649	3.46844		7.02099	12.0708
1063	51	3	BIOLOGICAL_PROCESS	GO:0050794	regulation of cellular process		3.79624	20.069		32.244	47.2467
1064	51	2	BIOLOGICAL_PROCESS	GO:0050789	regulation of biological process		4.29473	19.9774		31.3246	48.5161
1065	51	2	BIOLOGICAL_PROCESS	GO:0007154	cell communication		3.4733	15.8545		18.1956	39.3097
1066	51	2	BIOLOGICAL_PROCESS	GO:0042221	response to chemical		4.88146	6.32852		7.92761	20.0649
1067	51	2	BIOLOGICAL_PROCESS	GO:0051716	cellular response to stimulus		3.16256	13.3116		15.3163	36.2779
1068	51	1	BIOLOGICAL_PROCESS	GO:0050896	response to stimulus		5.65221	16.9646		19.3509	47.8565
1069	51	1	BIOLOGICAL_PROCESS	GO:0065007	biological regulation		3.73723	21.4496		29.0533	55.0776
1070	51	1	BIOLOGICAL_PROCESS	GO:0009987	cellular process			4.20414		2.08743	13.5612
1071	51	1	BIOLOGICAL_PROCESS	GO:0023052	signaling		3.91901	16.0402		18.2482	39.3097
1072
1073	52	7	BIOLOGICAL_PROCESS	GO:0035589	G protein-coupled purinergic nucleotide receptor signaling pathway					1.43288
1074	52	6	BIOLOGICAL_PROCESS	GO:0035590	purinergic nucleotide receptor signaling pathway			1.72134		2.61044
1075	52	5	BIOLOGICAL_PROCESS	GO:0007166	cell surface receptor signaling pathway		2.84451	11.1556		11.3755	22.7072
1076	52	4	BIOLOGICAL_PROCESS	GO:0007165	signal transduction		3.4911	15.858		17.743	39.8261
1077	52	3	BIOLOGICAL_PROCESS	GO:0050794	regulation of cellular process		3.79624	20.069		32.244	47.2467
1078	52	2	BIOLOGICAL_PROCESS	GO:0050789	regulation of biological process		4.29473	19.9774		31.3246	48.5161
1079	52	2	BIOLOGICAL_PROCESS	GO:0051716	cellular response to stimulus		3.16256	13.3116		15.3163	36.2779
1080	52	2	BIOLOGICAL_PROCESS	GO:0007154	cell communication		3.4733	15.8545		18.1956	39.3097
1081	52	1	BIOLOGICAL_PROCESS	GO:0050896	response to stimulus		5.65221	16.9646		19.3509	47.8565
1082	52	1	BIOLOGICAL_PROCESS	GO:0023052	signaling		3.91901	16.0402		18.2482	39.3097
1083	52	1	BIOLOGICAL_PROCESS	GO:0009987	cellular process			4.20414		2.08743	13.5612
1084	52	1	BIOLOGICAL_PROCESS	GO:0065007	biological regulation		3.73723	21.4496		29.0533	55.0776
1085
1086	53	7	BIOLOGICAL_PROCESS	GO:0043066	negative regulation of apoptotic process		3.01239
1087	53	6	BIOLOGICAL_PROCESS	GO:0043069	negative regulation of programmed cell death		2.97671
1088	53	6	BIOLOGICAL_PROCESS	GO:0042981	regulation of apoptotic process		1.68932	5.13167		5.30686	5.81228
1089	53	5	BIOLOGICAL_PROCESS	GO:0043067	regulation of programmed cell death		1.68932	5.12801		5.27386	5.62237
1090	53	5	BIOLOGICAL_PROCESS	GO:0060548	negative regulation of cell death		2.84774
1091	53	4	BIOLOGICAL_PROCESS	GO:0048523	negative regulation of cellular process		3.2862	7.16594		7.52882	8.91121
1092	53	4	BIOLOGICAL_PROCESS	GO:0010941	regulation of cell death		1.62373	4.96528		5.03038	5.24261
1093	53	4	BIOLOGICAL_PROCESS	GO:0006915	apoptotic process		1.62373	5.42332		8.01326	5.78158
1094	53	3	BIOLOGICAL_PROCESS	GO:0012501	programmed cell death		1.5828	5.13167		7.80305	5.68253
1095	53	3	BIOLOGICAL_PROCESS	GO:0050794	regulation of cellular process		3.79624	20.069		32.244	47.2467
1096	53	3	BIOLOGICAL_PROCESS	GO:0048519	negative regulation of biological process		2.50094	5.87452		7.13187	6.61312
1097	53	2	BIOLOGICAL_PROCESS	GO:0008219	cell death			2.80708		4.31289	2.5879
1098	53	2	BIOLOGICAL_PROCESS	GO:0050789	regulation of biological process		4.29473	19.9774		31.3246	48.5161
1099	53	1	BIOLOGICAL_PROCESS	GO:0065007	biological regulation		3.73723	21.4496		29.0533	55.0776
1100	53	1	BIOLOGICAL_PROCESS	GO:0009987	cellular process			4.20414		2.08743	13.5612
1101
1102	54	7	BIOLOGICAL_PROCESS	GO:0050766	positive regulation of phagocytosis		1.37225
1103	54	4	BIOLOGICAL_PROCESS	GO:0048522	positive regulation of cellular process						2.54573
1104	54	4	BIOLOGICAL_PROCESS	GO:0051049	regulation of transport						1.54467
1105	54	3	BIOLOGICAL_PROCESS	GO:0032879	regulation of localization						3.03428
1106	54	3	BIOLOGICAL_PROCESS	GO:0048518	positive regulation of biological process						4.17397
1107	54	3	BIOLOGICAL_PROCESS	GO:0050794	regulation of cellular process		3.79624	20.069		32.244	47.2467
1108	54	2	BIOLOGICAL_PROCESS	GO:0050789	regulation of biological process		4.29473	19.9774		31.3246	48.5161
1109	54	1	BIOLOGICAL_PROCESS	GO:0065007	biological regulation		3.73723	21.4496		29.0533	55.0776
1110	54	1	BIOLOGICAL_PROCESS	GO:0009987	cellular process			4.20414		2.08743	13.5612
1111
1112	55	7	BIOLOGICAL_PROCESS	GO:0070098	chemokine-mediated signaling pathway			1.52295		5.69174	9.75476
1113	55	6	BIOLOGICAL_PROCESS	GO:1990869	cellular response to chemokine			1.52295		5.69174	9.75476
1114	55	6	BIOLOGICAL_PROCESS	GO:0019221	cytokine-mediated signaling pathway		6.57554	11.8783		16.926	21.9109
1115	55	5	BIOLOGICAL_PROCESS	GO:1990868	response to chemokine			1.52295		5.69174	9.75476
1116	55	5	BIOLOGICAL_PROCESS	GO:0071345	cellular response to cytokine stimulus		6.57554	11.7485		16.81	21.6297
1117	55	5	BIOLOGICAL_PROCESS	GO:0007166	cell surface receptor signaling pathway		2.84451	11.1556		11.3755	22.7072
1118	55	4	BIOLOGICAL_PROCESS	GO:0007165	signal transduction		3.4911	15.858		17.743	39.8261
1119	55	4	BIOLOGICAL_PROCESS	GO:0034097	response to cytokine		6.57554	12.2484		17.5741	22.1474
1120	55	4	BIOLOGICAL_PROCESS	GO:0071310	cellular response to organic substance		3.42924	3.91337		5.5876	12.0991
1121	55	3	BIOLOGICAL_PROCESS	GO:0070887	cellular response to chemical stimulus		5.68557	7.80884		8.99395	21.4175
1122	55	3	BIOLOGICAL_PROCESS	GO:0010033	response to organic substance		5.14649	3.46844		7.02099	12.0708
1123	55	3	BIOLOGICAL_PROCESS	GO:0050794	regulation of cellular process		3.79624	20.069		32.244	47.2467
1124	55	2	BIOLOGICAL_PROCESS	GO:0050789	regulation of biological process		4.29473	19.9774		31.3246	48.5161
1125	55	2	BIOLOGICAL_PROCESS	GO:0051716	cellular response to stimulus		3.16256	13.3116		15.3163	36.2779
1126	55	2	BIOLOGICAL_PROCESS	GO:0042221	response to chemical		4.88146	6.32852		7.92761	20.0649
1127	55	2	BIOLOGICAL_PROCESS	GO:0007154	cell communication		3.4733	15.8545		18.1956	39.3097
1128	55	1	BIOLOGICAL_PROCESS	GO:0050896	response to stimulus		5.65221	16.9646		19.3509	47.8565
1129	55	1	BIOLOGICAL_PROCESS	GO:0065007	biological regulation		3.73723	21.4496		29.0533	55.0776
1130	55	1	BIOLOGICAL_PROCESS	GO:0009987	cellular process			4.20414		2.08743	13.5612
1131	55	1	BIOLOGICAL_PROCESS	GO:0023052	signaling		3.91901	16.0402		18.2482	39.3097
1132
1133	56	7	BIOLOGICAL_PROCESS	GO:0071586	CAAX-box protein processing			2.08934
1134	56	6	BIOLOGICAL_PROCESS	GO:0080120	CAAX-box protein maturation			2.08934
1135	56	5	BIOLOGICAL_PROCESS	GO:0044267	cellular protein metabolic process			2.00377			6.82929
1136	56	5	BIOLOGICAL_PROCESS	GO:0006508	proteolysis						5.3297
1137	56	4	BIOLOGICAL_PROCESS	GO:0019538	protein metabolic process			2.26191			7.53026
1138	56	4	BIOLOGICAL_PROCESS	GO:0010467	gene expression					6.24152
1139	56	3	BIOLOGICAL_PROCESS	GO:1901564	organonitrogen compound metabolic process			4.20414			12.961
1140	56	1	BIOLOGICAL_PROCESS	GO:0009987	cellular process			4.20414		2.08743	13.5612
1141
1142	57	7	BIOLOGICAL_PROCESS	GO:2000272	negative regulation of signaling receptor activity		1.52314
1143	57	6	BIOLOGICAL_PROCESS	GO:0010469	regulation of signaling receptor activity		1.71448	1.38723		4.94631	1.44649
1144	57	5	BIOLOGICAL_PROCESS	GO:0009966	regulation of signal transduction		1.87133	1.99768		2.61747	5.5595
1145	57	4	BIOLOGICAL_PROCESS	GO:0007165	signal transduction		3.4911	15.858		17.743	39.8261
1146	57	4	BIOLOGICAL_PROCESS	GO:0010646	regulation of cell communication		1.91013	1.72134		2.49777	5.72554
1147	57	3	BIOLOGICAL_PROCESS	GO:0023051	regulation of signaling		2.68625	1.87335		2.27128	5.93814
1148	57	3	BIOLOGICAL_PROCESS	GO:0048583	regulation of response to stimulus		2.68625	2.86864		5.1563	8.71194
1149	57	3	BIOLOGICAL_PROCESS	GO:0050794	regulation of cellular process		3.79624	20.069		32.244	47.2467
1150	57	3	BIOLOGICAL_PROCESS	GO:0044092	negative regulation of molecular function			2.8146		2.25793	7.3856
1151	57	2	BIOLOGICAL_PROCESS	GO:0050789	regulation of biological process		4.29473	19.9774		31.3246	48.5161
1152	57	2	BIOLOGICAL_PROCESS	GO:0065009	regulation of molecular function			2.9629		3.71725	10.038
1153	57	2	BIOLOGICAL_PROCESS	GO:0051716	cellular response to stimulus		3.16256	13.3116		15.3163	36.2779
1154	57	2	BIOLOGICAL_PROCESS	GO:0007154	cell communication		3.4733	15.8545		18.1956	39.3097
1155	57	1	BIOLOGICAL_PROCESS	GO:0050896	response to stimulus		5.65221	16.9646		19.3509	47.8565
1156	57	1	BIOLOGICAL_PROCESS	GO:0065007	biological regulation		3.73723	21.4496		29.0533	55.0776
1157	57	1	BIOLOGICAL_PROCESS	GO:0009987	cellular process			4.20414		2.08743	13.5612
1158	57	1	BIOLOGICAL_PROCESS	GO:0023052	signaling		3.91901	16.0402		18.2482	39.3097
1159
1160	58	6	BIOLOGICAL_PROCESS	GO:0002224	toll-like receptor signaling pathway			3.90304		1.72674	3.46637
1161	58	5	BIOLOGICAL_PROCESS	GO:0002221	pattern recognition receptor signaling pathway			3.62519		1.6235	3.19854
1162	58	4	BIOLOGICAL_PROCESS	GO:0007165	signal transduction		3.4911	15.858		17.743	39.8261
1163	58	3	BIOLOGICAL_PROCESS	GO:0050794	regulation of cellular process		3.79624	20.069		32.244	47.2467
1164	58	2	BIOLOGICAL_PROCESS	GO:0007154	cell communication		3.4733	15.8545		18.1956	39.3097
1165	58	2	BIOLOGICAL_PROCESS	GO:0051716	cellular response to stimulus		3.16256	13.3116		15.3163	36.2779
1166	58	2	BIOLOGICAL_PROCESS	GO:0050789	regulation of biological process		4.29473	19.9774		31.3246	48.5161
1167	58	1	BIOLOGICAL_PROCESS	GO:0065007	biological regulation		3.73723	21.4496		29.0533	55.0776
1168	58	1	BIOLOGICAL_PROCESS	GO:0050896	response to stimulus		5.65221	16.9646		19.3509	47.8565
1169	58	1	BIOLOGICAL_PROCESS	GO:0009987	cellular process			4.20414		2.08743	13.5612
1170	58	1	BIOLOGICAL_PROCESS	GO:0023052	signaling		3.91901	16.0402		18.2482	39.3097
1171
1172	59	6	BIOLOGICAL_PROCESS	GO:0002479	antigen processing and presentation of exogenous peptide antigen via MHC class I, TAP-dependent					1.42982
1173	59	5	BIOLOGICAL_PROCESS	GO:0042590	antigen processing and presentation of exogenous peptide antigen via MHC class I					1.42982
1174	59	4	BIOLOGICAL_PROCESS	GO:0002478	antigen processing and presentation of exogenous peptide antigen					1.42982
1175	59	4	BIOLOGICAL_PROCESS	GO:0002474	antigen processing and presentation of peptide antigen via MHC class I						3.38764
1176	59	3	BIOLOGICAL_PROCESS	GO:0048002	antigen processing and presentation of peptide antigen						3.38764
1177	59	3	BIOLOGICAL_PROCESS	GO:0019884	antigen processing and presentation of exogenous antigen					1.42982
1178	59	2	BIOLOGICAL_PROCESS	GO:0019882	antigen processing and presentation						3.81063
1179	59	1	BIOLOGICAL_PROCESS	GO:0002376	immune system process		7.23625	14.629		26.4522	30.1852
1180
1181	60	6	BIOLOGICAL_PROCESS	GO:0003376	sphingosine-1-phosphate receptor signaling pathway						2.5879
1182	60	5	BIOLOGICAL_PROCESS	GO:0007186	G protein-coupled receptor signaling pathway					2.71127	3.61286
1183	60	5	BIOLOGICAL_PROCESS	GO:0090520	sphingolipid mediated signaling pathway						2.5879
1184	60	4	BIOLOGICAL_PROCESS	GO:0007165	signal transduction		3.4911	15.858		17.743	39.8261
1185	60	3	BIOLOGICAL_PROCESS	GO:0050794	regulation of cellular process		3.79624	20.069		32.244	47.2467
1186	60	2	BIOLOGICAL_PROCESS	GO:0007154	cell communication		3.4733	15.8545		18.1956	39.3097
1187	60	2	BIOLOGICAL_PROCESS	GO:0051716	cellular response to stimulus		3.16256	13.3116		15.3163	36.2779
1188	60	2	BIOLOGICAL_PROCESS	GO:0050789	regulation of biological process		4.29473	19.9774		31.3246	48.5161
1189	60	1	BIOLOGICAL_PROCESS	GO:0023052	signaling		3.91901	16.0402		18.2482	39.3097
1190	60	1	BIOLOGICAL_PROCESS	GO:0009987	cellular process			4.20414		2.08743	13.5612
1191	60	1	BIOLOGICAL_PROCESS	GO:0065007	biological regulation		3.73723	21.4496		29.0533	55.0776
1192	60	1	BIOLOGICAL_PROCESS	GO:0050896	response to stimulus		5.65221	16.9646		19.3509	47.8565
1193
1194	61	6	BIOLOGICAL_PROCESS	GO:0006749	glutathione metabolic process						2.57009
1195	61	4	BIOLOGICAL_PROCESS	GO:0006575	cellular modified amino acid metabolic process						1.64507
1196	61	3	BIOLOGICAL_PROCESS	GO:1901564	organonitrogen compound metabolic process			4.20414			12.961
1197	61	1	BIOLOGICAL_PROCESS	GO:0009987	cellular process			4.20414		2.08743	13.5612
1198
1199	62	6	BIOLOGICAL_PROCESS	GO:0007050	cell cycle arrest						1.48926
1200	62	4	BIOLOGICAL_PROCESS	GO:0048523	negative regulation of cellular process		3.2862	7.16594		7.52882	8.91121
1201	62	3	BIOLOGICAL_PROCESS	GO:0048519	negative regulation of biological process		2.50094	5.87452		7.13187	6.61312
1202	62	3	BIOLOGICAL_PROCESS	GO:0050794	regulation of cellular process		3.79624	20.069		32.244	47.2467
1203	62	2	BIOLOGICAL_PROCESS	GO:0050789	regulation of biological process		4.29473	19.9774		31.3246	48.5161
1204	62	1	BIOLOGICAL_PROCESS	GO:0009987	cellular process			4.20414		2.08743	13.5612
1205	62	1	BIOLOGICAL_PROCESS	GO:0065007	biological regulation		3.73723	21.4496		29.0533	55.0776
1206
1207	63	6	BIOLOGICAL_PROCESS	GO:0007264	small GTPase mediated signal transduction						2.06378
1208	63	5	BIOLOGICAL_PROCESS	GO:0035556	intracellular signal transduction			2.68438			7.3856
1209	63	4	BIOLOGICAL_PROCESS	GO:0007165	signal transduction		3.4911	15.858		17.743	39.8261
1210	63	3	BIOLOGICAL_PROCESS	GO:0050794	regulation of cellular process		3.79624	20.069		32.244	47.2467
1211	63	2	BIOLOGICAL_PROCESS	GO:0050789	regulation of biological process		4.29473	19.9774		31.3246	48.5161
1212	63	2	BIOLOGICAL_PROCESS	GO:0007154	cell communication		3.4733	15.8545		18.1956	39.3097
1213	63	2	BIOLOGICAL_PROCESS	GO:0051716	cellular response to stimulus		3.16256	13.3116		15.3163	36.2779
1214	63	1	BIOLOGICAL_PROCESS	GO:0023052	signaling		3.91901	16.0402		18.2482	39.3097
1215	63	1	BIOLOGICAL_PROCESS	GO:0009987	cellular process			4.20414		2.08743	13.5612
1216	63	1	BIOLOGICAL_PROCESS	GO:0065007	biological regulation		3.73723	21.4496		29.0533	55.0776
1217	63	1	BIOLOGICAL_PROCESS	GO:0050896	response to stimulus		5.65221	16.9646		19.3509	47.8565
1218
1219	64	6	BIOLOGICAL_PROCESS	GO:0014902	myotube differentiation		1.62306
1220	64	5	BIOLOGICAL_PROCESS	GO:0051146	striated muscle cell differentiation		1.5244
1221	64	4	BIOLOGICAL_PROCESS	GO:0042692	muscle cell differentiation		1.44917
1222	64	3	BIOLOGICAL_PROCESS	GO:0061061	muscle structure development		3.13713
1223	64	3	BIOLOGICAL_PROCESS	GO:0030154	cell differentiation		1.33057				1.40807
1224	64	2	BIOLOGICAL_PROCESS	GO:0048869	cellular developmental process		1.83171				1.48179
1225	64	2	BIOLOGICAL_PROCESS	GO:0048856	anatomical structure development						5.8058
1226	64	1	BIOLOGICAL_PROCESS	GO:0032502	developmental process					1.302	5.90051
1227	64	1	BIOLOGICAL_PROCESS	GO:0009987	cellular process			4.20414		2.08743	13.5612
1228
1229	65	6	BIOLOGICAL_PROCESS	GO:0014909	smooth muscle cell migration					1.42982
1230	65	5	BIOLOGICAL_PROCESS	GO:0014812	muscle cell migration					1.42982
1231	65	4	BIOLOGICAL_PROCESS	GO:0016477	cell migration		3.31024	4.47792		5.75364	16.7188
1232	65	3	BIOLOGICAL_PROCESS	GO:0048870	cell motility		3.01287	2.12968		3.97386	10.7396
1233	65	2	BIOLOGICAL_PROCESS	GO:0051674	localization of cell		3.01287	2.12968		3.97386	10.7396
1234	65	2	BIOLOGICAL_PROCESS	GO:0006928	movement of cell or subcellular component		1.90788	1.43017		1.30744	8.0324
1235	65	1	BIOLOGICAL_PROCESS	GO:0040011	locomotion		1.99803	3.70844		5.4226	15.6505
1236	65	1	BIOLOGICAL_PROCESS	GO:0009987	cellular process			4.20414		2.08743	13.5612
1237
1238	66	6	BIOLOGICAL_PROCESS	GO:0030100	regulation of endocytosis				1.53876
1239	66	4	BIOLOGICAL_PROCESS	GO:0051049	regulation of transport						1.54467
1240	66	3	BIOLOGICAL_PROCESS	GO:0032879	regulation of localization						3.03428
1241	66	3	BIOLOGICAL_PROCESS	GO:0050794	regulation of cellular process		3.79624	20.069		32.244	47.2467
1242	66	2	BIOLOGICAL_PROCESS	GO:0050789	regulation of biological process		4.29473	19.9774		31.3246	48.5161
1243	66	1	BIOLOGICAL_PROCESS	GO:0065007	biological regulation		3.73723	21.4496		29.0533	55.0776
1244	66	1	BIOLOGICAL_PROCESS	GO:0009987	cellular process			4.20414		2.08743	13.5612
1245
1246	67	6	BIOLOGICAL_PROCESS	GO:0032185	septin cytoskeleton organization			1.41053
1247	67	1	BIOLOGICAL_PROCESS	GO:0009987	cellular process			4.20414		2.08743	13.5612
1248
1249	68	6	BIOLOGICAL_PROCESS	GO:0032922	circadian regulation of gene expression					1.99978
1250	68	5	BIOLOGICAL_PROCESS	GO:0010468	regulation of gene expression					17.1597	5.00629
1251	68	4	BIOLOGICAL_PROCESS	GO:0060255	regulation of macromolecule metabolic process			1.81856		16.7162	7.81775
1252	68	4	BIOLOGICAL_PROCESS	GO:0010467	gene expression					6.24152
1253	68	3	BIOLOGICAL_PROCESS	GO:0019222	regulation of metabolic process			1.92995		17.2234	8.39607
1254	68	2	BIOLOGICAL_PROCESS	GO:0007623	circadian rhythm					1.33879
1255	68	2	BIOLOGICAL_PROCESS	GO:0050789	regulation of biological process		4.29473	19.9774		31.3246	48.5161
1256	68	1	BIOLOGICAL_PROCESS	GO:0065007	biological regulation		3.73723	21.4496		29.0533	55.0776
1257	68	1	BIOLOGICAL_PROCESS	GO:0032501	multicellular organismal process		1.89075				4.75698
1258
1259	69	6	BIOLOGICAL_PROCESS	GO:0043330	response to exogenous dsRNA					1.42982
1260	69	5	BIOLOGICAL_PROCESS	GO:0043331	response to dsRNA					1.42982
1261	69	3	BIOLOGICAL_PROCESS	GO:0010033	response to organic substance		5.14649	3.46844		7.02099	12.0708
1262	69	2	BIOLOGICAL_PROCESS	GO:0042221	response to chemical		4.88146	6.32852		7.92761	20.0649
1263	69	1	BIOLOGICAL_PROCESS	GO:0050896	response to stimulus		5.65221	16.9646		19.3509	47.8565
1264
1265	70	6	BIOLOGICAL_PROCESS	GO:0045104	intermediate filament cytoskeleton organization			1.7496
1266	70	2	BIOLOGICAL_PROCESS	GO:0045103	intermediate filament-based process			1.7496
1267	70	1	BIOLOGICAL_PROCESS	GO:0009987	cellular process			4.20414		2.08743	13.5612
1268
1269	71	6	BIOLOGICAL_PROCESS	GO:0046835	carbohydrate phosphorylation						1.57479
1270	71	5	BIOLOGICAL_PROCESS	GO:0016310	phosphorylation			3.84474			7.67825
1271	71	4	BIOLOGICAL_PROCESS	GO:0044262	cellular carbohydrate metabolic process						2.27425
1272	71	4	BIOLOGICAL_PROCESS	GO:0006796	phosphate-containing compound metabolic process			2.5361			7.95956
1273	71	3	BIOLOGICAL_PROCESS	GO:0005975	carbohydrate metabolic process						2.02427
1274	71	3	BIOLOGICAL_PROCESS	GO:0006793	phosphorus metabolic process			2.53482			8.12587
1275	71	1	BIOLOGICAL_PROCESS	GO:0009987	cellular process			4.20414		2.08743	13.5612
1276
1277	72	6	BIOLOGICAL_PROCESS	GO:0048608	reproductive structure development						1.30563
1278	72	5	BIOLOGICAL_PROCESS	GO:0061458	reproductive system development						1.30563
1279	72	4	BIOLOGICAL_PROCESS	GO:0048731	system development						6.00773
1280	72	3	BIOLOGICAL_PROCESS	GO:0003006	developmental process involved in reproduction				2.28877
1281	72	3	BIOLOGICAL_PROCESS	GO:0007275	multicellular organism development						5.02852
1282	72	2	BIOLOGICAL_PROCESS	GO:0048856	anatomical structure development						5.8058
1283	72	2	BIOLOGICAL_PROCESS	GO:0022414	reproductive process				2.72077
1284	72	1	BIOLOGICAL_PROCESS	GO:0032501	multicellular organismal process		1.89075				4.75698
1285	72	1	BIOLOGICAL_PROCESS	GO:0032502	developmental process					1.302	5.90051
1286
1287	73	6	BIOLOGICAL_PROCESS	GO:0050727	regulation of inflammatory response						1.79481
1288	73	5	BIOLOGICAL_PROCESS	GO:0031347	regulation of defense response		3.79624	2.52892		3.75425	3.03468
1289	73	4	BIOLOGICAL_PROCESS	GO:0080134	regulation of response to stress		1.75039			4.47002
1290	73	4	BIOLOGICAL_PROCESS	GO:0032101	regulation of response to external stimulus		3.16256	1.90166		4.10566	2.11913
1291	73	4	BIOLOGICAL_PROCESS	GO:0006954	inflammatory response		3.4911	4.59372		8.73456	13.0828
1292	73	3	BIOLOGICAL_PROCESS	GO:0006952	defense response		7.23625	11.8245		12.9521	22.2028
1293	73	3	BIOLOGICAL_PROCESS	GO:0048583	regulation of response to stimulus		2.68625	2.86864		5.1563	8.71194
1294	73	2	BIOLOGICAL_PROCESS	GO:0050789	regulation of biological process		4.29473	19.9774		31.3246	48.5161
1295	73	2	BIOLOGICAL_PROCESS	GO:0006950	response to stress		6.78975	4.88409		10.3139	8.0324
1296	73	2	BIOLOGICAL_PROCESS	GO:0009605	response to external stimulus		5.68557	10.0787		13.3034	25.1221
1297	73	1	BIOLOGICAL_PROCESS	GO:0050896	response to stimulus		5.65221	16.9646		19.3509	47.8565
1298	73	1	BIOLOGICAL_PROCESS	GO:0065007	biological regulation		3.73723	21.4496		29.0533	55.0776
1299
1300	74	6	BIOLOGICAL_PROCESS	GO:0086100	endothelin receptor signaling pathway						1.58684
1301	74	5	BIOLOGICAL_PROCESS	GO:0007186	G protein-coupled receptor signaling pathway					2.71127	3.61286
1302	74	4	BIOLOGICAL_PROCESS	GO:0007165	signal transduction		3.4911	15.858		17.743	39.8261
1303	74	3	BIOLOGICAL_PROCESS	GO:0050794	regulation of cellular process		3.79624	20.069		32.244	47.2467
1304	74	2	BIOLOGICAL_PROCESS	GO:0051716	cellular response to stimulus		3.16256	13.3116		15.3163	36.2779
1305	74	2	BIOLOGICAL_PROCESS	GO:0007154	cell communication		3.4733	15.8545		18.1956	39.3097
1306	74	2	BIOLOGICAL_PROCESS	GO:0050789	regulation of biological process		4.29473	19.9774		31.3246	48.5161
1307	74	1	BIOLOGICAL_PROCESS	GO:0023052	signaling		3.91901	16.0402		18.2482	39.3097
1308	74	1	BIOLOGICAL_PROCESS	GO:0009987	cellular process			4.20414		2.08743	13.5612
1309	74	1	BIOLOGICAL_PROCESS	GO:0065007	biological regulation		3.73723	21.4496		29.0533	55.0776
1310	74	1	BIOLOGICAL_PROCESS	GO:0050896	response to stimulus		5.65221	16.9646		19.3509	47.8565
1311
1312	75	5	BIOLOGICAL_PROCESS	GO:0001667	ameboidal-type cell migration						1.66784
1313	75	4	BIOLOGICAL_PROCESS	GO:0016477	cell migration		3.31024	4.47792		5.75364	16.7188
1314	75	3	BIOLOGICAL_PROCESS	GO:0048870	cell motility		3.01287	2.12968		3.97386	10.7396
1315	75	2	BIOLOGICAL_PROCESS	GO:0006928	movement of cell or subcellular component		1.90788	1.43017		1.30744	8.0324
1316	75	2	BIOLOGICAL_PROCESS	GO:0051674	localization of cell		3.01287	2.12968		3.97386	10.7396
1317	75	1	BIOLOGICAL_PROCESS	GO:0009987	cellular process			4.20414		2.08743	13.5612
1318	75	1	BIOLOGICAL_PROCESS	GO:0040011	locomotion		1.99803	3.70844		5.4226	15.6505
1319
1320	76	5	BIOLOGICAL_PROCESS	GO:0002532	production of molecular mediator involved in inflammatory response					1.42982
1321	76	4	BIOLOGICAL_PROCESS	GO:0006954	inflammatory response		3.4911	4.59372		8.73456	13.0828
1322	76	3	BIOLOGICAL_PROCESS	GO:0006952	defense response		7.23625	11.8245		12.9521	22.2028
1323	76	2	BIOLOGICAL_PROCESS	GO:0006950	response to stress		6.78975	4.88409		10.3139	8.0324
1324	76	1	BIOLOGICAL_PROCESS	GO:0032501	multicellular organismal process		1.89075				4.75698
1325	76	1	BIOLOGICAL_PROCESS	GO:0050896	response to stimulus		5.65221	16.9646		19.3509	47.8565
1326
1327	77	5	BIOLOGICAL_PROCESS	GO:0006694	steroid biosynthetic process					1.68948
1328	77	4	BIOLOGICAL_PROCESS	GO:0008202	steroid metabolic process					2.63842	2.73764
1329	77	4	BIOLOGICAL_PROCESS	GO:0008610	lipid biosynthetic process				1.92642		1.36047
1330	77	4	BIOLOGICAL_PROCESS	GO:1901362	organic cyclic compound biosynthetic process					12.4235	3.91506
1331	77	3	BIOLOGICAL_PROCESS	GO:0006629	lipid metabolic process				2.44583		3.88325
1332	77	3	BIOLOGICAL_PROCESS	GO:1901576	organic substance biosynthetic process					5.99318	1.86081
1333	77	2	BIOLOGICAL_PROCESS	GO:0009058	biosynthetic process					5.05817	1.99354
1334
1335	78	5	BIOLOGICAL_PROCESS	GO:0006805	xenobiotic metabolic process			1.38723
1336	78	3	BIOLOGICAL_PROCESS	GO:0070887	cellular response to chemical stimulus		5.68557	7.80884		8.99395	21.4175
1337	78	2	BIOLOGICAL_PROCESS	GO:0042221	response to chemical		4.88146	6.32852		7.92761	20.0649
1338	78	2	BIOLOGICAL_PROCESS	GO:0051716	cellular response to stimulus		3.16256	13.3116		15.3163	36.2779
1339	78	1	BIOLOGICAL_PROCESS	GO:0009987	cellular process			4.20414		2.08743	13.5612
1340	78	1	BIOLOGICAL_PROCESS	GO:0050896	response to stimulus		5.65221	16.9646		19.3509	47.8565
1341
1342	79	5	BIOLOGICAL_PROCESS	GO:0008217	regulation of blood pressure						2.76756
1343	79	4	BIOLOGICAL_PROCESS	GO:0008015	blood circulation						1.54386
1344	79	3	BIOLOGICAL_PROCESS	GO:0003013	circulatory system process						2.95792
1345	79	2	BIOLOGICAL_PROCESS	GO:0065008	regulation of biological quality						1.46745
1346	79	1	BIOLOGICAL_PROCESS	GO:0032501	multicellular organismal process		1.89075				4.75698
1347	79	1	BIOLOGICAL_PROCESS	GO:0065007	biological regulation		3.73723	21.4496		29.0533	55.0776
1348
1349	80	5	BIOLOGICAL_PROCESS	GO:0019628	urate catabolic process				1.38254
1350	80	4	BIOLOGICAL_PROCESS	GO:0046415	urate metabolic process				1.38254
1351	80	3	BIOLOGICAL_PROCESS	GO:0006082	organic acid metabolic process			1.87609			3.84317
1352	80	2	BIOLOGICAL_PROCESS	GO:0044281	small molecule metabolic process						6.3267
1353	80	1	BIOLOGICAL_PROCESS	GO:0009987	cellular process			4.20414		2.08743	13.5612
1354
1355	81	5	BIOLOGICAL_PROCESS	GO:0030522	intracellular receptor signaling pathway						2.03235
1356	81	4	BIOLOGICAL_PROCESS	GO:0007165	signal transduction		3.4911	15.858		17.743	39.8261
1357	81	3	BIOLOGICAL_PROCESS	GO:0050794	regulation of cellular process		3.79624	20.069		32.244	47.2467
1358	81	2	BIOLOGICAL_PROCESS	GO:0051716	cellular response to stimulus		3.16256	13.3116		15.3163	36.2779
1359	81	2	BIOLOGICAL_PROCESS	GO:0007154	cell communication		3.4733	15.8545		18.1956	39.3097
1360	81	2	BIOLOGICAL_PROCESS	GO:0050789	regulation of biological process		4.29473	19.9774		31.3246	48.5161
1361	81	1	BIOLOGICAL_PROCESS	GO:0023052	signaling		3.91901	16.0402		18.2482	39.3097
1362	81	1	BIOLOGICAL_PROCESS	GO:0009987	cellular process			4.20414		2.08743	13.5612
1363	81	1	BIOLOGICAL_PROCESS	GO:0050896	response to stimulus		5.65221	16.9646		19.3509	47.8565
1364	81	1	BIOLOGICAL_PROCESS	GO:0065007	biological regulation		3.73723	21.4496		29.0533	55.0776
1365
1366	82	5	BIOLOGICAL_PROCESS	GO:0060326	cell chemotaxis		4.78392	5.65931		8.01326	13.1841
1367	82	4	BIOLOGICAL_PROCESS	GO:0016477	cell migration		3.31024	4.47792		5.75364	16.7188
1368	82	4	BIOLOGICAL_PROCESS	GO:0006935	chemotaxis		2.85677	7.78689		9.89873	23.9526
1369	82	3	BIOLOGICAL_PROCESS	GO:0070887	cellular response to chemical stimulus		5.68557	7.80884		8.99395	21.4175
1370	82	3	BIOLOGICAL_PROCESS	GO:0048870	cell motility		3.01287	2.12968		3.97386	10.7396
1371	82	3	BIOLOGICAL_PROCESS	GO:0042330	taxis		2.80828	7.4974		9.66147	23.1797
1372	82	2	BIOLOGICAL_PROCESS	GO:0009605	response to external stimulus		5.68557	10.0787		13.3034	25.1221
1373	82	2	BIOLOGICAL_PROCESS	GO:0042221	response to chemical		4.88146	6.32852		7.92761	20.0649
1374	82	2	BIOLOGICAL_PROCESS	GO:0051716	cellular response to stimulus		3.16256	13.3116		15.3163	36.2779
1375	82	2	BIOLOGICAL_PROCESS	GO:0051674	localization of cell		3.01287	2.12968		3.97386	10.7396
1376	82	2	BIOLOGICAL_PROCESS	GO:0006928	movement of cell or subcellular component		1.90788	1.43017		1.30744	8.0324
1377	82	1	BIOLOGICAL_PROCESS	GO:0050896	response to stimulus		5.65221	16.9646		19.3509	47.8565
1378	82	1	BIOLOGICAL_PROCESS	GO:0040011	locomotion		1.99803	3.70844		5.4226	15.6505
1379	82	1	BIOLOGICAL_PROCESS	GO:0009987	cellular process			4.20414		2.08743	13.5612
1380
1381	83	5	BIOLOGICAL_PROCESS	GO:1903522	regulation of blood circulation						1.32207
1382	83	4	BIOLOGICAL_PROCESS	GO:0008015	blood circulation						1.54386
1383	83	4	BIOLOGICAL_PROCESS	GO:0044057	regulation of system process		1.65228
1384	83	3	BIOLOGICAL_PROCESS	GO:0051239	regulation of multicellular organismal process		1.92804				1.68201
1385	83	3	BIOLOGICAL_PROCESS	GO:0003013	circulatory system process						2.95792
1386	83	2	BIOLOGICAL_PROCESS	GO:0050789	regulation of biological process		4.29473	19.9774		31.3246	48.5161
1387	83	1	BIOLOGICAL_PROCESS	GO:0032501	multicellular organismal process		1.89075				4.75698
1388	83	1	BIOLOGICAL_PROCESS	GO:0065007	biological regulation		3.73723	21.4496		29.0533	55.0776
1389
1390	84	4	BIOLOGICAL_PROCESS	GO:0007548	sex differentiation						2.02427
1391	84	3	BIOLOGICAL_PROCESS	GO:0003006	developmental process involved in reproduction				2.28877
1392	84	2	BIOLOGICAL_PROCESS	GO:0022414	reproductive process				2.72077
1393	84	1	BIOLOGICAL_PROCESS	GO:0032502	developmental process					1.302	5.90051
1394
1395	85	4	BIOLOGICAL_PROCESS	GO:0016042	lipid catabolic process						1.48833
1396	85	3	BIOLOGICAL_PROCESS	GO:0006629	lipid metabolic process				2.44583		3.88325
1397
1398	86	4	BIOLOGICAL_PROCESS	GO:0042246	tissue regeneration		2.04697	1.40326		1.42982	1.57282
1399	86	3	BIOLOGICAL_PROCESS	GO:0031099	regeneration		1.86732	1.41053		1.74124	1.4687
1400	86	2	BIOLOGICAL_PROCESS	GO:0048589	developmental growth		1.71448			1.66484
1401	86	2	BIOLOGICAL_PROCESS	GO:0048856	anatomical structure development						5.8058
1402	86	1	BIOLOGICAL_PROCESS	GO:0040007	growth		1.65517
1403	86	1	BIOLOGICAL_PROCESS	GO:0032502	developmental process					1.302	5.90051
1404
1405	87	4	BIOLOGICAL_PROCESS	GO:0120255	olefinic compound biosynthetic process						2.59221
1406	87	3	BIOLOGICAL_PROCESS	GO:0120254	olefinic compound metabolic process						6.80769
1407	87	2	BIOLOGICAL_PROCESS	GO:0009058	biosynthetic process					5.05817	1.99354
1408
1409	88	3	BIOLOGICAL_PROCESS	GO:0006979	response to oxidative stress						1.40328
1410	88	2	BIOLOGICAL_PROCESS	GO:0006950	response to stress		6.78975	4.88409		10.3139	8.0324
1411	88	1	BIOLOGICAL_PROCESS	GO:0050896	response to stimulus		5.65221	16.9646		19.3509	47.8565
1412
1413	89	3	BIOLOGICAL_PROCESS	GO:0042026	protein refolding		2.29401
1414	89	2	BIOLOGICAL_PROCESS	GO:0006457	protein folding		1.37225
1415	89	1	BIOLOGICAL_PROCESS	GO:0009987	cellular process			4.20414		2.08743	13.5612
1416
1417	90	3	BIOLOGICAL_PROCESS	GO:2000241	regulation of reproductive process				1.73204
1418	90	2	BIOLOGICAL_PROCESS	GO:0050789	regulation of biological process		4.29473	19.9774		31.3246	48.5161
1419	90	2	BIOLOGICAL_PROCESS	GO:0022414	reproductive process				2.72077
1420	90	1	BIOLOGICAL_PROCESS	GO:0065007	biological regulation		3.73723	21.4496		29.0533	55.0776
1421
1422	91	2	BIOLOGICAL_PROCESS	GO:0007155	cell adhesion			1.49531			9.75476
1423	91	1	BIOLOGICAL_PROCESS	GO:0022610	biological adhesion			1.49531			9.75476
1424	91	1	BIOLOGICAL_PROCESS	GO:0009987	cellular process			4.20414		2.08743	13.5612
1425
1426	92	2	BIOLOGICAL_PROCESS	GO:0008283	cell population proliferation		4.15211	2.18969		3.56882	3.84167
1427	92	1	BIOLOGICAL_PROCESS	GO:0009987	cellular process			4.20414		2.08743	13.5612
1428
1429	93	2	BIOLOGICAL_PROCESS	GO:0014823	response to activity		1.52314
1430	93	1	BIOLOGICAL_PROCESS	GO:0050896	response to stimulus		5.65221	16.9646		19.3509	47.8565
1431
1432	94	2	BIOLOGICAL_PROCESS	GO:0019835	cytolysis						1.67205
1433	94	1	BIOLOGICAL_PROCESS	GO:0009987	cellular process			4.20414		2.08743	13.5612
1434
1435	95	2	BIOLOGICAL_PROCESS	GO:0032963	collagen metabolic process						1.79481
1436
